# Supplementary material for: Multiregional transcriptomics identifies congruent consensus subtypes with prognostic value beyond tumor heterogeneity of colorectal cancer
Source: Nat Commun. 2024 May 21;15:4342. doi: 10.1038/s41467-024-48706-2 (PMC11109119; doi:10.1038/s41467-024-48706-2)
Supplement: Supplementary file 5 — Supplementary Data 1-14 [file 41467_2024_48706_MOESM5_ESM.xlsx]

## Sheet: SD1
Supplementary Data 1. Clinicopathological and molecular characteristics of the primary CRC series
		Total	Multiregional sample set	Single-sample set	p-valuea
		n (%)	n (%)	n (%)
Patients		514 (100)	96 (100)	418 (100)
Primary tumors		516 (100)	98 (100)	418 (100)
Samples		704 (100)	286 (100)	418 (100)
Sex
	Female	254 (49)	46 (48)	208 (50)	0.79
	Male	259 (50)	50 (52)	209 (50)
	Unknown	1 (0.2)	0 (0)	1 (0.2)
Age
	below median (71 years)	258 (50)	54 (56)	204 (49)	0.19
	above median (71 years)	256 (50)	42 (44)	214 (51)
Tumor location
	Right	215 (42)	40 (42)	175 (42)	0.91b
	Left	154 (30)	28 (29)	126 (30)
	Rectum	137 (27)	23 (24)	114 (27)
	Synchronous	8 (1.6)	5 (5.2)	3 (0.7)
TNM stage
	I	109 (21)	23 (24)	86 (21)	0.64
	II	188 (37)	38 (40)	150 (36)
	III	145 (28)	24 (25)	121 (29)
	IV	72 (14)	11 (11)	61 (15)
Pre-surgical treatment (chemotherapy/radiation)
	No	496 (96)	95 (99)	400 (96)	0.22
	Yes	19 (3.7)	1 (1.0)	18 (4.3)
Residual tumor statusc
	0	433 (84)	83 (86)	350 (84)	0.59
	1	7 (1.4)	0 (0)	7 (1.7)
	2	74 (14)	13 (14)	61 (15)
Adjuvant chemotherapy
	No	381 (74)	76 (79)	305 (73)	0.27
	Yes	124 (24)	20 (21)	104 (25)
	Unknown	9 (1.8)	0 (0)	9 (2.2)
MSI status
	MSS	420 (82)	70 (73)	350 (84)	0.013
	MSI	94 (18)	26 (27)	68 (16)
KRAS status
	Mutated	180 (35)	35 (36)	145 (35)	0.75
	Wild-type	333 (65)	61 (64)	272 (65)
	Not determined	1 (0.2)	0 (0)	1 (0.2)
BRAFV600E status
	Mutated	97 (19)	27 (28)	70 (17)	0.01
	Wild-type	416 (81)	69 (72)	347 (83)
	Not determined	1 (0.2)	0 (0)	1 (0.2)
aPearson’s chi-squared or Fisher’s exact test between the multiregional and single-sample sets
bexcluding synchronous tumors
c0: no evidence of residual tumor after surgery; 1: microscopic resection margin ≤ 1 mm, no other sign of residual tumor; 2: macroscopic residual tumor (locally, or distant metastases)
TNM, tumor-node-metastasis.

## Sheet: SD2
Supplementary Data 2. Enrichment analyses of a custom gene set collection (n = 54) comparing heterogeneous and homogeneous tumors according to CMS in the multiregional sample set
Gene set name	Reference	Genes	No. of genes	One random sample from each tumor (n = 98)a			All multiregional samples (n = 286)a
				Direction	p-value	FDRb	Direction	p-value	FDRb
Cancer mesenchymal transition	PMID: 22208948	ACTA2; ADAM12; AEBP1; ASPN; BGN; C1QTNF3; C7orf10; CDH11; COL10A1; COL11A1; COL1A1; COL1A2; COL3A1; COL5A1; COL5A2; COL6A2; COL6A3; COMP; COPZ2; CRISPLD2; CTSK; DCN; EDNRA; EPYC; FAP; FBN1; FN1; GLT8D2; GREM1; INHBA; ITGBL1; LGALS1; LOX; LOXL2; LRRC15; LUM; MFAP5; MMP11; MMP2; MXRA5; NID2; NOX4; NTM; NUAK1; OLFML2B; PCOLCE; PDGFRB; PLAU; POSTN; PRRX1; RAB31; RCN3; SERPINF1; SFRP4; SNAI2; SPARC; S…	63	Up in CMS-heterogeneous	8.36559e-38	4.51742e-36	Up in CMS-heterogeneous	7.52687e-41	4.06451e-39
Stromal infiltration	PMID: 24113773	DCN; PAPPA; SFRP4; THBS2; LY86; CXCL14; FOXF1; COL10A1; ACTG2; APBB1IP; SH2D1A; SULF1; MSR1; C3AR1; FAP; PTGIS; ITGBL1; BGN; CXCL12; ECM2; FCGR2A; MS4A4A; CCN4; COL1A2; MS4A6A; EDNRA; VCAM1; GPR124; SCUBE2; AIF1; HEPH; LUM; PTGER3; RUNX1T1; CDH5; PIK3R5; RAMP3; LDB2; COX7A1; EDIL3; DDR2; FCGR2B; LPPR4; COL15A1; AOC3; ITIH3; FMO1; PRKG1; PLXDC1; VSIG4; COL6A3; SGCD; COL3A1; F13A1; OLFML1; IGSF6; C…	137	Up in CMS-heterogeneous	6.5618e-28	1.77169e-26	Up in CMS-heterogeneous	7.90762e-33	1.42337e-31
EMT	MSigDB Hallmark gene set	COL3A1; COL5A2; COL5A1; FBN1; COL1A1; FN1; COL6A3; SERPINE1; COL1A2; COL4A1; COL4A2; VCAN; IGFBP3; TGFBI; SPARC; LUM; LAMC1; LOX; LAMC2; CCN2; TAGLN; COL7A1; LOXL2; COL6A2; ITGAV; THBS2; COL16A1; NNMT; TPM1; CDH2; MMP2; COL11A1; THBS1; FAP; BGN; SERPINH1; FSTL1; POSTN; THY1; SPP1; TNC; TFPI2; NID2; ITGB5; MMP3; VIM; LOXL1; FBLN5; COL12A1; ELN; CDH11; COMP; SPOCK1; BMP1; IL32; LAMA3; TIMP1; QSOX1;…	197	Up in CMS-heterogeneous	7.61404e-24	1.37053e-22	Up in CMS-heterogeneous	7.13397e-34	1.92617e-32
Extracellular matrix organization	Reactome (R-HSA-1474244)	A2M; ACAN; ACTN1; ADAM10; ADAM15; ADAM17; ADAM8; ADAM9; ADAMTS1; ADAMTS14; ADAMTS16; ADAMTS18; ADAMTS2; ADAMTS3; ADAMTS4; ADAMTS5; ADAMTS8; ADAMTS9; AGRN; ASPN; BCAN; BGN; BMP1; BMP10; BMP2; BMP4; BMP7; BSG; CAPN1; CAPN10; CAPN11; CAPN12; CAPN13; CAPN14; CAPN15; CAPN2; CAPN3; CAPN5; CAPN6; CAPN7; CAPN8; CAPN9; CAPNS1; CAPNS2; CASK; CASP3; CAST; CD151; CD44; CD47; CDH1; CEACAM1; CEACAM6; CEACAM8; …	286	Up in CMS-heterogeneous	4.32056e-10	5.83276e-09	Up in CMS-heterogeneous	8.79934e-13	1.18791e-11
TGFB response signature of fibroblasts	PMID: 23153532	FLT1; COL10A1; IGFBP3; NOX4; MEX3B; GAS1; INHBA; VEGFA; CDKN2B; FBXO32; CALB2; CCN2; KANK4; NET1; HEY1; SERPINE1; ESM1; TIMP3; SYNE1; BHLHE40; PLAUR; APBB2; FGF1; ANGPTL4; LMCD1; PGM2L1; KAL1; TNFAIP6; OSGIN2; PODXL; PCDH9; C13orf33; RASGRP3; LOH3CR2A; SPSB1; FN1; GADD45B; TRIB1; STK17B; KLF7; LRRC8C; FNIP2; TGFB2; FRMD4A; CNTN1; NGF; NUAK1; EFNB2; TSPAN2; CHST11; EGR2; DAAM1; PALLD; GPR161; CALD…	155	Up in CMS-heterogeneous	1.74839e-07	1.88826e-06	Up in CMS-heterogeneous	1.02466e-11	1.10663e-10
Immune infiltration	PMID: 24113773	LCP2; LSP1; FYB; PLEK; HCK; IL10RA; LILRB1; NCKAP1L; LAIR1; NCF2; CYBB; PTPRC; IL7R; LAPTM5; CD53; EVI2B; SLA; ITGB2; GIMAP4; MYO1F; HCLS1; MNDA; IL2RG; CD48; AOAH; CCL5; LTB; GMFG; GIMAP6; GZMK; LST1; GPR65; LILRB2; WIPF1; CD37; BIN2; FCER1G; IKZF1; TYROBP; FGL2; FLI1; IRF8; ARHGAP15; SH2B3; TNFRSF1B; DOCK2; CD2; ARHGEF6; CORO1A; LY96; LYZ; ITGAL; TNFAIP3; RNASE6; TGFB1; PSTPIP1; CST7; RGS1; FGR…	139	Up in CMS-heterogeneous	3.53986e-05	0.000318587	Up in CMS-heterogeneous	0.00436779	0.0112315
Angiogenesis	Gene ontology (GO:0001525)	MEIS1; KRIT1; WNT7A; NRP1; EREG; ANGPT2; LAMA5; FGF10; HOXA3; TBX1; TNFSF12; FIGF; HS6ST1; NRP2; SRPX2; RAMP1; RAMP2; PDCD6; FGF18; RAPGEF3; TSPAN12; HAND1; PLAU; EGF; FN1; ANG; PDGFA; HRG; THY1; APOD; SERPINE1; FGF1; JUN; ATP5B; GPI; ITGAV; ANXA2; MMP2; COL4A2; ITGA5; HMOX1; CXCL8; FGF6; FGFR1; CCL2; SCG2; CEACAM1; HOXB3; ANPEP; VEGFA; PRKCA; TAL1; XBP1; FLT1; NCL; TYMP; EFNA1; S1PR1; SAT1; EPHA…	212	Up in CMS-heterogeneous	0.000132662	0.00100159	Up in CMS-heterogeneous	8.672e-07	6.68982e-06
KRAS signaling	MSigDB Hallmark gene set	ANGPTL4; ITGA2; SPRY2; HBEGF; RBP4; HSD11B1; ETV4; GLRX; DUSP6; SCG5; ETV5; ITGB2; AKT2; PPBP; G0S2; GABRA3; IRF8; BIRC3; FGF9; DCBLD2; INHBA; TFPI; TSPAN1; ADAM8; SLPI; PRKG2; MMP11; MMP10; TMEM158; TNFAIP3; PRDM1; GALNT3; ETS1; MMP9; WNT7A; IGFBP3; SPP1; ETV1; CLEC4A; CCND2; TSPAN7; ITGBL1; EMP1; CDADC1; KIF5C; TRIB2; SDCCAG8; PCP4; CFHR2; ALDH1A2; NR0B2; ALDH1A3; AMMECR1; SATB1; GUCY1A3; CSF2;…	193	Up in CMS-heterogeneous	0.000148384	0.00100159	Up in CMS-heterogeneous	4.31153e-05	0.000179094
Coagulation	MSigDB Hallmark gene set	A2M; ACOX2; ADAM9; ANG; ANXA1; APOA1; APOC1; APOC2; APOC3; ARF4; BMP1; C1QA; C1R; C1S; C2; C3; C8A; C8B; C8G; C9; CAPN2; CAPN5; CASP9; CD9; CFB; CFD; CFH; CFI; CLU; COMP; CPB2; CPN1; CRIP2; CSRP1; CTSB; CTSE; CTSH; CTSK; CTSL2; CTSO; DCT; DPP4; DUSP14; DUSP6; F10; F11; F12; F13B; F2; F2RL2; F3; F8; F9; FBN1; FGA; FGG; FN1; FURIN; FYN; GDA; GNB2; GNG12; GP1BA; GP9; GSN; HMGCS2; HNF4A; HPN; HRG; HT…	136	Up in CMS-heterogeneous	0.000216635	0.00129981	Up in CMS-heterogeneous	4.99097e-05	0.000192509
Cell cycle; mitotic	Reactome (R-HSA-69278)	AAAS; ACTR1A; AHCTF1; AJUBA; AKAP9; ALMS1; ANAPC1; ANAPC10; ANAPC11; ANAPC15; ANAPC16; ANAPC2; ANAPC4; ANAPC5; ANAPC7; ANKLE2; APITD1; ARPP19; AURKA; AURKB; B9D2; BANF1; BIRC5; BLZF1; BORA; BTRC; BUB1; BUB1B; BUB3; CASC5; CCNA1; CCNA2; CCNB1; CCNB2; CCND1; CCND2; CCND3; CCNE1; CCNE2; CCNH; CCP110; CDC14A; CDC16; CDC20; CDC23; CDC25A; CDC25B; CDC25C; CDC26; CDC27; CDC45; CDC6; CDC7; CDCA5; CDCA8; …	452	Up in CMS-homogeneous	0.000309965	0.00167381	Up in CMS-homogeneous	3.10255e-06	2.09422e-05
Proteasome	KEGG (hsa03050)	PSMD3; PSMD12; PSMD11; PSMD6; PSMD7; PSMD13; PSMD14; PSMD8; SHFM1; PSMD4; PSMD2; PSMD1; PSMC2; PSMC1; PSMC5; PSMC6; PSMC3; PSMC4; PSME1; PSME2; PSME3; PSME4; PSMA6; PSMA2; PSMA4; PSMA8; PSMA7; PSMA5; PSMA1; PSMA3; PSMB6; PSMB7; PSMB3; PSMB2; PSMB5; PSMB1; PSMB4; PSMB9; PSMB10; PSMB8; PSMB11; IFNG; PSMF1; POMP	43	Up in CMS-homogeneous	0.000651087	0.00292989	Up in CMS-homogeneous	6.48735e-06	3.89241e-05
MYC targets	MSigDB Hallmark gene set	PCNA; PSMD8; PSMD7; SET; SNRPA1; RAN; SRSF2; G3BP1; STARD7; NPM1; BUB3; EIF3D; XPO1; FBL; EIF4A1; CANX; NAP1L1; CBX3; CCT3; C1QBP; U2AF1; UBE2L3; SSBP1; SRSF1; TCP1; MCM2; EIF3B; PSMD14; SNRPA; PWP1; APEX1; TXNL4A; HNRNPR; PSMB2; HPRT1; MCM6; NME1; SNRPD1; EEF1B2; HSPD1; CAD; RPL18; PGK1; DDX18; RPS2; LDHA; RUVBL2; RNPS1; EIF2S1; RANBP1; MCM5; IARS1; UBE2E1; MYC; AP3S1; RFC4; DUT; PSMA4; RPS3; SN…	197	Up in CMS-homogeneous	0.000648332	0.00292989	Up in CMS-homogeneous	9.65985e-06	5.21632e-05
Cancer stem cell (LGR5) signature	PMID: 21419747	ABTB2; AFAP1L1; APCDD1; ARHGEF4; ARNT2; AXIN2; BCL2; BEX1; BEX2; CAP2; CCDC46; CYP2E1; DGKG; DLGAP1; DTL; DYNC2H1; EPHA4; FAM64A; FGFR4; FMNL2; FSTL1; GRAMD1A; GRK4; IGF1R; IGFBP4; IL17RD; KIF12; KIF26B; KLHL13; LDHB; LGR5; LIFR; LOC285141; MDFIC; MPP3; NPNT; PITPNC1; PLP1; RASSF4; RNF157; SCN2B; SEPTIN6; SERTAD4; SLC1A2; SLC38A4; SLCO3A1; SLIT2; SOAT1; SORBS2; SOX4; TACC1; TMEM182; TNFRSF19; UTR…	61	Up in CMS-heterogeneous	0.0013628	0.00566085	Up in CMS-heterogeneous	6.7793e-08	6.10137e-07
G2M checkpoint	MSigDB Hallmark gene set	AURKA; CCNA2; TOP2A; CCNB2; CENPA; BIRC5; CDC20; PLK1; TTK; PRC1; NDC80; KIF11; NUSAP1; CKS2; KIF2C; MKI67; AURKB; TPX2; SMC4; BUB1; CENPF; RACGAP1; CENPE; KIF23; UBE2C; MCM6; MCM3; PTTG1; CDK1; KIF4A; ESPL1; MAD2L1; NEK2; KIF22; HMMR; KPNA2; CDKN3; CDC25A; H2AX; CDC25B; PLK4; CDC6; CCNF; MCM5; LMNB1; E2F3; KIF15; CHEK1; UBE2S; WHSC1; HMGB3; DBF4; TACC3; MCM2; CDKN2C; CDKN1B; FANCC; NASP; STAG1; …	193	Up in CMS-homogeneous	0.00270466	0.0104323	Up in CMS-homogeneous	3.55902e-05	0.000166046
Cancer stem cell (EPHB2) signature	PMID: 21419747	ASRGL1; BCL2; BEX1; BEX2; CD44; CENPF; CYP2E1; EPHB3; FMNL2; FSTL1; IGFBP4; KIF26B; LGR5; MPP3; PRELP; PSRC1; PTHLH; PTPRO; PVT1; SCN2B; SLC1A2; SLC38A4; SLCO3A1; SOAT1; SORBS2; ST3GAL3; TACC1; TEAD2; TNFRSF19	28	Up in CMS-heterogeneous	0.00309623	0.0111464	Up in CMS-heterogeneous	3.68992e-05	0.000166046
Translation	Reactome (R-HSA-72766)	APEH; DDOST; EEF1A1; EEF1A1P5; EEF1A2; EEF1B2; EEF1D; EEF1G; EEF2; EIF1AX; EIF2B1; EIF2B2; EIF2B3; EIF2B4; EIF2B5; EIF2S1; EIF2S2; EIF2S3; EIF3A; EIF3B; EIF3C; EIF3D; EIF3E; EIF3F; EIF3G; EIF3H; EIF3I; EIF3J; EIF3K; EIF3L; EIF3M; EIF4A1; EIF4A2; EIF4B; EIF4E; EIF4EBP1; EIF4G1; EIF4H; EIF5; EIF5B; ETF1; FAU; GSPT2; N6AMT1; PABPC1; RPL10; RPL10A; RPL11; RPL12; RPL13; RPL13A; RPL14; RPL15; RPL17; RP…	147	Up in CMS-homogeneous	0.00652258	0.0216996	Up in CMS-homogeneous	5.46152e-05	0.000196615
TGFB response signature of T cells	PMID: 23153532	TIMP1; RAB31; CLIC4; MXRA7; SERPINE1; INPP5F; GEM; ANXA5; LMCD1; CST6; RBPJ; RASGRP3; PLAU; LOH3CR2A; ITGAV; MAP4; KLF7; ABHD2; BMP1; KCNK1; RGS16; ATXN1; NMB; EGR2; IL1RN; KLF10; APOD; PIK3IP1; CRIP1; SLC5A3; NR4A3; EVI2A; FAM102A; TIAM1; ALOX5AP; ZNF365; TNFSF4; PPAP2A; PKIA; FBXO11; DCLRE1C; SOX4; C18orf1; NPTX1; CSGALNACT1; TMOD1; ATP1B1; CCR4; CD83; LRIG1; ADO; LRBA; DIXDC1; SYNJ2; RIMS3; JU…	73	Up in CMS-heterogeneous	0.00683137	0.0216996	Up in CMS-heterogeneous	0.000133443	0.00045037
Fatty acid degradation	KEGG (hsa00071)	ACAT1; ACAT2; ACAA1; ACAA2; HADHB; HADH; HADHA; EHHADH; ECHS1; ACOX1; ACOX3; ACADS; ACADM; ACADL; ACADSB; ACADVL; GCDH; ACSL1; ACSL3; ACSL4; ACSL6; ACSL5; ACSBG1; ACSBG2; CPT1A; CPT1B; CPT1C; CPT2; ECI1; ECI2; CYP4A11; CYP4A22; ADH1A; ADH1B; ADH1C; ADH7; ADH4; ADH5; ADH6; ALDH2; ALDH1B1; ALDH3A2; ALDH7A1; ALDH9A1	44	Up in CMS-heterogeneous	0.00940507	0.0282152	Up in CMS-heterogeneous	0.129532	0.225636
Response to wounding	Gene Ontology (GO:0009611)	F2RL2; NRP1; KLK8; F2; PDGFB; TGFB1; FN1; PDGFA; VWF; WNT1; CYP1A1; CTSB; NGFR; GLI1; ABHD2; PATE4; CLU; CCL2; GFAP; ITGB4; GAP43; MDK; FGF7; ACHE; RPS6KB1; TNC; F2R; PAX6; CCN2; CCR1; ADM; CCR2; SLC1A3; SLC1A2; MAP2K4; SOX2; CX3CR1; PDX1; CD81; TGFB2; RAC1; CDK5; FABP5; POU5F1; ID3; DST; BPTF; GRIN2A; AIMP1; SRSF5; GRIN2C; AGER; VASH1; SULF2; HOXB13; KLK6; PAWR; F2RL3; NMNAT3; NMNAT1; SCN3A; PLL…	63	Up in CMS-heterogeneous	0.0107681	0.030604	Up in CMS-heterogeneous	0.00179798	0.00539394
Colonic crypt; proliferative	PMID: 21419747	ANLN; AQP4; ASF1B; ATAD2; ATIC; ATR; AURKA; AURKB; BAG2; BARD1; BBS7; BCL7A; BLM; BRCA1; BUB1; BUB1B; C12orf48; C14orf106; C15orf23; HROB; C1orf112; C3orf26; C8orf79; CCDC14; CCDC99; CCNA2; CCNE1; CCNF; CD55; CDC45L; CDC6; CDC7; CDCA2; CDCA5; CELSR2; CENPE; CENPF; CENPI; CENPN; CEP192; CEP55; CHAF1B; CHEK1; CHTF18; CKAP2L; CLSPN; CRTAC1; CTPS; CYP39A1; DACH1; DCK; DCTD; DEPDC1; DIAPH3; DKC1; DNAH…	179	Up in CMS-homogeneous	0.0131288	0.0354478	Up in CMS-homogeneous	0.00231109	0.00656835
Immune response	Gene Ontology (GO:0006955)	E7ENX8; F6UB75; H0YCG3; CCL24; GTPBP1; TLR4; TNFRSF10A; TNFRSF11B; LST1; CCL21; ACKR2; CCL22; CXCL11; ENPP3; TNFRSF10B; TNFSF11; TNFRSF10C; AIM2; NCR3; CHUK; FYB; ADAMDEC1; DEFB4A; CCL25; TAPBP; AQP9; TNFSF12; SMAD6; TNFSF14; LAT; AIRE; CXCL13; LY75; TLR2; FCGR3B; SEMA7A; TNFRSF21; PRKRA; PGLYRP1; TNFSF13; CST7; TNFSF15; IKBKAP; IL18RAP; CNIH1; TNFRSF6B; CXCL14; IGSF6; S1PR4; PNP; C1R; C3; IL1A; …	306	Up in CMS-heterogeneous	0.0153094	0.039367	Up in CMS-heterogeneous	0.111025	0.214119
Complement pathway	Biocarta (h_compPathway)	C1QA; C1QB; C1QC; C1R; C1S; C2; C3; C4A; C4B; C5; C6; C7; C8A; C9; CFB; CFD; MASP1; MASP2; MBL2	19	Up in CMS-heterogeneous	0.0240057	0.058923	Up in CMS-heterogeneous	0.00275575	0.00744052
Glycerophospholipid metabolism	KEGG (hsa00564)	GPD1L; GPD1; GPD2; GPAT2; GPAM; GPAT4; GPAT3; AGPAT1; AGPAT2; AGPAT5; LCLAT1; MBOAT2; MBOAT1; AGPAT3; AGPAT4; GNPAT; ADPRM; PLPP1; PLPP2; PLPP3; LPIN1; LPIN3; LPIN2; DGKK; DGKA; DGKB; DGKG; DGKH; DGKQ; DGKZ; DGKE; DGKD; DGKI; CHPT1; CEPT1; PLD1; PLD2; PLD4; PLD3; LCAT; PLA2G2D; PLA2G2E; PLA2G2C; PLA2G3; PLA2G1B; PLA2G2A; PLA2G5; PLA2G2F; PLA2G12A; PLA2G10; PLA2G12B; PLA2G4B; PLA2G4E; PLA2G4F; PLA…	94	Up in CMS-homogeneous	0.0306273	0.066155	Up in CMS-homogeneous	0.0296303	0.0695668
Tyrosine metabolism	KEGG (hsa00350)	GOT1; GOT2; TAT; IL4I1; HPD; HGD; GSTZ1; FAH; TYR; TH; DCT; TYRP1; DDC; DBH; PNMT; COMT; MAOA; MAOB; AOC2; AOC3; ALDH3A1; ALDH1A3; ALDH3B1; ALDH3B2; ADH1A; ADH1B; ADH1C; ADH7; ADH4; ADH5; ADH6; TPO; AOX1; FAHD1; MIF	35	Up in CMS-heterogeneous	0.0299178	0.066155	Up in CMS-heterogeneous	0.0584802	0.126317
Inflammatory response	MSigDB Hallmark gene set	CXCL10; CCL2; CCL5; FPR1; CCL20; IL1A; IL8; CCL7; CCL22; CXCL11; CCR7; EDN1; CD40; CXCL9; IL6; IL1B; TLR2; IL1R1; CD69; ICAM1; CCRL2; AQP9; EREG; C3AR1; GNA15; CMKLR1; PTGER4; LIF; IL15; NAMPT; OPRK1; ITGB8; PTAFR; ADM; PLAUR; NFKB1; INHBA; OSM; TNFSF10; TNFSF15; IFNGR2; EMR1; IL12B; CSF1; CXCL6; TNFRSF9; LYN; ACVR2A; LDLR; BDKRB1; HRH1; F3; BST2; PTGIR; CD55; CALCRL; CSF3; GPR132; IL4R; NLRP3; I…	197	Up in CMS-heterogeneous	0.0281798	0.066155	Up in CMS-heterogeneous	0.0811094	0.162219
Starch and sucrose metabolism	KEGG (hsa00500)	MGAM; GAA; GANC; SI; GBA3; TREH; UGDH; UGT2B11; UGT2A1; UGT2B28; UGT1A10; UGT1A8; UGT1A7; UGT1A6; UGT1A5; UGT1A9; UGT1A4; UGT1A1; UGT1A3; UGT2A2; UGT2B4; UGT2B7; UGT2B10; UGT2B15; UGT2B17; UGT2A3; GUSB; KL; UXS1; UGP2; PGM1; PGM2; HK1; HK2; HK3; HKDC1; GCK; G6PC; G6PC2; G6PC3; PGM2L1; GPI; GBE1; PYGB; PYGL; PYGM; GYS1; GYS2; AMY1A; AMY1B; AMY1C; AMY2A; AMY2B; AGL; ENPP1; ENPP3	53	Up in CMS-heterogeneous	0.0342405	0.071115	Up in CMS-heterogeneous	0.520271	0.624325
HNF4A targets	PMID: 16007190; curated by MSigDB (C2)	ABCB1; ABCB4; ACADVL; ACOT13; ACOX1; ACY1; AGXT2L1; AKAP1; ALDH5A1; ATP7B; ATXN7L1; BIRC2; C16orf5; C1orf115; CALML4; CAMKK2; CFLAR; CIDEB; COBL; COL21A1; DDAH2; DERA; DHRS1; DNAJC22; DSC2; EBP; EFHD1; ERBB3; ETFDH; HNF4A; IL13RA1; IL18R1; KIF13B; KIFAP3; LASP1; MAN1A1; MGST2; MPP1; MTM1; NID1; OSBPL3; PKIG; PKP2; PRKCSH; PRPH; RBKS; SDC4; SELENBP1; SEPP1; SLC25A20; SLC35D1; SLCO4C1; SMAGP; TACC2…	55	Up in CMS-homogeneous	0.0626663	0.125333	Up in CMS-homogeneous	0.120975	0.217755
DNA repair	MSigDB Hallmark gene set	POLR2H; POLR2A; POLR2G; POLR2E; POLR2J; POLR2F; POLR2C; POLR2K; GTF2H3; POLR2D; ERCC3; DDB2; POLR1C; XPC; PCNA; POLR2I; SUPT4H1; POLD3; POLR3GL; POLR3C; GTF2B; POLR1D; NCBP2; RDBP; GTF2F1; ERCC5; LIG1; ERCC1; ERCC4; POLD4; COBRA1; RFC2; ELL; TAF10; RRM2B; SUPT5H; RPA3; SNAPC5; SSRP1; RFC3; RPA2; TCEB3; TAF12; TH1L; TAF13; TAF6; TAF9; GTF2A2; VPS37D; NME1; RNMT; ERCC2; POLE4; VPS37B; NT5C3; SNAPC4…	139	Up in CMS-homogeneous	0.0675811	0.130335	Up in CMS-homogeneous	0.00933098	0.0229033
Hedgehog signaling	MSigDB Hallmark gene set	SHH; PTCH1; NRCAM; NRP1; SCG2; AMOT; UNC5C; GPR56; HEY1; GLI1; THY1; SLIT1; CDK6; HEY2; NRP2; TLE3; TLE1; L1CAM; PLG; NKX6-1; NF1; RASA1; ETS2; RTN1; CRMP1; MYH9; VEGFA; CELSR1; CNTFR; ACHE; PML; CDK5R1; VLDLR; OPHN1; LDB1; DPYSL2	35	Up in CMS-heterogeneous	0.0724948	0.130491	Up in CMS-heterogeneous	0.000409433	0.00130055
IL6-Jak-STAT signaling	MSigDB Hallmark gene set	IL4R; IL6ST; STAT1; IL1R1; CSF2RB; SOCS3; STAT3; OSMR; IL2RG; IFNGR1; TYK2; IL13RA1; TLR2; IFNGR2; IL10RB; IL6; IL1R2; IL3RA; IFNAR1; TNFRSF1A; MYD88; ACVR1B; CSF3R; ITGB3; REG1A; CXCL1; A2M; CSF2RA; IL15RA; IRF9; PDGFC; HAX1; BAK1; EBI3; INHBE; CRLF2; TNFRSF1B; CD14; PTPN1; PTPN2; IL1B; CSF1; IL18R1; TNF; PF4; CXCL13; LTBR; FAS; IL17RA; CXCL10; IL9R; STAM2; TNFRSF12A; STAT2; HMOX1; LEPR; CBL; CD…	83	Up in CMS-heterogeneous	0.0724555	0.130491	Up in CMS-heterogeneous	0.226328	0.316215
Pentose phosphate pathway	KEGG (hsa00030)	GPI; G6PD; PGLS; H6PD; PGD; RPE; RPEL1; TKT; TKTL1; TKTL2; TALDO1; RPIA; DERA; RBKS; PGM1; PGM2; PRPS1L1; PRPS1; PRPS2; RGN; IDNK; ALDOA; ALDOB; ALDOC; FBP1; FBP2; PFKL; PFKM; PFKP	29	Up in CMS-homogeneous	0.0824642	0.143647	Up in CMS-homogeneous	0.0351761	0.0791463
Nitrogen metabolism	KEGG (hsa00910)	GLUD1; GLUD2; GLUL; CPS1; CA5B; CA14; CA13; CA1; CA3; CA5A; CA6; CA7; CA8; CA9; CA12; CA2; CA4	17	Up in CMS-heterogeneous	0.137778	0.232501	Up in CMS-heterogeneous	0.793155	0.874089
Tight junction	KEGG (hsa04530)	ACTB; ACTG1; ACTN1; ACTN2; ACTN3; ACTN4; AKT1; AKT2; AKT3; AMOTL1; ASH1L; CASK; CDC42; CDK4; CGN; CLDN1; CLDN10; CLDN11; CLDN14; CLDN15; CLDN16; CLDN17; CLDN18; CLDN19; CLDN2; CLDN20; CLDN22; CLDN23; CLDN3; CLDN4; CLDN5; CLDN6; CLDN7; CLDN8; CLDN9; CRB3; CSDA; CSNK2A1; CSNK2A2; CSNK2B; CTNNA1; CTNNA2; CTNNA3; CTNNB1; CTTN; EPB41; EPB41L1; EPB41L2; EPB41L3; EXOC3; EXOC4; F11R; GNAI1; GNAI2; GNAI3;…	128	Up in CMS-heterogeneous	0.148612	0.243184	Up in CMS-heterogeneous	0.0681117	0.141463
PD-1 signaling	Reactome (R-HSA-389948)	CD247; CD274; CD3D; CD3E; CD3G; CD4; CSK; HLA-DPA1; HLA-DPB1; HLA-DQA1; HLA-DQA2; HLA-DQB1; HLA-DQB2; HLA-DRA; HLA-DRB1; HLA-DRB3; HLA-DRB4; HLA-DRB5; LCK; PDCD1; PDCD1LG2; PTPN11; PTPN6; TCRA; TCRB; TRAC; TRBC1; TRBV12-3	20	Up in CMS-heterogeneous	0.17635	0.280085	Up in CMS-heterogeneous	0.463407	0.581953
Linoleic acid metabolism	KEGG (hsa00591)	PLA2G2D; PLA2G2E; PLA2G2C; PLA2G3; PLA2G1B; PLA2G2A; PLA2G5; PLA2G2F; PLA2G12A; PLA2G10; PLA2G12B; PLA2G4B; PLA2G4E; PLA2G4F; PLA2G4D; PLA2G4A; PLA2G4C; JMJD7-PLA2G4B; PLA2G6; PLB1; PLAAT3; ALOX15; CYP1A2; CYP2C8; CYP2C9; CYP2C19; CYP2J2; CYP2E1; CYP3A4	29	Up in CMS-homogeneous	0.257219	0.396853	Up in CMS-homogeneous	0.34068	0.448701
Galactose metabolism	KEGG (hsa00052)	GALM; GALK1; GALT; GALE; UGP2; PGM1; PGM2; HK1; HK2; HK3; HKDC1; GCK; G6PC; G6PC2; G6PC3; GLB1; LCT; LALBA; B4GALT1; B4GALT2; GLA; AKR1B1; AKR1B10; PFKL; PFKM; PFKP; MGAM; GAA; GANC; SI	30	Up in CMS-heterogeneous	0.282755	0.41267	Up in CMS-homogeneous	0.514004	0.624325
Colonic crypt; late transit amplifying	PMID: 21419747	ACE2; AKR1B10; ALPI; ANPEP; CD36; CLIC5; CYP2C8; EGLN3; EMP1; ENPP3; F3; FMO5; FRMD3; GDA; GDPD2; HKDC1; IGSF9; IL18; KRT20; LRRC19; MAFB; MALL; MGAT4C; MME; OAS3; OSGIN1; SLC51A; PAPSS2; PCK1; PFKP; PLEKHG6; PTK6; RAB30; RHOC; SLC13A1; SLC15A1; SLC23A1; SLC26A3; SLC26A6; SLC2A2; SLC2A5; SLC30A10; SLC5A12; SLC6A19; SLC9A3; SLITRK6; ST3GAL4; SYNPO; TREH; TRIM15; VWA1	51	Up in CMS-heterogeneous	0.279877	0.41267	Up in CMS-homogeneous	0.974753	0.974753
PI3K activity	Gene Ontology (GO:0035004)	PIK3CD; PIK3C2A; PIK3CA; PIK3CB; PIK3CG	5	Up in CMS-heterogeneous	0.338164	0.480548	Up in CMS-heterogeneous	0.185417	0.300781
Glycolysis	KEGG (hsa00010)	HK1; HK2; HK3; HKDC1; GCK; GPI; PFKL; PFKM; PFKP; FBP1; FBP2; ALDOA; ALDOB; ALDOC; TPI1; GAPDH; GAPDHS; PGK1; PGK2; PGAM4; PGAM1; PGAM2; ENO1; ENO2; ENO3; PKM; PKLR; PDHA1; PDHA2; PDHB; DLAT; DLD; LDHAL6A; LDHA; LDHB; LDHC; LDHAL6B; ADH1A; ADH1B; ADH1C; ADH7; ADH4; ADH5; ADH6; AKR1A1; ALDH2; ALDH1B1; ALDH3A2; ALDH7A1; ALDH9A1; ALDH3A1; ALDH1A3; ALDH3B1; ALDH3B2; ACSS2; ACSS1; GALM; PGM1; PGM2; G6…	67	Up in CMS-heterogeneous	0.361889	0.501077	Up in CMS-homogeneous	0.617555	0.724956
Caspase cascade in apoptosis	Biocarta (h_caspasePathway)	APAF1; ARHGDIB; BIRC2; BIRC3; CASP1; CASP10; CASP2; CASP3; CASP4; CASP6; CASP7; CASP8; CASP9; CYCS; DFFA; DFFB; GZMB; LMNA; LMNB1; LMNB2; PARP1; PRF1; XIAP	23	Up in CMS-homogeneous	0.404728	0.546383	Up in CMS-homogeneous	0.118982	0.217755
Colonic crypt (base)	PMID: 17881565	ACPL2; ACY1L2; ADAMTS1; ADH1B; ALDH1A1; ALDH1B1; ALG8; AMT; ANAPC1; ANGPTL1; ANXA13; ARGBP2; ARHGAP8; ARID5B; ATBF1; ATIC; ATOH8; ATP11A; AURKB; B4GALT2; BEX1; BEX2; BRIX; BST1; BYSL; C18orf24; C4orf14; C5orf13; CACNA2D2; CAP2; CCNA2; CCNB1; CCNB2; CDC2; CDC20; CDC25C; CDC6; CDC7; CDCA1; CDCA3; CDCA5; CDCA7; CDK4; CDK6; CDKN3; CENPA; CENPE; CENPF; CFHL1; CGI-30; CGI-63; CHEK1; CHRDL1; CIRH1A; CLU…	213	Up in CMS-heterogeneous	0.422135	0.555983	Up in CMS-heterogeneous	0.216777	0.316215
Colonic crypt (top)	PMID: 17881565	AAK1; ABCB1; ABCG1; ABCG2; ABHD5; ACE2; ACHE; ACOX1; ADM; AIM1L; AKR1B10; ALDOB; ALDOC; ALOX5; ALPI; AMACR; AMFR; AMID; ANPEP; APOBEC3B; APXL2; AQP7; AREG; ARHE; ARHGEF18; ARL4A; ARSA; ASAHL; ASS; ATF3; ATP1B3; ATP6V0D1; B2M; BAPX1; BCAS1; BCL10; BCLP; BDKRB2; BENE; BIRC3; BIRC4; BMP2; C18orf11; C21orf4; C2orf31; C4A; C6orf115; C6orf170; C6orf33; C9orf42; C9orf75; CA12; CA4; CARD9; CCDC68; CCL23;…	294	Up in CMS-heterogeneous	0.451886	0.580996	Up in CMS-homogeneous	0.821353	0.887061
Glutamine metabolic process	KEGG (hsa00471)	GLS2; GLS; GLUD2; GLUD1	4	Up in CMS-homogeneous	0.47054	0.590911	Up in CMS-homogeneous	0.872306	0.912782
VEGF signaling	Reactome (R-HSA-194138)	ABI1; ABI2; ACTN2; AHCYL1; AKAP9; AKT1; AKT2; AKT3; ANGPT1; APBB1IP; ARAF; ARRB1; ARRB2; ARTN; AXL; BAIAP2; BCAR1; BRAF; BRAP; BRK1; BTC; CALM1; CAMK2A; CAMK2B; CAMK2D; CAMK2G; CAV1; CDC42; CDH5; CNKSR1; CNKSR2; CRK; CSF2; CSF2RA; CSF2RB; CSK; CTNNA1; CTNNB1; CTNND1; CUL3; CYBA; CYBB; CYFIP1; CYFIP2; DAB2IP; DLG4; DOCK1; DUSP1; DUSP10; DUSP16; DUSP2; DUSP4; DUSP5; DUSP6; DUSP7; DUSP8; DUSP9; EGF;…	324	Up in CMS-heterogeneous	0.500149	0.600179	Up in CMS-heterogeneous	0.242331	0.327147
Activation of MAPK activity	Gene Ontology (GO:0000187)	TLR4; TP73; FGF10; IRAK2; MAP3K7; RIPK2; PAK3; S1PR2; SOD1; MOS; C5; EGF; TGFA; TNF; IL1B; PLA2G1B; CD74; INSR; CDK1; THBS1; FGF2; UBB; UBC; SAA1; TGFB3; KIT; GHR; BMP2; TDGF1; HGF; PDE6G; NTF3; EFNA1; FPR1; C5AR1; DRD4; MAPK3; MAPK1; ADORA2B; SHC1; ERP29; MAP2K2; CHRNA7; WNT5A; PIK3CB; MAP2K3; MAPKAPK2; ARRB1; IRAK1; MAP2K6; MAPK10; ITGA1; PROK1; CD81; CXCR4; RPS27A; UBA52; GNG3; SHC2; MAP2K1; P…	101	Up in CMS-heterogeneous	0.494961	0.600179	Up in CMS-heterogeneous	0.435751	0.560251
Activation of SRC	Biocarta (h_srcRPTPPathway)	CCNB1; CDC25A; CDC25B; CDC25C; CDK1; CSK; GRB2; PRKCA; PRKCB; PTPRA; SRC	11	Up in CMS-homogeneous	0.515214	0.604817	Up in CMS-homogeneous	0.190278	0.300781
Adherens junction	KEGG (hsa04520)	NECTIN1; NECTIN2; NECTIN3; NECTIN4; PARD3; SRC; FARP2; CDC42; RAC1; RAC2; RAC3; WAS; WASL; IQGAP1; BAIAP2; WASF1; WASF2; WASF3; MLLT4; LMO7; SSX2IP; SORBS1; ACTN1; ACTN2; ACTN3; ACTN4; VCL; TJP1; CDH1; CTNND1; CTNNB1; CTNNA3; CTNNA1; CTNNA2; ACTB; ACTG1; RHOA; PTPRM; PTPRB; PTPRF; PTPN1; PTPN6; PTPRJ; CSNK2A1; CSNK2A2; CSNK2A3; CSNK2B; TCF7; TCF7L1; TCF7L2; LEF1; IGF1R; INSR; MET; EGFR; ERBB2; FG…	73	Up in CMS-homogeneous	0.795549	0.894993	Up in CMS-heterogeneous	0.199132	0.300781
Fructose and mannose metabolism	KEGG (hsa00051)	MPI; PMM1; PMM2; GMPPB; GMPPA; GMDS; TSTA3; FPGT; FCSK; ENOSF1; HK1; HK2; HK3; HKDC1; PFKL; PFKM; PFKP; FBP1; FBP2; PFKFB1; PFKFB2; PFKFB3; PFKFB4; TIGAR; KHK; SORD; AKR1B1; AKR1B10; ALDOA; ALDOB; ALDOC; TPI1; TKFC	32	Up in CMS-heterogeneous	0.795505	0.894993	Up in CMS-homogeneous	0.228377	0.316215
Glutathione metabolism	KEGG (hsa00480)	GGT6; GGT7; GGT1; GGT5; GGCT; OPLAH; GCLC; GCLM; GSS; LAP3; ANPEP; GSTO2; GSTA5; GSTA1; GSTA2; GSTA3; GSTA4; GSTM1; GSTM2; GSTM3; GSTM4; GSTM5; GSTP1; GSTT1; GSTT2; MGST1; MGST2; MGST3; GSTT2B; GSTO1; GSTK1; HPGDS; GSR; IDH1; IDH2; PGD; G6PD; TXNDC12; GPX6; GPX1; GPX2; GPX3; GPX5; GPX7; GPX8; GPX4; ODC1; SRM; SMS; RRM1; RRM2B; RRM2	48	Up in CMS-heterogeneous	0.837508	0.922968	Up in CMS-heterogeneous	0.742462	0.83527
MSS	PMID: 17047040; curated by MSigDB (C2)	A1CF; ACE2; ACSL6; ARL11; BRD3OS; C10orf99; C3orf85; CADPS; CBX5; CDHR1; CEL; CELP; CFTR; CHP2; CXCL14; CYP2B6; DACH1; DUOX2; EMILIN3; FABP1; FREM2; GNG4; GPR143; GPS2; GPSM2; GRM8; HMGCS2; IGF1R; IGF2; ISX; KRT20; KRT23; LY6G6D; MAB21L3; MAP3K12; MAP7D2; MGC32805; MUC12; MUC20; MYEF2; NME7; OLFM4; PCP4; PDK3; POLR3E; PPP1R14C; PTCD2; REEP1; RNU6-82P; RUBCNL; SEMA5A; SHROOM4; SLC1A7; SLC26A2; SLC…	66	Up in CMS-heterogeneous	0.88728	0.958262	Up in CMS-heterogeneous	0.878975	0.912782
MSI	PMID: 17047040; curated by MSigDB (C2)	AGR2; CASP2; CRIP1; DUSP4; EIF5A; ETV5; GAD1; HNRNPL; IFI6; IQGAP3; MST1; MST1P2; MT1E; MTA2; MUC5AC; MYRF; NCF2; PDE10A; PLA2G4A; RAB27B; REG4; RGS1; SOX8; SRSF6; STRN3; TFAP2A; TRIM7; USF1; ZIC2	28	Up in CMS-heterogeneous	0.919247	0.97332	Up in CMS-heterogeneous	0.652226	0.749366
WNT bCatenin signaling	MSigDB Hallmark gene set	MYC; CTNNB1; JAG2; NOTCH1; DLL1; AXIN2; PSEN2; FZD1; NOTCH4; LEF1; AXIN1; NKD1; WNT5B; CUL1; JAG1; MAML1; KAT2A; GNAI1; WNT6; PTCH1; NCOR2; DKK4; HDAC2; DKK1; TCF7; WNT1; NUMB; ADAM17; DVL2; PPARD; NCSTN; HDAC5; CCND2; FRAT1; CSNK1E; RBPJ; FZD8; TP53; SKP2; HEY2; HEY1; HDAC11	42	Up in CMS-heterogeneous	0.962555	0.987185	Up in CMS-heterogeneous	0.151211	0.255168
Amino sugar and nucleotide sugar metabolism	KEGG (hsa00520)	CHIT1; CHIA; HEXA; HEXB; NAGK; PGM3; UAP1; UAP1L1; GNE; RENBP; NANS; NANP; NPL; CMAS; CYB5R3; CYB5R4; CYB5R2; CYB5R1; CYB5RL; HK1; HK2; HK3; HKDC1; AMDHD2; GNPNAT1; GNPDA1; GNPDA2; GFPT1; GFPT2; UXS1; GCK; GPI; PGM1; PGM2; UGP2; UGDH; GALK1; GALT; GALE; PMM1; PMM2; GMPPB; GMPPA; GMDS; MPI; FCSK; FPGT; TSTA3	47	Up in CMS-homogeneous	0.968903	0.987185	Up in CMS-homogeneous	0.200521	0.300781
Arachidonic acid metabolism	KEGG (hsa00590)	PLA2G2D; PLA2G2E; PLA2G2C; PLA2G3; PLA2G1B; PLA2G2A; PLA2G5; PLA2G2F; PLA2G12A; PLA2G10; PLA2G12B; PLA2G4B; PLA2G4E; PLA2G4F; PLA2G4D; PLA2G4A; PLA2G4C; JMJD7-PLA2G4B; PLA2G6; PLB1; PLAAT3; PTGS1; PTGS2; PTGES; PTGES2; PTGES3; CBR1; CBR3; FAM213B; TBXAS1; PTGDS; HPGDS; AKR1C3; PTGIS; ALOX5; LTA4H; CYP4F3; CYP4F2; LTC4S; GGT1; GGT5; GPX6; GPX1; GPX2; GPX3; GPX5; GPX7; GPX8; CYP2E1; CYP2J2; CYP2U1;…	60	Up in CMS-homogeneous	0.993028	0.993028	Up in CMS-homogeneous	0.921014	0.938391
aStatistically significant values (FDR < 0.05) are highlighted in gold and bold.
bBenjamini-Hochberg adjusted p-values

## Sheet: SD3
Supplementary Data 3. Enrichment analysis of a custom gene set collection (n = 54) comparing heterogeneous and homogeneous tumors according to each of the CMS classes in the multiregional sample set
Gene set	No. of genes	CMS1: heterogeneous vs. homogeneous			CMS2: heterogeneous vs. homogeneous			CMS3: heterogeneous vs. homogeneous			CMS4: heterogeneous vs. homogeneous
		Direction	p-value	FDRb	Direction	p-value	FDRb	Direction	p-value	FDRb	Direction	p-value	FDRb
Activation of MAPK activity	101	Up	0.763742	0.841675	Up	0.412629	0.571333	Up	0.365671	0.481615	Down	0.024184	0.0779889
Activation of SRC	11	Down	0.314399	0.471599	Down	0.685447	0.762042	Up	0.0955395	0.191079	Down	0.645945	0.683942
Adherens junction	73	Up	0.0109356	0.0492101	Up	0.940064	0.957801	Down	0.0532621	0.143808	Down	0.024279	0.0779889
Amino sugar and nucleotide sugar metabolism	47	Down	0.156901	0.273311	Up	0.808522	0.839619	Down	0.815455	0.898665	Up	0.440165	0.528198
Angiogenesis	212	Up	0.000318042	0.00245346	Up	0.00115924	0.00447134	Up	0.039297	0.132627	Down	0.0272782	0.0818347
Arachidonic acid metabolism	60	Up	0.670051	0.757337	Up	0.760172	0.804888	Down	0.196933	0.295399	Down	0.196063	0.281531
Cancer mesenchymal transition	63	Up	5.85843e-32	3.16355e-30	Up	1.20585e-11	2.17052e-10	Up	4.34101e-10	2.34415e-08	Down	0.0657632	0.142048
Cancer stem cell (EPHB2) signature	28	Up	0.388618	0.523732	Up	0.00115433	0.00447134	Up	0.140463	0.25057	Up	0.115027	0.20037
Cancer stem cell (LGR5) signature	61	Up	0.000720218	0.00486147	Up	0.00515785	0.0141181	Down	0.835612	0.902239	Up	0.0713726	0.144433
Caspase cascade in apoptosis	23	Down	0.295155	0.468775	Down	0.253017	0.369268	Down	0.532009	0.668105	Up	0.062611	0.140875
Cell cycle; mitotic	452	Down	0.403786	0.523732	Down	3.44747e-10	3.10272e-09	Up	0.000122086	0.000824077	Up	0.000792656	0.00856068
Coagulation	136	Up	4.25125e-05	0.000382612	Up	0.0200047	0.0432101	Up	0.0899513	0.191079	Down	0.0140087	0.0581898
Colonic crypt (base)	213	Up	0.0184377	0.0622574	Down	0.116843	0.196778	Up	6.51944e-05	0.000502928	Up	0.00939056	0.0422575
Colonic crypt (top)	294	Up	0.254183	0.415935	Up	0.511853	0.628183	Down	0.105946	0.204324	Down	0.00129518	0.0116566
Colonic crypt; late transit amplifying	51	Down	0.314135	0.471599	Up	0.0356157	0.0739711	Down	0.0438067	0.139151	Down	0.114669	0.20037
Colonic crypt; proliferative	179	Up	0.879135	0.895722	Down	9.657e-08	7.44968e-07	Up	1.455e-06	1.96425e-05	Up	7.80203e-06	0.000210655
Complement pathway	19	Up	0.0701795	0.161062	Up	0.200643	0.309563	Up	0.558327	0.68522	Down	0.518277	0.583061
DNA repair	139	Up	0.871021	0.895722	Down	0.000175394	0.000789272	Up	0.00385693	0.018934	Up	0.00413878	0.0223494
EMT	197	Up	4.70147e-21	1.2694e-19	Up	4.53395e-12	1.22417e-10	Up	3.74166e-07	1.01025e-05	Down	0.0762367	0.147028
Extracellular matrix organization	286	Up	1.43921e-07	1.94294e-06	Up	2.99803e-07	1.91594e-06	Up	0.00123835	0.00668711	Down	0.000207667	0.00373801
Fatty acid degradation	44	Up	0.0262349	0.0768391	Down	0.468607	0.602495	Up	0.610873	0.717111	Up	0.00209258	0.0141249
Fructose and mannose metabolism	32	Down	0.125008	0.225015	Up	0.0472072	0.0910425	Down	0.711552	0.800496	Down	0.359515	0.451484
G2M checkpoint	193	Down	0.178714	0.30158	Down	3.19323e-07	1.91594e-06	Up	6.40037e-07	1.15207e-05	Up	0.00351903	0.0211142
Galactose metabolism	30	Down	0.0919219	0.194659	Up	0.120253	0.196778	Up	0.584461	0.701353	Down	0.352767	0.451484
Glutamine metabolic process	4	Up	0.0169259	0.0622574	Down	0.169467	0.269154	Down	0.852115	0.902239	Down	0.714619	0.742104
Glutathione metabolism	48	Up	0.0618299	0.158991	Down	0.462574	0.602495	Up	0.173769	0.275986	Down	0.918113	0.918113
Glycerophospholipid metabolism	94	Down	0.116479	0.216893	Down	0.650515	0.7474	Down	0.0197785	0.0762884	Down	0.0809523	0.150739
Glycolysis	67	Down	0.7954	0.859032	Down	0.980028	0.980028	Up	0.0717441	0.176099	Up	0.453674	0.530927
Hedgehog signaling	35	Up	0.0937248	0.194659	Up	0.00560393	0.0144101	Up	0.674374	0.774813	Down	0.0245521	0.0779889
HNF4A targets	55	Down	0.843775	0.893409	Down	0.216307	0.32446	Down	0.0336045	0.120976	Down	0.0444479	0.120009
IL6-Jak-STAT signaling	83	Down	0.0675444	0.161062	Up	0.00928032	0.0208807	Up	0.214759	0.305183	Down	0.567641	0.625564
Immune infiltration	139	Down	0.027638	0.0768391	Up	1.09073e-05	5.88992e-05	Up	0.19238	0.295399	Down	0.0346128	0.0983733
Immune response	306	Down	0.417046	0.523732	Up	0.00396617	0.0141181	Up	0.222419	0.306373	Down	0.0605044	0.140875
Inflammatory response	197	Down	0.673189	0.757337	Up	0.00483882	0.0141181	Up	0.0836411	0.191079	Down	0.00202798	0.0141249
KRAS signaling	193	Up	0.00178076	0.0106846	Up	0.00522891	0.0141181	Down	0.990872	0.990872	Down	0.203328	0.281531
Linoleic acid metabolism	29	Down	0.410409	0.523732	Up	0.523673	0.628408	Down	0.0185383	0.0762884	Down	0.386121	0.473876
MSI	28	Up	0.5611	0.658683	Up	0.0637815	0.118766	Down	0.936112	0.953774	Up	0.220821	0.298108
MSS	66	Up	0.0284589	0.0768391	Down	0.00858426	0.0201544	Down	0.143846	0.25057	Down	0.00588832	0.0289063
MYC targets	197	Up	0.1116	0.216893	Down	1.36729e-14	7.38337e-13	Up	3.89497e-06	4.20657e-05	Up	9.95616e-07	5.37633e-05
Nitrogen metabolism	17	Up	0.553479	0.658683	Up	0.738187	0.797242	Down	0.0920111	0.191079	Up	0.255702	0.336778
PD-1 signaling	20	Down	0.0187947	0.0622574	Up	0.00475854	0.0141181	Up	0.0493042	0.140128	Down	0.0577509	0.140875
Pentose phosphate pathway	29	Up	0.112522	0.216893	Down	0.00774288	0.0190053	Down	0.929467	0.953774	Down	0.462103	0.530927
PI3K activity	5	Down	0.99811	0.99811	Up	0.595635	0.699223	Down	0.226943	0.306373	Up	0.177512	0.281531
Proteasome	43	Up	0.546936	0.658683	Down	1.50823e-10	2.03612e-09	Up	2.70342e-05	0.000243308	Up	0.749442	0.763583
Response to wounding	63	Up	0.00392766	0.0192813	Up	0.112081	0.195237	Up	0.0584773	0.15037	Down	0.0502842	0.129302
Starch and sucrose metabolism	53	Down	0.396922	0.523732	Up	0.0724533	0.130416	Down	0.014098	0.0634408	Up	0.179952	0.281531
Stromal infiltration	137	Up	1.13868e-14	2.04963e-13	Up	2.15973e-10	2.33251e-09	Up	0.000293545	0.00176127	Down	0.20276	0.281531
TGFB response signature of fibroblasts	155	Up	3.34493e-06	3.61253e-05	Up	2.64703e-05	0.000129945	Up	0.0937764	0.191079	Down	0.183227	0.281531
TGFB response signature of T cells	73	Up	0.00217689	0.0117552	Up	0.037685	0.0753701	Up	0.21382	0.305183	Down	0.19174	0.281531
Tight junction	128	Up	0.0177693	0.0622574	Up	0.341472	0.48525	Up	0.500325	0.643276	Down	0.148526	0.250638
Translation	147	Down	0.0195996	0.0622574	Down	0.00447079	0.0141181	Up	0.122579	0.228251	Up	0.000643097	0.00856068
Tyrosine metabolism	35	Up	0.0715833	0.161062	Up	0.483143	0.606738	Up	0.172984	0.275986	Up	0.602117	0.650286
VEGF signaling	324	Up	0.330429	0.482248	Up	0.691483	0.762042	Up	0.0490008	0.140128	Down	0.0722166	0.144433
WNT bCatenin signaling	42	Up	0.388555	0.523732	Up	0.432778	0.58425	Up	0.156181	0.263556	Down	0.0200647	0.0773924
aStatistically significant values (FDR < 0.05) are highlighted in gold and bold.
bBenjamini-Hochberg adjusted p-values.

## Sheet: SD4
Supplementary Data 4. Differentially expressed genes (FDR < 0.05; n = 1,342) between tumors with heterogeneous and homogeneous CMS classifications in the multiregional sample set
Gene symbol	Fold change (log2)	Mean expression	t	p-value	FDR	B	Filtera
FHL5	0.365255	5.15897	6.41707	6.17046e-10	5.80732e-06	12.173	PASS
GPX7	0.253695	6.41892	6.44059	5.3952e-10	5.80732e-06	12.298	FAIL
HECW1	0.132978	5.31329	5.91231	1.01145e-08	6.34617e-05	9.57169	FAIL
C1QTNF3	0.201262	5.54882	5.65315	3.98679e-08	0.000160181	8.29902	FAIL
CDH6	0.368123	6.37847	5.64064	4.25494e-08	0.000160181	8.23868	PASS
MCUR1	-0.269192	7.39912	-5.57874	5.86189e-08	0.000183897	7.94179	PASS
ATRNL1	0.228066	3.28679	5.35164	1.85693e-07	0.00023302	6.8746	FAIL
CRISPLD2	0.41081	8.33515	5.37515	1.65072e-07	0.00023302	6.98345	PASS
DKK3	0.189636	8.28867	5.4964	8.94081e-08	0.00023302	7.55082	FAIL
ISM1	0.221797	6.06774	5.44768	1.14529e-07	0.00023302	7.32162	FAIL
JAM3	0.28766	7.1642	5.39855	1.46767e-07	0.00023302	7.09216	PASS
KATNB1	-0.111662	7.40934	-5.42864	1.26107e-07	0.00023302	7.23251	FAIL
MIEF1	-0.0975617	6.38233	-5.35584	1.81834e-07	0.00023302	6.89402	FAIL
TCIM	0.388642	6.48966	5.3753	1.64945e-07	0.00023302	6.98416	PASS
TPM2	0.243418	7.98878	5.43028	1.25069e-07	0.00023302	7.24016	FAIL
LAMC1	0.243027	8.89928	5.30536	2.33846e-07	0.000270569	6.66147	PASS
LIN7A	0.38821	5.15715	5.29649	2.44364e-07	0.000270569	6.62081	PASS
RBM11	-0.300898	3.32431	-5.23474	3.31489e-07	0.000271288	6.3391	PASS
RCAN2	0.232132	7.00771	5.25797	2.95657e-07	0.000271288	6.44476	FAIL
RECK	0.307112	5.84342	5.24299	3.18301e-07	0.000271288	6.37659	PASS
TGFBR2	0.332647	9.07388	5.26533	2.85105e-07	0.000271288	6.47833	PASS
TMTC1	0.244495	6.13281	5.24812	3.10358e-07	0.000271288	6.39994	FAIL
WIPI2	-0.119779	7.5471	-5.24424	3.16353e-07	0.000271288	6.38226	FAIL
ARHGAP24	0.219367	5.44524	5.21617	3.63121e-07	0.000284793	6.25494	FAIL
TRIM36	-0.204297	5.68741	-5.19607	4.00675e-07	0.000301676	6.16407	FAIL
LHFPL6	0.212932	7.74965	5.14518	5.13367e-07	0.000371658	5.93533	FAIL
EDIL3	0.433436	7.41563	5.09103	6.66946e-07	0.000372689	5.69392	PASS
ID4	0.275172	7.31437	5.10969	6.09581e-07	0.000372689	5.77687	PASS
KIT	0.520168	6.4406	5.0956	6.52407e-07	0.000372689	5.71425	PASS
KITLG	0.338805	6.807	5.08779	6.7741e-07	0.000372689	5.67957	PASS
PLK2	0.403928	6.87565	5.1272	5.60104e-07	0.000372689	5.85495	PASS
PLPP1	0.296444	7.76998	5.08306	6.92988e-07	0.000372689	5.65861	PASS
PRICKLE2	0.186037	6.47511	5.09687	6.48433e-07	0.000372689	5.71988	FAIL
PRKD1	0.305901	5.73151	5.10265	6.30635e-07	0.000372689	5.74555	PASS
SDC2	0.24764	7.28136	5.11665	5.8941e-07	0.000372689	5.8079	PASS
ADCYAP1	0.143682	5.71811	5.06345	7.6143e-07	0.000381752	5.57177	FAIL
CLEC14A	0.174241	6.98981	5.06092	7.70683e-07	0.000381752	5.56064	FAIL
SPARCL1	0.461808	8.37723	5.06677	7.49377e-07	0.000381752	5.58648	PASS
PDE4D	0.185773	5.80203	5.05534	7.91565e-07	0.000382042	5.53599	FAIL
FILIP1	0.306602	5.06558	5.04633	8.26434e-07	0.000387002	5.49626	PASS
TNFRSF19	0.298715	5.39926	5.04219	8.42963e-07	0.000387002	5.47801	PASS
ACTA2	0.324888	9.55254	5.03235	8.83498e-07	0.000395954	5.43473	PASS
UACA	0.197662	7.90495	5.01392	9.64604e-07	0.00042225	5.3538	FAIL
SVEP1	0.33705	5.79811	4.99539	1.05338e-06	0.000450629	5.2727	PASS
HTRA1	0.299599	8.58133	4.9897	1.08217e-06	0.000452662	5.24785	PASS
FKBP7	0.255638	6.17419	4.98085	1.1285e-06	0.000461778	5.20925	FAIL
SPESP1	0.343679	4.77823	4.95539	1.27273e-06	0.000509715	5.0985	PASS
ITGA1	0.288107	8.57798	4.94906	1.31128e-06	0.000512706	5.07103	PASS
PDZRN3	0.233251	6.33022	4.94531	1.33468e-06	0.000512706	5.05474	FAIL
OLFML3	0.145388	6.68532	4.93666	1.39009e-06	0.000523314	5.0173	FAIL
WWP2	-0.115045	8.14769	-4.93101	1.42748e-06	0.000526851	4.99287	FAIL
PDE3A	0.503503	6.95766	4.9109	1.56866e-06	0.000567826	4.90607	PASS
CNTN4	0.16845	4.90927	4.89423	1.69584e-06	0.000592881	4.83435	FAIL
GHR	0.158039	4.1797	4.8936	1.70088e-06	0.000592881	4.83162	FAIL
FSTL1	0.319757	9.52463	4.88759	1.74929e-06	0.000598669	4.8058	PASS
IRAG1	0.181396	6.67943	4.85771	2.01029e-06	0.000675709	4.6779	FAIL
ITGB1	0.145267	9.22895	4.84792	2.10369e-06	0.00068272	4.63614	FAIL
SGCD	0.293225	6.06432	4.84913	2.09196e-06	0.00068272	4.64128	PASS
MSRB3	0.24195	6.74301	4.84073	2.17498e-06	0.000693893	4.6055	PASS
DIXDC1	0.137124	6.60464	4.83208	2.2638e-06	0.000710191	4.5687	FAIL
COL14A1	0.460207	7.49093	4.82438	2.34587e-06	0.000723875	4.53597	PASS
NAV3	0.20652	4.64064	4.81096	2.49574e-06	0.000757699	4.47905	FAIL
RBMS3	0.194458	5.52788	4.78863	2.76579e-06	0.000826356	4.38465	FAIL
ID3	0.202249	6.63908	4.77409	2.95652e-06	0.00086954	4.32339	FAIL
SCG2	0.319662	4.78054	4.76919	3.02362e-06	0.000875593	4.30278	PASS
PAMR1	0.158082	5.84494	4.76534	3.0774e-06	0.000877665	4.28658	FAIL
BDH2	0.196993	5.01973	4.7283	3.64386e-06	0.000939566	4.13145	FAIL
GJC1	0.160853	5.84105	4.74098	3.43937e-06	0.000939566	4.18447	FAIL
LIFR	0.313239	4.38325	4.74071	3.44362e-06	0.000939566	4.18334	PASS
MAP1B	0.297844	7.09534	4.73058	3.6062e-06	0.000939566	4.14099	PASS
MDC1	-0.133262	7.07036	-4.73447	3.5429e-06	0.000939566	4.15724	FAIL
NAP1L5	0.128608	6.19543	4.73598	3.51869e-06	0.000939566	4.16354	FAIL
PERP	-0.276409	8.90382	-4.733	3.56676e-06	0.000939566	4.15108	PASS
MITF	0.236297	5.75789	4.71341	3.89887e-06	0.000990505	4.06936	PASS
NEGR1	0.28878	5.66178	4.71072	3.94665e-06	0.000990505	4.05818	PASS
DPT	0.267858	5.68733	4.69537	4.23074e-06	0.00103431	3.9944	PASS
OSBPL2	-0.171236	8.04783	-4.69536	4.23111e-06	0.00103431	3.99432	FAIL
ATP6V1E2	-0.1057	5.33511	-4.67448	4.64946e-06	0.00110781	3.90783	FAIL
GPRC5B	0.140175	6.61058	4.67549	4.62828e-06	0.00110781	3.91201	FAIL
SEPTIN4	0.102579	6.15261	4.66962	4.75224e-06	0.00111814	3.88777	FAIL
SAP18	-0.162544	7.37941	-4.6575	5.0186e-06	0.00116624	3.83776	FAIL
BCAP31	-0.14503	8.81482	-4.60797	6.26452e-06	0.00124891	3.63448	FAIL
CALD1	0.336583	8.34249	4.61441	6.08697e-06	0.00124891	3.66083	PASS
CCDC3	0.118048	5.8926	4.61081	6.18562e-06	0.00124891	3.6461	FAIL
CRYAB	0.147711	5.92559	4.62618	5.77522e-06	0.00124891	3.70902	FAIL
DIP2C	0.158768	6.61558	4.62662	5.76383e-06	0.00124891	3.71082	FAIL
DOK6	0.145151	4.57827	4.62971	5.68466e-06	0.00124891	3.7235	FAIL
FEM1B	0.0814801	7.78217	4.61366	6.10742e-06	0.00124891	3.65776	FAIL
FERMT2	0.317407	7.15767	4.6152	6.06554e-06	0.00124891	3.66406	PASS
MAGI1	0.152928	7.06896	4.62974	5.68409e-06	0.00124891	3.72359	FAIL
MFAP4	0.3229	8.29045	4.62976	5.68345e-06	0.00124891	3.7237	PASS
PDGFD	0.361129	6.29628	4.60658	6.30328e-06	0.00124891	3.62883	PASS
PIPOX	-0.224521	5.54202	-4.62285	5.86189e-06	0.00124891	3.69536	PASS
PRAC1	0.807346	6.17461	4.63686	5.5057e-06	0.00124891	3.75283	PASS
SOCS7	-0.116928	6.43085	-4.61162	6.16319e-06	0.00124891	3.64943	FAIL
ITPR3	-0.192437	8.54851	-4.59405	6.66483e-06	0.00126719	3.57773	FAIL
LPP	0.189681	8.36684	4.59498	6.63754e-06	0.00126719	3.58149	FAIL
NAP1L3	0.153753	6.30481	4.59642	6.59514e-06	0.00126719	3.58736	FAIL
PABPC4L	0.146123	5.37373	4.59429	6.65785e-06	0.00126719	3.57869	FAIL
PKP1	-0.17938	6.03553	-4.58914	6.81202e-06	0.00128223	3.55772	FAIL
ACSS3	0.329503	5.47637	4.57855	7.13983e-06	0.00133062	3.51467	PASS
MDFIC	0.182932	7.19733	4.57629	7.21182e-06	0.00133086	3.50548	FAIL
FAM180A	0.199983	5.06924	4.57263	7.32989e-06	0.00133952	3.49061	FAIL
KANK2	0.130733	7.3758	4.56525	7.57351e-06	0.00135238	3.46066	FAIL
PTPRM	0.270967	7.61856	4.56751	7.49798e-06	0.00135238	3.46984	PASS
SPARC	0.284266	10.7352	4.56399	7.6158e-06	0.00135238	3.45556	PASS
EFNB1	-0.186566	7.74687	-4.56006	7.74914e-06	0.0013632	3.43967	FAIL
TRIM31	-0.489885	7.38719	-4.55224	8.02185e-06	0.0013981	3.408	PASS
PSENEN	-0.147086	6.65292	-4.54985	8.1068e-06	0.00139995	3.39836	FAIL
FAM13C	0.185375	5.56935	4.53675	8.58899e-06	0.00141816	3.34547	FAIL
MPDZ	0.297119	6.02391	4.53765	8.55505e-06	0.00141816	3.34909	PASS
PPIL6	-0.170348	4.91365	-4.5427	8.36653e-06	0.00141816	3.36949	FAIL
PSMD3	-0.141003	7.83175	-4.53753	8.55936e-06	0.00141816	3.34863	FAIL
TSPAN9	0.135959	7.17463	4.53948	8.48612e-06	0.00141816	3.3565	FAIL
ENDOD1	0.151878	7.57461	4.52868	8.89938e-06	0.00143174	3.31298	FAIL
MAMDC2	0.251664	4.78118	4.53079	8.8172e-06	0.00143174	3.32147	PASS
NEXN	0.344727	6.06566	4.52999	8.8481e-06	0.00143174	3.31827	PASS
COL12A1	0.383155	9.66624	4.52396	9.08612e-06	0.00143721	3.29397	PASS
COX7A1	0.116632	7.15408	4.52463	9.05915e-06	0.00143721	3.29669	FAIL
CNN3	0.176	8.97966	4.51968	9.25849e-06	0.00144093	3.27678	FAIL
DLC1	0.184623	5.93364	4.51957	9.26276e-06	0.00144093	3.27635	FAIL
DIAPH3	-0.251045	6.65546	-4.51209	9.57207e-06	0.00147684	3.2463	PASS
EFEMP1	0.426629	7.97865	4.50867	9.71666e-06	0.00148367	3.23258	PASS
GPR34	0.31161	5.58725	4.50549	9.85274e-06	0.00148367	3.21986	PASS
RNF150	0.18178	5.43182	4.50726	9.77672e-06	0.00148367	3.22694	FAIL
VCL	0.205595	9.32169	4.49972	1.01049e-05	0.00150956	3.19674	FAIL
ESS2	-0.094578	7.51269	-4.49037	1.05266e-05	0.00154799	3.15934	FAIL
MTCP1	-0.131714	4.94162	-4.49141	1.04791e-05	0.00154799	3.16348	FAIL
AKAP13	0.174959	8.31087	4.48791	1.06403e-05	0.00155257	3.14952	FAIL
CLIC4	0.29089	9.17305	4.47161	1.14245e-05	0.00158144	3.08449	PASS
ECM2	0.32577	4.63853	4.47804	1.11088e-05	0.00158144	3.11011	PASS
GLT8D2	0.334173	6.98513	4.47515	1.12492e-05	0.00158144	3.09862	PASS
GUCY1A2	0.23828	5.34646	4.47209	1.14005e-05	0.00158144	3.08641	FAIL
MAP1A	0.152918	5.89142	4.48014	1.10074e-05	0.00158144	3.11849	FAIL
MRPS18B	-0.166021	7.8425	-4.47681	1.11682e-05	0.00158144	3.10524	FAIL
RHOBTB1	0.238808	7.13875	4.47157	1.14262e-05	0.00158144	3.08435	PASS
TMEM204	0.0988717	7.45914	4.46915	1.15474e-05	0.00158655	3.0747	FAIL
OMD	0.536523	4.15188	4.46448	1.17845e-05	0.00160719	3.05612	PASS
ZNF462	0.220119	7.2306	4.46284	1.18684e-05	0.00160719	3.04963	PASS
MACF1	0.156403	8.17668	4.45741	1.21523e-05	0.00163387	3.02803	FAIL
TEK	0.235923	5.94121	4.45514	1.22724e-05	0.00163832	3.01904	PASS
CYYR1	0.24625	6.97806	4.44718	1.27037e-05	0.00168395	2.98747	PASS
BSDC1	-0.10144	7.48015	-4.44361	1.2902e-05	0.0016868	2.97331	FAIL
KLHL3	0.147127	5.46298	4.44357	1.29044e-05	0.0016868	2.97314	FAIL
RASSF8	0.233756	5.8729	4.428	1.38037e-05	0.00179191	2.91158	PASS
GLA	-0.199198	7.52383	-4.41857	1.43772e-05	0.00184514	2.87439	FAIL
HLA-A	-0.160491	8.69227	-4.41756	1.44399e-05	0.00184514	2.87041	FAIL
MMP16	0.231894	4.89084	4.41647	1.45078e-05	0.00184514	2.86613	PASS
MMRN2	0.131748	6.41828	4.41034	1.48961e-05	0.00187695	2.842	FAIL
RNF6	-0.164036	7.90617	-4.40939	1.49573e-05	0.00187695	2.83825	FAIL
CLU	0.250766	7.42166	4.39995	1.55778e-05	0.00191648	2.80113	PASS
LDB2	0.173789	5.72902	4.40233	1.54189e-05	0.00191648	2.8105	FAIL
WLS	0.222912	7.88068	4.40027	1.55562e-05	0.00191648	2.8024	PASS
AGBL5	-0.0979978	6.23019	-4.39628	1.58256e-05	0.00191738	2.78672	FAIL
IGFBP7	0.238231	9.98986	4.39532	1.58907e-05	0.00191738	2.78297	PASS
PARP4	-0.224961	9.8772	-4.39653	1.58087e-05	0.00191738	2.7877	PASS
STPG1	-0.0944606	5.75763	-4.3913	1.61672e-05	0.00193832	2.76722	FAIL
RNF180	0.153863	5.1893	4.38498	1.66118e-05	0.00197902	2.74245	FAIL
LAMA2	0.292391	6.19831	4.37254	1.75211e-05	0.00206751	2.6938	PASS
PCDH18	0.386071	7.95128	4.37183	1.75743e-05	0.00206751	2.69103	PASS
KIAA0100	-0.149046	8.58173	-4.36996	1.77155e-05	0.00207117	2.68373	FAIL
EIF1	-0.104844	7.25227	-4.36525	1.80758e-05	0.00210025	2.66535	FAIL
PLEKHA8	-0.111867	6.67663	-4.36158	1.83615e-05	0.00212036	2.65104	FAIL
FBN1	0.405911	8.815	4.35475	1.89046e-05	0.00212525	2.62444	PASS
IGFBP3	0.224354	8.83481	4.35469	1.89097e-05	0.00212525	2.6242	PASS
PDE1A	0.285451	4.558	4.35664	1.87529e-05	0.00212525	2.6318	PASS
TAGLN	0.318022	8.40577	4.35257	1.90813e-05	0.00212525	2.61595	PASS
VPS35L	0.306033	7.57272	4.35803	1.8642e-05	0.00212525	2.63721	PASS
ZNF221	0.207296	5.14061	4.35311	1.90373e-05	0.00212525	2.61806	PASS
NUP58	-0.169423	7.82107	-4.34891	1.93817e-05	0.00214601	2.6017	FAIL
DIPK2B	0.152168	6.15731	4.33835	2.02721e-05	0.00220252	2.56072	FAIL
PALMD	0.300983	5.30523	4.33782	2.03181e-05	0.00220252	2.55865	PASS
TCF12	0.189116	8.91637	4.34053	2.00857e-05	0.00220252	2.56915	FAIL
TPST1	0.147666	6.60401	4.33734	2.03601e-05	0.00220252	2.55677	FAIL
DLG3	-0.153749	7.33648	-4.33164	2.08592e-05	0.00224362	2.53468	FAIL
ZFPM2	0.106933	4.74047	4.33026	2.09812e-05	0.00224391	2.52936	FAIL
ADAMTS1	0.311971	7.44817	4.32296	2.16418e-05	0.00227908	2.50109	PASS
CH25H	0.274808	6.83148	4.3224	2.16935e-05	0.00227908	2.49891	PASS
COG8	-0.103549	7.35039	-4.3213	2.17943e-05	0.00227908	2.49469	FAIL
SPRY1	0.170972	7.41376	4.32439	2.15111e-05	0.00227908	2.50661	FAIL
CDK8	-0.21465	7.44586	-4.31843	2.20611e-05	0.00229423	2.48359	PASS
NREP	0.100407	5.18703	4.31664	2.22288e-05	0.00229897	2.47668	FAIL
CSNK2A2	-0.15829	8.35009	-4.30902	2.29578e-05	0.00234715	2.44726	FAIL
FAT4	0.372032	6.48203	4.3075	2.3106e-05	0.00234715	2.4414	PASS
MCAM	0.194725	7.92065	4.30631	2.32227e-05	0.00234715	2.4368	FAIL
PIR	-0.1358	6.0408	-4.30422	2.34291e-05	0.00234715	2.42874	FAIL
S1PR1	0.186316	6.56017	4.30633	2.32209e-05	0.00234715	2.43687	FAIL
SLC35F1	0.10921	5.24481	4.30408	2.34428e-05	0.00234715	2.4282	FAIL
PSMB3	-0.19102	9.47429	-4.29974	2.38765e-05	0.00237792	2.41149	FAIL
CABCOCO1	0.142564	4.02777	4.29598	2.4258e-05	0.0024032	2.39704	FAIL
KDR	0.24609	7.29512	4.28834	2.50524e-05	0.00245049	2.36767	PASS
RGS5	0.404736	8.64572	4.28866	2.50183e-05	0.00245049	2.36891	PASS
ZDHHC15	0.114234	4.00755	4.28765	2.51258e-05	0.00245049	2.365	FAIL
IDH3G	-0.145001	9.04058	-4.28386	2.55302e-05	0.00247709	2.35046	FAIL
BEX3	0.116309	7.30831	4.26959	2.7109e-05	0.00261678	2.29578	FAIL
DSEL	0.216718	5.68107	4.26461	2.76809e-05	0.00265835	2.27676	FAIL
ITGA4	0.22955	6.68943	4.25994	2.82286e-05	0.00268402	2.25892	PASS
PALLD	0.187883	7.12735	4.2587	2.8376e-05	0.00268402	2.25417	FAIL
PDGFRA	0.326614	7.51148	4.25872	2.83739e-05	0.00268402	2.25424	PASS
SLIT3	0.241081	6.80981	4.25531	2.87824e-05	0.00270885	2.24122	FAIL
CRISPLD1	0.323584	5.28344	4.25338	2.90151e-05	0.00271717	2.23388	PASS
ENOX1	0.127345	4.81886	4.2441	3.01638e-05	0.00276963	2.19852	FAIL
MAGEA3	-0.221806	6.18982	-4.24533	3.00093e-05	0.00276963	2.2032	FAIL
MFSD6	-0.170418	8.29651	-4.24631	2.98869e-05	0.00276963	2.20692	FAIL
NDN	0.135497	6.32787	4.24518	3.00286e-05	0.00276963	2.20262	FAIL
SAYSD1	-0.114425	7.27627	-4.24257	3.03576e-05	0.00277389	2.1927	FAIL
ADCY2	0.0878716	4.9119	4.23677	3.1102e-05	0.00281807	2.17064	FAIL
CACNA2D1	0.313648	5.75418	4.23647	3.11406e-05	0.00281807	2.16951	PASS
TUBB6	0.124811	7.7356	4.23459	3.13863e-05	0.00281942	2.16235	FAIL
ZEB1	0.288937	7.50562	4.23407	3.1455e-05	0.00281942	2.16036	PASS
FBLN5	0.277874	6.83675	4.22403	3.27981e-05	0.00291207	2.1223	PASS
LSM4	-0.131034	8.68982	-4.22453	3.27301e-05	0.00291207	2.12419	FAIL
FZD1	0.139369	6.39673	4.21907	3.34825e-05	0.00293136	2.1035	FAIL
MYLK	0.168904	6.67634	4.22124	3.31817e-05	0.00293136	2.11171	FAIL
UBTD2	0.0887704	8.07429	4.21992	3.33643e-05	0.00293136	2.10672	FAIL
FOXO4	-0.144602	6.85136	-4.21591	3.3926e-05	0.00295643	2.09152	FAIL
ARMCX1	0.194741	6.27153	4.20571	3.53945e-05	0.00307019	2.05296	FAIL
DCN	0.375634	7.72958	4.18815	3.8065e-05	0.00327816	1.98679	PASS
EDC4	-0.0813997	7.61713	-4.18743	3.81788e-05	0.00327816	1.98407	FAIL
ZMAT3	0.195276	7.11303	4.18657	3.83146e-05	0.00327816	1.98084	PASS
CCL15	-0.239365	4.98084	-4.18444	3.8653e-05	0.00329215	1.97284	PASS
FRMD4A	0.136333	6.48798	4.18308	3.88711e-05	0.00329581	1.96773	FAIL
GNAI1	0.162057	6.5106	4.18061	3.92699e-05	0.00330838	1.95844	FAIL
PCDHA10	0.122223	2.36423	4.17999	3.93708e-05	0.00330838	1.95611	FAIL
THRB	0.210167	6.19512	4.17811	3.96772e-05	0.00331931	1.94906	PASS
ABCC9	0.345717	6.19874	4.17635	3.99668e-05	0.00332874	1.94245	PASS
GOT2	-0.176982	8.73489	-4.17454	4.02662e-05	0.0033389	1.93566	FAIL
ZNF69	0.1464	7.35492	4.1707	4.09099e-05	0.0033774	1.92124	FAIL
ANTXR1	0.388595	9.11855	4.16579	4.1746e-05	0.00342783	1.90284	PASS
VIP	0.653463	5.28987	4.16498	4.1885e-05	0.00342783	1.89982	PASS
PDZRN4	0.170337	4.13881	4.16356	4.21307e-05	0.00343301	1.8945	FAIL
MGP	0.55311	7.27218	4.15811	4.30862e-05	0.00349422	1.87412	PASS
RGS1	0.430291	6.93505	4.15622	4.34234e-05	0.00349422	1.86703	PASS
TCF4	0.274217	7.29161	4.15613	4.34387e-05	0.00349422	1.86671	PASS
ADGRF5	0.254277	7.00676	4.15445	4.374e-05	0.00350348	1.86043	PASS
FILIP1L	0.16387	5.90905	4.14797	4.49195e-05	0.00358271	1.83624	FAIL
PTN	0.180606	5.85303	4.14507	4.54571e-05	0.00360836	1.82543	FAIL
SEC23B	-0.214995	8.92933	-4.14418	4.56244e-05	0.00360836	1.82209	PASS
AK5	0.0786956	3.69091	4.13729	4.69304e-05	0.00369611	1.79644	FAIL
CHSY3	0.114806	5.53597	4.13341	4.76817e-05	0.00371731	1.78201	FAIL
RNPS1	-0.0752794	7.88369	-4.13285	4.7792e-05	0.00371731	1.77991	FAIL
UTRN	0.235705	8.2795	4.13475	4.74217e-05	0.00371731	1.78698	PASS
SLC26A4	-0.0795215	4.01672	-4.12741	4.88673e-05	0.0037853	1.7597	FAIL
DDR2	0.363851	7.65932	4.11734	5.09191e-05	0.0038158	1.72234	PASS
EFEMP2	0.237594	8.92185	4.11738	5.09124e-05	0.0038158	1.72246	PASS
FAS	0.20854	7.33016	4.12264	4.98286e-05	0.0038158	1.742	PASS
GPR85	0.101955	3.47412	4.12223	4.99139e-05	0.0038158	1.74045	FAIL
MEPCE	-0.10705	7.8867	-4.12371	4.96113e-05	0.0038158	1.74597	FAIL
MON1B	-0.102979	7.77796	-4.11654	5.10854e-05	0.0038158	1.71938	FAIL
PPFIA2	0.136982	4.3249	4.1166	5.10732e-05	0.0038158	1.71959	FAIL
SSPN	0.0995629	6.95994	4.11915	5.05456e-05	0.0038158	1.72903	FAIL
TMEM164	-0.147853	7.72925	-4.12047	5.02731e-05	0.0038158	1.73393	FAIL
FLOT2	-0.107191	7.38394	-4.11508	5.13909e-05	0.00382344	1.71396	FAIL
CTSO	0.267326	7.9045	4.10926	5.26251e-05	0.00389985	1.69241	PASS
GLRB	0.0912793	3.53012	4.10567	5.34e-05	0.00391942	1.67913	FAIL
POLD2	-0.0944656	7.68373	-4.10515	5.35138e-05	0.00391942	1.6772	FAIL
RTN4IP1	-0.176182	6.79338	-4.10668	5.31819e-05	0.00391942	1.68285	FAIL
FGF10	0.194758	6.04703	4.10293	5.40005e-05	0.00393974	1.66898	FAIL
PTGER3	0.139485	4.50592	4.10101	5.44227e-05	0.00395521	1.66191	FAIL
LAMB1	0.210253	8.94026	4.09866	5.49461e-05	0.00397789	1.65322	PASS
ADH1B	0.47478	4.86785	4.09444	5.58955e-05	0.00402192	1.63767	PASS
EMCN	0.220895	4.66663	4.09407	5.59817e-05	0.00402192	1.63627	PASS
PRSS3	-0.149834	7.44701	-4.09186	5.64843e-05	0.00402889	1.62815	FAIL
PSMD13	-0.115993	8.58645	-4.09177	5.65068e-05	0.00402889	1.62779	FAIL
LMCD1	0.179796	5.99664	4.08888	5.71722e-05	0.00406095	1.61717	FAIL
SNCAIP	0.209477	5.81714	4.07996	5.92799e-05	0.00419483	1.58431	PASS
SASH1	0.151091	7.13143	4.07375	6.07876e-05	0.00428541	1.56152	FAIL
THSD7A	0.123149	4.68062	4.07128	6.14003e-05	0.00431245	1.55242	FAIL
DAXX	-0.0746484	6.73412	-4.06724	6.24107e-05	0.00434107	1.53761	FAIL
SNU13	-0.0864816	6.25781	-4.06793	6.2237e-05	0.00434107	1.54014	FAIL
ZNHIT1	-0.0914152	8.02109	-4.06689	6.24996e-05	0.00434107	1.53631	FAIL
SRD5A1	-0.142755	6.19502	-4.06157	6.38563e-05	0.004419	1.51683	FAIL
ADAMTSL3	0.186997	5.45597	4.05906	6.45057e-05	0.00443135	1.50765	PASS
PYGO1	0.183547	5.06268	4.05919	6.44732e-05	0.00443135	1.50811	FAIL
C1R	0.229627	7.14166	4.05706	6.50284e-05	0.00443489	1.50033	PASS
L3HYPDH	0.112545	5.78874	4.05726	6.49767e-05	0.00443489	1.50105	FAIL
FANCE	-0.086772	6.04838	-4.05386	6.58749e-05	0.0044603	1.4886	FAIL
KCNK5	-0.214164	7.11493	-4.05467	6.56584e-05	0.0044603	1.49159	PASS
FRY	0.204885	6.04586	4.05232	6.62841e-05	0.00447192	1.48299	PASS
ROBO2	0.295128	5.39068	4.04167	6.91867e-05	0.00465108	1.44412	PASS
TBPL1	-0.138437	6.57435	-4.03934	6.98388e-05	0.00467821	1.43561	FAIL
ADGRG7	-0.54293	5.2944	-4.03787	7.02532e-05	0.00468927	1.43025	PASS
RUNX1T1	0.197489	6.0465	4.03676	7.05662e-05	0.00469352	1.42622	PASS
BVES	0.262997	5.97361	4.03571	7.08662e-05	0.00469688	1.42237	PASS
ZFHX4	0.215507	5.42872	4.03353	7.14896e-05	0.00472158	1.41443	PASS
LTBP1	0.354159	8.24636	4.03173	7.20058e-05	0.00472253	1.40791	PASS
LUM	0.33263	7.28308	4.03195	7.19433e-05	0.00472253	1.40869	PASS
PTPRG	0.173375	7.67809	4.02591	7.37071e-05	0.00481732	1.38674	FAIL
SMPD2	-0.125731	7.12601	-4.0244	7.41553e-05	0.00482985	1.38124	FAIL
C7	0.508628	5.35488	4.02282	7.4626e-05	0.00484375	1.37551	PASS
SESN3	0.437852	7.48556	4.02011	7.54398e-05	0.00487973	1.36568	PASS
WRNIP1	-0.130845	7.82412	-4.01771	7.61691e-05	0.00491004	1.35696	FAIL
NKRF	-0.182097	6.48336	-4.0162	7.66321e-05	0.00492302	1.35146	FAIL
WFDC1	0.168743	7.22093	4.00981	7.8615e-05	0.00503323	1.32831	FAIL
CALCRL	0.332963	6.77988	4.00864	7.89827e-05	0.00503963	1.32409	PASS
TPM1	0.166596	8.658	4.00274	8.08648e-05	0.00514229	1.30275	FAIL
FCER1A	0.174774	4.40024	4.00027	8.16657e-05	0.00517574	1.29382	FAIL
CTSK	0.370488	9.26478	3.99845	8.22625e-05	0.0051926	1.28722	PASS
TBC1D7	-0.113985	6.16899	-3.99778	8.24835e-05	0.0051926	1.28479	FAIL
NCAM1	0.173317	6.25563	3.98935	8.53003e-05	0.00533424	1.25438	FAIL
PCDH7	0.225372	6.39685	3.98957	8.52244e-05	0.00533424	1.25518	PASS
EDEM2	-0.148935	7.9312	-3.98387	8.71783e-05	0.00535719	1.23466	FAIL
LPAR6	0.135403	4.89382	3.98734	8.5985e-05	0.00535719	1.24714	FAIL
MEF2A	0.128738	7.40723	3.98249	8.76594e-05	0.00535719	1.22967	FAIL
PLPP2	-0.227528	9.39132	-3.98653	8.62612e-05	0.00535719	1.24423	PASS
SKA3	-0.274236	7.56255	-3.98315	8.74299e-05	0.00535719	1.23205	PASS
SYNE1	0.152388	5.51207	3.98254	8.76417e-05	0.00535719	1.22986	FAIL
ZNF532	0.164397	6.40961	3.9836	8.72717e-05	0.00535719	1.23369	FAIL
INMT	0.102847	5.73532	3.98031	8.84201e-05	0.00538619	1.22185	FAIL
KHK	-0.0921542	6.37762	-3.97518	9.02408e-05	0.00546175	1.20339	FAIL
SMARCA1	0.319058	7.09168	3.97553	9.01169e-05	0.00546175	1.20464	PASS
POM121C	-0.117655	7.39041	-3.97392	9.06937e-05	0.00547156	1.19886	FAIL
LAYN	0.167313	6.40144	3.97118	9.16869e-05	0.00551381	1.189	FAIL
C6orf136	-0.0998382	6.87432	-3.96784	9.29071e-05	0.0055694	1.17703	FAIL
HAVCR1	0.613681	5.55234	3.96508	9.39281e-05	0.00561272	1.16714	PASS
USP42	-0.126832	7.29318	-3.95873	9.63209e-05	0.00573749	1.14437	FAIL
BNC2	0.209937	5.96858	3.95442	9.79747e-05	0.0058176	1.12896	PASS
CAVIN2	0.231116	5.78373	3.95259	9.86879e-05	0.00583213	1.1224	PASS
SPATA18	0.182099	5.75945	3.9522	9.88392e-05	0.00583213	1.12101	PASS
CPXM1	0.195189	7.04606	3.94433	0.00010196	0.0059975	1.09288	FAIL
LEF1	0.195143	6.21602	3.94255	0.000102675	0.00602073	1.08656	PASS
NKX2-3	0.0859101	6.59603	3.94051	0.000103504	0.00603178	1.07928	FAIL
PDZD2	0.117317	5.98251	3.94076	0.000103403	0.00603178	1.08017	FAIL
ARMCX2	0.117493	6.38973	3.93819	0.000104455	0.00605841	1.07101	FAIL
CHRNA3	0.188373	5.22741	3.93783	0.000104605	0.00605841	1.06971	PASS
IST1	-0.0877439	6.51052	-3.93419	0.000106114	0.0061082	1.05676	FAIL
PRSS23	0.252438	7.26119	3.93497	0.000105791	0.0061082	1.05952	PASS
ODAM	0.382251	5.01911	3.93251	0.000106819	0.00611799	1.05077	PASS
ZNF778	-0.0774365	6.23247	-3.93224	0.000106934	0.00611799	1.0498	FAIL
SEPTIN8	0.0723253	7.74257	3.92987	0.000107933	0.00615645	1.04138	FAIL
MICU3	0.137564	3.11678	3.92667	0.000109303	0.00621572	1.02998	FAIL
TEX261	-0.066792	7.18319	-3.92588	0.000109641	0.00621621	1.02718	FAIL
TIMM17B	-0.0947129	6.5586	-3.91923	0.000112541	0.00636145	1.00358	FAIL
PIK3R1	0.193577	7.59277	3.91815	0.000113019	0.00636914	0.99975	PASS
VCAN	0.355366	9.02346	3.9174	0.000113354	0.00636914	0.997073	PASS
CLDN4	-0.174577	6.60782	-3.91592	0.000114015	0.0063775	0.991819	FAIL
HCFC2	0.172546	6.71802	3.91555	0.00011418	0.0063775	0.990505	FAIL
C1S	0.284822	7.18883	3.91207	0.000115747	0.00640414	0.978188	PASS
EBF1	0.188471	6.14466	3.91276	0.000115433	0.00640414	0.980638	FAIL
QKI	0.249353	7.0103	3.91148	0.000116018	0.00640414	0.976069	PASS
RBP2	-0.218227	5.73569	-3.91251	0.000115547	0.00640414	0.979751	FAIL
CNOT1	-0.157751	10.0375	-3.90842	0.000117414	0.00644341	0.965257	FAIL
SYT11	0.243285	6.40335	3.90865	0.000117312	0.00644341	0.966046	PASS
C8orf88	0.252188	5.10404	3.90492	0.000119033	0.00649751	0.95288	PASS
FBXO31	-0.111993	7.89794	-3.90455	0.000119207	0.00649751	0.951561	FAIL
TSPYL5	0.239644	5.19961	3.90406	0.000119436	0.00649751	0.949827	PASS
FHL1	0.191692	6.78263	3.90213	0.000120344	0.00652804	0.942982	FAIL
GLIPR1	0.288134	7.82461	3.89774	0.000122424	0.00658398	0.92749	PASS
TGFB1I1	0.185548	8.18965	3.89842	0.000122101	0.00658398	0.929882	FAIL
UBE2A	-0.139949	7.40235	-3.89794	0.000122331	0.00658398	0.928177	FAIL
SLC35E1	-0.0724457	8.15122	-3.89575	0.000123379	0.00661641	0.920472	FAIL
LRCH2	0.246282	4.91897	3.89422	0.000124119	0.00663718	0.915069	PASS
LGALS9C	-0.12508	7.7631	-3.89243	0.00012499	0.00664599	0.908751	FAIL
PRRC2A	-0.113217	7.71903	-3.89258	0.00012492	0.00664599	0.909258	FAIL
KCNJ8	0.113869	6.78442	3.89077	0.000125802	0.00665158	0.9029	FAIL
MVB12A	-0.0880074	7.28943	-3.89141	0.000125491	0.00665158	0.905137	FAIL
CSTF2	-0.188047	7.70775	-3.88909	0.000126632	0.00665809	0.896955	PASS
TMEM170A	-0.156772	7.39994	-3.8896	0.000126381	0.00665809	0.898748	FAIL
G6PC3	-0.165021	7.28017	-3.88803	0.000127154	0.00666692	0.893236	FAIL
CDH11	0.313033	8.8946	3.88491	0.000128713	0.0067299	0.88223	PASS
SERPINB4	-0.182892	2.79435	-3.88238	0.000129986	0.00674027	0.873341	FAIL
TBL2	-0.0988975	7.30668	-3.88345	0.000129447	0.00674027	0.877091	FAIL
TMEM26	0.0879362	4.994	3.88268	0.000129835	0.00674027	0.874385	FAIL
FDX1	-0.0905958	7.31761	-3.88153	0.000130419	0.00674417	0.870333	FAIL
CUTA	-0.113234	7.06598	-3.8738	0.000134403	0.00689337	0.843154	FAIL
ENC1	0.232927	7.85835	3.87417	0.000134207	0.00689337	0.844474	PASS
SLCO2A1	0.192263	6.97943	3.87475	0.000133906	0.00689337	0.846503	PASS
PFDN1	0.101598	6.84389	3.87224	0.00013522	0.00691644	0.837679	FAIL
OSMR	0.294314	7.45617	3.86946	0.000136688	0.00697255	0.827932	PASS
POLR2C	-0.101416	7.44088	-3.86777	0.000137587	0.00698786	0.822006	FAIL
SLC7A1	-0.183992	8.03293	-3.8675	0.00013773	0.00698786	0.82107	FAIL
PCDHB15	0.153387	5.22325	3.86337	0.000139958	0.0070818	0.80658	FAIL
GJA1	0.316549	8.16097	3.86266	0.000140343	0.00708225	0.804099	PASS
HMCN1	0.350786	5.83373	3.86123	0.000141126	0.00710272	0.799076	PASS
HEXIM1	0.163825	8.12502	3.86015	0.000141718	0.00711351	0.795295	FAIL
PPP1R3C	0.232792	5.49511	3.85783	0.000142996	0.00715856	0.78719	PASS
PABPC5	0.0908708	4.64689	3.85683	0.000143551	0.00716727	0.783695	FAIL
LAMA4	0.251939	8.50137	3.85609	0.000143965	0.00716894	0.781093	PASS
SMIM10	0.200369	5.87519	3.85411	0.000145074	0.00720508	0.774169	PASS
C1orf116	-0.24768	7.67058	-3.84258	0.000151692	0.00738073	0.733904	PASS
CDH5	0.239327	8.06687	3.84021	0.000153086	0.00738073	0.725652	PASS
CHTF8	-0.0831775	8.45337	-3.83922	0.000153672	0.00738073	0.722202	FAIL
CYP7B1	0.283135	6.06724	3.8385	0.0001541	0.00738073	0.719691	PASS
GRAMD4	-0.105323	7.32742	-3.84339	0.000151218	0.00738073	0.736731	FAIL
LMOD1	0.197409	6.58714	3.84446	0.000150596	0.00738073	0.74045	PASS
LRP8	-0.176614	7.31269	-3.83949	0.000153513	0.00738073	0.723138	FAIL
PDE7B	0.224696	5.50992	3.84398	0.000150874	0.00738073	0.738783	PASS
SETD6	-0.081792	6.93745	-3.84001	0.000153208	0.00738073	0.724929	FAIL
SLC45A4	-0.100949	6.85899	-3.84314	0.000151367	0.00738073	0.735841	FAIL
TCEAL7	0.0998192	4.97216	3.84242	0.000151787	0.00738073	0.733337	FAIL
TMEM81	-0.102486	4.23485	-3.83875	0.000153953	0.00738073	0.720553	FAIL
WDTC1	-0.139185	7.348	-3.84042	0.000152963	0.00738073	0.726377	FAIL
ZNF626	0.103655	2.82758	3.84298	0.00015146	0.00738073	0.735287	FAIL
PDLIM5	0.153935	7.61495	3.83773	0.000154559	0.00738392	0.717008	FAIL
NR1D2	0.172711	7.81214	3.83654	0.000155271	0.00739915	0.712861	FAIL
AKT3	0.241467	6.10891	3.83319	0.00015729	0.00747167	0.701204	PASS
CWC25	-0.0984407	7.1016	-3.8327	0.000157587	0.00747167	0.699505	FAIL
MPHOSPH8	-0.170782	7.06686	-3.83125	0.000158472	0.00749479	0.694448	FAIL
CYB5RL	-0.0826812	5.38114	-3.829	0.000159855	0.00754122	0.686612	FAIL
FLOT1	-0.0738045	8.05129	-3.82829	0.000160291	0.00754288	0.684155	FAIL
C1orf54	0.108181	6.00258	3.82343	0.000163315	0.00762199	0.667293	FAIL
NR3C1	0.138871	6.57472	3.823	0.000163592	0.00762199	0.665767	FAIL
SF3B3	-0.143712	9.5751	-3.82484	0.000162432	0.00762199	0.672186	FAIL
TBC1D19	0.120062	5.88854	3.82338	0.000163352	0.00762199	0.667089	FAIL
THSD4	0.188357	6.66167	3.81706	0.000167368	0.00777871	0.645181	PASS
ZSWIM1	-0.125998	7.96526	-3.81539	0.000168444	0.00780939	0.639407	FAIL
CD34	0.17414	6.98756	3.81371	0.000169538	0.00784082	0.633567	FAIL
GJA5	0.139546	5.75377	3.81188	0.00017073	0.00785736	0.627246	FAIL
PARD6G	0.0727805	5.75617	3.81221	0.00017052	0.00785736	0.62836	FAIL
TM4SF18	0.21131	5.52937	3.81082	0.00017143	0.00787029	0.623561	PASS
PTPN14	0.155059	7.2425	3.80686	0.000174057	0.00797146	0.609848	FAIL
GASK1B	0.288751	6.33698	3.80278	0.000176795	0.00805764	0.595777	PASS
LMO3	0.200341	4.36921	3.80332	0.000176429	0.00805764	0.597643	PASS
MAPK10	0.131575	4.58256	3.80204	0.000177297	0.008061	0.593221	FAIL
CIAPIN1	-0.092498	6.63198	-3.7997	0.000178895	0.00811406	0.585131	FAIL
GYPC	0.0991995	6.59	3.79778	0.000180215	0.00814422	0.578503	FAIL
MYL9	0.194155	8.76871	3.79748	0.000180425	0.00814422	0.577453	PASS
ABHD12	-0.110954	7.87896	-3.79164	0.000184499	0.00825988	0.55733	FAIL
CNRIP1	0.0851661	5.94111	3.79171	0.000184447	0.00825988	0.557581	FAIL
GNG11	0.162877	6.52421	3.7913	0.000184743	0.00825988	0.556139	FAIL
RPL23	-0.128675	7.32369	-3.79178	0.0001844	0.00825988	0.557812	FAIL
LGI2	0.219048	6.07615	3.79035	0.00018541	0.00827006	0.55289	PASS
PCDHB7	0.176994	4.71731	3.78782	0.000187215	0.00833086	0.544156	FAIL
GLI3	0.156184	6.1145	3.78537	0.000188975	0.00838127	0.535725	FAIL
RNF32	-0.114456	5.44346	-3.785	0.000189239	0.00838127	0.53447	FAIL
SCAMP3	-0.0691269	7.45046	-3.7837	0.000190183	0.00838364	0.529984	FAIL
SEMA3D	0.343822	4.15279	3.78372	0.000190164	0.00838364	0.530073	PASS
ARSB	0.134412	6.07588	3.78164	0.000191681	0.00842992	0.522916	FAIL
TCEAL2	0.125838	3.82058	3.78004	0.000192856	0.00844217	0.517408	FAIL
ZNF154	0.12573	5.21958	3.78019	0.000192749	0.00844217	0.51791	FAIL
LYVE1	0.315904	5.87433	3.77709	0.000195035	0.00851112	0.507286	PASS
MXRA5	0.359438	8.43248	3.77669	0.000195336	0.00851112	0.505898	PASS
FBLN1	0.195785	7.81087	3.77527	0.000196397	0.00852881	0.501014	PASS
HLA-G	-0.132733	6.77366	-3.77493	0.000196648	0.00852881	0.499867	FAIL
ATP11A	-0.158343	7.43379	-3.77166	0.000199116	0.00855697	0.488633	FAIL
CRY2	0.070964	6.74944	3.77221	0.000198695	0.00855697	0.490538	FAIL
PHB	-0.125876	7.01041	-3.77336	0.000197828	0.00855697	0.494476	FAIL
RFTN2	0.250846	5.87575	3.77218	0.000198719	0.00855697	0.490429	PASS
ABCA6	0.279701	4.46633	3.76804	0.000201878	0.00861667	0.476222	PASS
ARID5B	0.184877	8.73515	3.76864	0.000201416	0.00861667	0.478285	PASS
SETBP1	0.178758	5.86435	3.76832	0.000201663	0.00861667	0.477184	FAIL
ZNF234	0.157751	6.27667	3.76273	0.000205995	0.00877248	0.458042	FAIL
MTSS1	0.176026	6.7271	3.76208	0.000206506	0.0087744	0.45581	PASS
PEAK1	0.137875	7.16981	3.76115	0.000207238	0.00878567	0.452624	FAIL
UPF3B	-0.181382	6.84026	-3.75322	0.000213567	0.00903366	0.425534	PASS
FUT6	-0.157495	6.58918	-3.7523	0.000214317	0.00904503	0.422381	FAIL
CXorf65	-0.101326	4.22697	-3.7481	0.000217754	0.00916954	0.408057	FAIL
ATP6V1C2	-0.336428	6.32866	-3.74557	0.00021985	0.00917569	0.399434	PASS
MYO9A	0.125579	6.91516	3.74716	0.000218526	0.00917569	0.404871	FAIL
PGR	0.0852702	4.2314	3.74611	0.000219399	0.00917569	0.401283	FAIL
TRPC4	0.155592	4.88273	3.7461	0.000219407	0.00917569	0.401252	FAIL
LRRC37A3	-0.205191	6.06115	-3.74497	0.000220348	0.00917613	0.397397	PASS
EIF2S2	-0.128541	7.36012	-3.74234	0.000222549	0.00919149	0.388451	FAIL
IL6ST	0.186671	8.98133	3.74346	0.000221613	0.00919149	0.392246	PASS
PODN	0.17528	7.71068	3.74186	0.000222956	0.00919149	0.386808	FAIL
RUFY1	0.0791747	7.07528	3.74267	0.000222272	0.00919149	0.389572	FAIL
SNAP25	0.107496	4.95415	3.74162	0.000223158	0.00919149	0.38599	FAIL
F8A1	-0.214804	9.6333	-3.74016	0.000224399	0.00922241	0.381	PASS
PRRG1	-0.158707	6.27332	-3.73911	0.00022529	0.00923886	0.377433	FAIL
GPC6	0.3372	7.35928	3.73814	0.000226113	0.00925247	0.37415	PASS
HOXB13	0.181704	6.28196	3.73413	0.00022957	0.00937353	0.360498	PASS
KLHL5	0.187732	6.77914	3.73319	0.000230381	0.00938628	0.357325	PASS
GTPBP1	-0.0981936	7.6532	-3.7304	0.000232824	0.00946535	0.347832	FAIL
MYCT1	0.273629	5.458	3.72967	0.000233471	0.00947118	0.345336	PASS
CDC14A	0.134794	6.04719	3.72803	0.000234916	0.00950928	0.339787	FAIL
FIGN	0.138398	4.55752	3.72565	0.000237033	0.00957044	0.331715	FAIL
PLAT	0.211963	8.2953	3.72519	0.000237443	0.00957044	0.330158	PASS
SOBP	0.131374	6.19914	3.7246	0.000237973	0.00957131	0.328153	FAIL
SLC35A2	-0.0787756	6.91804	-3.72235	0.000240005	0.00963242	0.320507	FAIL
FLRT2	0.213526	5.37081	3.72117	0.000241068	0.00965453	0.316529	PASS
JAM2	0.244788	5.86034	3.71981	0.000242311	0.0096837	0.311903	PASS
PQBP1	-0.106148	7.74829	-3.7191	0.000242956	0.0096889	0.309513	FAIL
ATP6V0A1	-0.121352	8.24344	-3.7146	0.000247109	0.0098337	0.294266	FAIL
COLEC12	0.321505	6.67524	3.71215	0.000249396	0.00990376	0.285983	PASS
PCDHB6	0.0890656	3.96799	3.70886	0.0002525	0.0100059	0.274861	FAIL
ENTPD1	0.233962	7.21721	3.70714	0.000254128	0.0100493	0.26908	PASS
CYBRD1	0.289599	8.158	3.70455	0.000256613	0.0101051	0.26033	PASS
DPYSL3	0.326557	7.83721	3.7046	0.000256564	0.0101051	0.260504	PASS
DAAM2	0.0805178	5.99836	3.7027	0.000258408	0.0101334	0.254063	FAIL
FBN2	0.152597	5.41949	3.70304	0.000258073	0.0101334	0.25523	FAIL
CPA3	0.499587	6.91359	3.70204	0.00025904	0.010137	0.251867	PASS
PREX2	0.195485	5.4883	3.7004	0.00026064	0.0101785	0.246334	PASS
ADRM1	-0.111937	8.49266	-3.69497	0.000265997	0.0103234	0.228043	FAIL
TFIP11	-0.0730826	6.52641	-3.69499	0.000265986	0.0103234	0.22808	FAIL
ZNF677	0.075421	4.83698	3.69499	0.000265983	0.0103234	0.228091	FAIL
CFAP20	-0.126811	7.75398	-3.69416	0.000266805	0.0103335	0.225317	FAIL
ZNF382	0.086117	5.08948	3.69359	0.000267384	0.0103347	0.223368	FAIL
PSMD11	-0.13241	8.59397	-3.69173	0.000269248	0.0103853	0.217127	FAIL
PTGFR	0.112821	5.45157	3.69046	0.000270527	0.0104134	0.212866	FAIL
NT5C3A	-0.172265	6.15438	-3.68711	0.000273947	0.0104807	0.201576	PASS
PCDHGA10	0.335303	6.25961	3.68747	0.000273578	0.0104807	0.202786	PASS
TINAGL1	-0.141196	7.5955	-3.68804	0.000272989	0.0104807	0.204723	FAIL
IL1R1	0.268335	6.93828	3.68373	0.000277429	0.0105924	0.190226	PASS
MEIS1	0.208761	6.36222	3.68208	0.000279139	0.0106361	0.184706	PASS
KCNT2	0.127087	3.39	3.67848	0.000282916	0.0107583	0.172628	FAIL
FAM219A	-0.100302	6.4735	-3.67771	0.000283735	0.0107676	0.170034	FAIL
ELOVL4	0.121388	5.02279	3.67313	0.000288623	0.0109311	0.154687	FAIL
DSG1	-0.127376	3.11086	-3.67018	0.000291808	0.0110294	0.144828	FAIL
RPS4X	-0.119018	7.26347	-3.66965	0.000292391	0.0110294	0.143038	FAIL
JUP	-0.182618	8.80163	-3.66807	0.000294119	0.0110724	0.137745	PASS
EFHC2	0.105355	3.35669	3.66074	0.000302248	0.0112833	0.11326	FAIL
GPR157	-0.0723157	7.34019	-3.66032	0.00030272	0.0112833	0.111861	FAIL
MORF4L1	0.0640248	6.42799	3.66132	0.000301601	0.0112833	0.115185	FAIL
TMEM208	-0.101513	7.66974	-3.66068	0.000302312	0.0112833	0.113069	FAIL
TRMT2B	-0.196025	7.51256	-3.66052	0.000302499	0.0112833	0.112516	PASS
HABP4	0.109108	7.1162	3.65867	0.000304585	0.0113305	0.106343	FAIL
AOC3	0.210688	6.994	3.65684	0.000306665	0.0113629	0.100232	PASS
BRWD3	-0.180211	7.69175	-3.65721	0.000306239	0.0113629	0.101481	FAIL
HEG1	0.254272	8.11958	3.65566	0.000308011	0.011368	0.0963007	PASS
MED24	-0.109739	7.9228	-3.65584	0.000307799	0.011368	0.0969186	FAIL
ZDHHC16	-0.0952847	7.53623	-3.65511	0.000308641	0.011369	0.0944675	FAIL
TAPBP	-0.122302	8.9757	-3.65372	0.000310233	0.0114053	0.0898488	FAIL
ACKR3	0.150736	7.1114	3.65097	0.000313416	0.0114999	0.0806829	FAIL
COL1A2	0.30989	10.7599	3.64739	0.000317612	0.0115894	0.0687466	PASS
CPED1	0.321056	6.3	3.64783	0.000317093	0.0115894	0.0702141	PASS
UBE2L3	-0.0849037	7.91752	-3.64731	0.000317704	0.0115894	0.0684864	FAIL
FAM124B	0.0960084	5.45656	3.64561	0.000319706	0.011595	0.0628479	FAIL
GREM2	0.108078	5.73482	3.64649	0.000318665	0.011595	0.0657746	FAIL
MOXD1	0.354105	6.36358	3.6461	0.000319127	0.011595	0.0644735	PASS
DEPP1	0.215835	7.14431	3.64223	0.000323738	0.0117187	0.0515978	PASS
MUC3A	-0.289438	7.2526	-3.63812	0.000328697	0.0118741	0.0379568	PASS
NCAM2	0.251708	5.07347	3.63763	0.000329292	0.0118741	0.0363346	PASS
PRKG1	0.223421	6.26619	3.63463	0.000332975	0.0119839	0.0263534	PASS
ABHD11	-0.148734	7.51003	-3.6334	0.000334489	0.0119926	0.0222823	FAIL
C16orf70	-0.108929	7.24163	-3.63341	0.000334478	0.0119926	0.0223113	FAIL
COBL	-0.157061	7.17689	-3.63145	0.000336907	0.0120116	0.015821	FAIL
RAB34	0.0906132	6.4036	3.63237	0.000335768	0.0120116	0.0188575	FAIL
TFPI	0.273181	7.06513	3.63143	0.000336936	0.0120116	0.0157428	PASS
ANGPTL1	0.340461	4.44989	3.63006	0.000338643	0.0120497	0.0112094	PASS
ATP6AP1	-0.11458	8.87769	-3.6286	0.000340467	0.0120917	0.00639068	FAIL
ARMH4	0.139962	5.57297	3.62468	0.000345436	0.0121763	-0.00660847	FAIL
HTR2A	0.179357	4.97081	3.6252	0.000344776	0.0121763	-0.00489334	FAIL
MEOX2	0.149888	5.20741	3.62485	0.000345222	0.0121763	-0.00605134	FAIL
SNAI2	0.155835	7.72369	3.62479	0.000345297	0.0121763	-0.00624725	FAIL
TET1	0.14428	5.60759	3.62228	0.000348509	0.0122617	-0.0145516	FAIL
SYNE2	0.16734	7.87116	3.62111	0.000350006	0.0122913	-0.0183951	FAIL
TMTC4	-0.187855	7.53615	-3.61789	0.000354182	0.0124148	-0.0290332	PASS
GRTP1	-0.128035	7.20021	-3.61661	0.000355863	0.0124458	-0.0332799	FAIL
PTGFRN	0.122047	8.7959	3.61621	0.000356387	0.0124458	-0.034599	FAIL
FOXK1	-0.0877203	7.78087	-3.61419	0.000359048	0.0125155	-0.0412702	FAIL
PARVB	-0.0949124	6.6145	-3.6128	0.000360894	0.0125566	-0.0458689	FAIL
BMP4	0.255225	7.88525	3.61089	0.000363427	0.012575	-0.0521389	PASS
KCNE4	0.166026	6.4168	3.61111	0.000363136	0.012575	-0.0514204	FAIL
UPF1	-0.0827897	7.98664	-3.61093	0.000363378	0.012575	-0.0520185	FAIL
COQ9	-0.127251	7.83073	-3.60924	0.000365638	0.0126283	-0.0575772	FAIL
ZNF135	0.0646489	6.10983	3.60595	0.000370093	0.0127587	-0.0684357	FAIL
IFT88	-0.198495	6.19326	-3.60474	0.000371741	0.0127921	-0.0724181	PASS
FHOD3	0.132945	5.86736	3.60291	0.00037425	0.012855	-0.0784496	FAIL
ADGRL4	0.264186	7.56059	3.60119	0.000376613	0.0128879	-0.0840919	PASS
HHEX	0.0872766	5.51217	3.60072	0.000377264	0.0128879	-0.0856384	FAIL
LIX1L	0.167263	7.25559	3.60107	0.000376781	0.0128879	-0.0844902	FAIL
AKAP12	0.265266	7.33139	3.59839	0.000380506	0.012905	-0.0933073	PASS
CYB5R1	-0.0749869	6.39597	-3.59885	0.000379872	0.012905	-0.0918142	FAIL
DZIP1	0.154185	5.39289	3.59966	0.000378736	0.012905	-0.0891287	FAIL
THBD	0.0931237	7.06456	3.59877	0.000379975	0.012905	-0.0920561	FAIL
SERPINF1	0.294903	8.60183	3.59768	0.000381493	0.0129152	-0.0956312	PASS
COA3	-0.134525	8.11299	-3.59708	0.000382338	0.0129206	-0.0976139	FAIL
CYP2U1	0.0930987	6.0905	3.59461	0.000385812	0.0130046	-0.105719	FAIL
MMP2	0.302228	9.01357	3.59385	0.000386897	0.0130046	-0.108236	PASS
RERG	0.125343	5.23071	3.59416	0.000386451	0.0130046	-0.107203	FAIL
FOXF1	0.234651	6.22982	3.59321	0.000387807	0.0130119	-0.110341	PASS
RFTN1	0.133755	7.27569	3.59249	0.000388824	0.0130228	-0.112689	FAIL
AIMP2	-0.171672	8.41778	-3.59077	0.000391276	0.0130817	-0.118321	FAIL
TLCD1	-0.149846	7.14573	-3.58942	0.000393219	0.0131233	-0.122761	FAIL
DHRS11	-0.170951	7.42302	-3.58798	0.000395296	0.0131693	-0.127482	FAIL
PLSCR2	-0.0965458	2.60952	-3.58702	0.000396688	0.0131923	-0.13063	FAIL
P2RY14	0.293684	6.36443	3.58583	0.000398418	0.0132265	-0.13453	PASS
CAV1	0.191455	7.40832	3.58392	0.000401207	0.0132956	-0.14078	PASS
PSMC3IP	-0.116544	6.34717	-3.58214	0.000403832	0.0133591	-0.146622	FAIL
ARL15	0.165869	6.67034	3.58026	0.000406622	0.0134043	-0.152788	FAIL
NNMT	0.184648	6.05971	3.58047	0.000406307	0.0134043	-0.152094	PASS
ZNF223	0.153177	5.43127	3.57974	0.000407394	0.0134063	-0.154489	FAIL
DDR1	-0.100765	7.49022	-3.57915	0.000408268	0.0134116	-0.156408	FAIL
NID1	0.242235	8.37988	3.57801	0.000409971	0.013444	-0.160136	PASS
DYNC1I1	0.0747018	4.48133	3.57682	0.000411762	0.0134793	-0.164041	FAIL
TERF2	-0.105082	7.9566	-3.57466	0.000415008	0.013562	-0.171075	FAIL
SGIP1	0.225232	5.95777	3.57412	0.000415833	0.0135654	-0.172852	PASS
ARAF	-0.105894	7.81385	-3.57314	0.000417316	0.0135902	-0.17604	FAIL
BOC	0.113302	6.09081	3.57177	0.000419407	0.0136145	-0.180518	FAIL
NRP1	0.204082	7.54366	3.57151	0.000419804	0.0136145	-0.181365	PASS
SEC23A	0.142665	8.62597	3.57123	0.000420232	0.0136145	-0.182276	FAIL
THBS3	0.117111	6.43925	3.5694	0.000423051	0.0136823	-0.188264	FAIL
PBX3	0.174906	6.40593	3.56167	0.000435125	0.0140487	-0.213461	PASS
ACAN	0.104226	6.4338	3.55956	0.000438481	0.0140846	-0.220339	FAIL
FRMD6	0.257164	7.01796	3.55989	0.000437961	0.0140846	-0.219277	PASS
TMEM47	0.313193	7.36972	3.55956	0.000438484	0.0140846	-0.220344	PASS
CCDC141	0.161277	3.65614	3.55833	0.00044045	0.0141237	-0.22435	FAIL
VEGFC	0.153014	5.77982	3.55768	0.000441483	0.0141327	-0.226446	FAIL
LGR6	-0.147818	6.47354	-3.55702	0.000442542	0.0141425	-0.22859	FAIL
ACOT8	-0.114004	6.46901	-3.55516	0.000445545	0.0141695	-0.234644	FAIL
C12orf60	-0.0800264	3.2053	-3.55599	0.000444208	0.0141695	-0.231954	FAIL
EIF6	-0.169514	9.04353	-3.55464	0.000446396	0.0141695	-0.236353	FAIL
NLK	-0.125321	7.72334	-3.55497	0.000445858	0.0141695	-0.235273	FAIL
IKZF2	0.111815	5.12729	3.55133	0.000451782	0.0143163	-0.247087	FAIL
SPART	0.221135	6.12257	3.54828	0.000456809	0.0144513	-0.256989	PASS
ABHD6	0.110889	6.97051	3.54693	0.000459065	0.0144898	-0.261398	FAIL
ATP8B2	0.140319	6.7127	3.54662	0.000459565	0.0144898	-0.262373	FAIL
TAPT1	0.106444	6.40754	3.54513	0.000462062	0.0145441	-0.267222	FAIL
DYNC2H1	0.259956	4.83243	3.5441	0.000463798	0.0145613	-0.270576	PASS
SOX5	0.107394	5.08518	3.54388	0.000464153	0.0145613	-0.271261	FAIL
UBN1	-0.0693767	7.05345	-3.54147	0.000468222	0.0146645	-0.279071	FAIL
ANK2	0.194896	5.4205	3.54079	0.000469385	0.0146765	-0.28129	PASS
CCNC	-0.134381	6.55212	-3.53932	0.000471893	0.014706	-0.286057	FAIL
ZBED4	-0.09693	7.81064	-3.53941	0.000471744	0.014706	-0.285774	FAIL
ZNF25	0.134812	6.19086	3.53866	0.00047302	0.0147168	-0.288191	FAIL
SLC29A1	-0.107632	7.60498	-3.53814	0.000473901	0.0147199	-0.289856	FAIL
DCLK1	0.139241	4.72941	3.53697	0.000475913	0.0147337	-0.293645	FAIL
LBH	0.15565	7.33611	3.53701	0.000475849	0.0147337	-0.293526	FAIL
PLXDC1	0.123605	6.65925	3.53619	0.000477259	0.0147511	-0.296173	FAIL
CNTN1	0.133333	4.22519	3.53436	0.000480431	0.0148006	-0.302097	FAIL
MTFR2	-0.222478	5.75992	-3.5346	0.000480017	0.0148006	-0.301327	PASS
RAB15	-0.16147	7.46807	-3.53381	0.000481393	0.014806	-0.303887	FAIL
PKD2	0.228493	7.32525	3.53298	0.000482842	0.0148263	-0.306576	PASS
RNF152	0.149227	6.19388	3.52958	0.000488799	0.0149848	-0.317542	FAIL
CPNE7	-0.164592	7.04077	-3.52863	0.000490478	0.0150118	-0.320609	PASS
PCDHA4	0.226557	2.95722	3.52787	0.000491834	0.0150289	-0.323078	PASS
MCC	0.104065	5.86745	3.52529	0.000496431	0.0151317	-0.331398	FAIL
PRICKLE1	0.128358	6.28736	3.52508	0.000496808	0.0151317	-0.332076	FAIL
SULF1	0.382543	10.0594	3.52422	0.000498354	0.0151543	-0.334854	PASS
DKK2	0.220325	5.68536	3.52359	0.000499495	0.0151645	-0.3369	PASS
ABCC5	0.101423	6.62616	3.52158	0.000503126	0.0151836	-0.343376	FAIL
AVEN	0.0997209	6.43704	3.52272	0.000501063	0.0151836	-0.339701	FAIL
LRP2BP	-0.0781351	4.08871	-3.52195	0.000502453	0.0151836	-0.342179	FAIL
SIM2	-0.159598	6.71037	-3.52145	0.00050335	0.0151836	-0.343774	PASS
ZNF483	0.139453	4.75272	3.51873	0.000508311	0.0153087	-0.352543	FAIL
ERCC6L	-0.141416	6.2539	-3.51733	0.000510888	0.0153617	-0.357063	FAIL
POLH	0.134061	7.31032	3.51372	0.000517567	0.0155377	-0.368675	FAIL
PDGFC	0.233664	6.27658	3.51219	0.000520427	0.0155987	-0.3736	PASS
TP53INP1	0.210915	7.23567	3.51169	0.000521365	0.015602	-0.37521	PASS
RGS7BP	0.149155	5.33272	3.5105	0.00052361	0.0156443	-0.379051	FAIL
AEBP1	0.266681	8.86817	3.50976	0.000524994	0.0156608	-0.381409	PASS
GALC	0.30163	6.69781	3.50867	0.000527059	0.0156975	-0.384918	PASS
PXDN	0.201698	7.94855	3.50621	0.000531745	0.0158121	-0.39283	PASS
CDH2	0.217021	5.32731	3.50514	0.000533779	0.0158475	-0.396241	PASS
CSAG3	-0.293729	6.41799	-3.50424	0.000535512	0.0158588	-0.399137	PASS
DPAGT1	-0.120421	7.13292	-3.50407	0.000535843	0.0158588	-0.39969	FAIL
ABCA8	0.276701	4.11651	3.50255	0.000538767	0.0158704	-0.404553	PASS
CTHRC1	0.264909	7.48901	3.50261	0.000538661	0.0158704	-0.404377	PASS
HOPX	0.0857432	6.22965	3.5034	0.000537126	0.0158704	-0.401827	FAIL
CLIC1	-0.0924585	9.52887	-3.50163	0.000540557	0.0158983	-0.407517	FAIL
CYB5B	-0.220817	8.80735	-3.49993	0.000543858	0.0159526	-0.412956	PASS
HUS1	-0.128557	7.92093	-3.49962	0.000544477	0.0159526	-0.413972	FAIL
PEG3	0.10871	3.68832	3.49938	0.000544946	0.0159526	-0.414742	FAIL
OGDH	-0.127718	8.76562	-3.49809	0.000547469	0.0160016	-0.418868	FAIL
CCDC50	0.131975	7.98865	3.49351	0.000556521	0.0162158	-0.433519	FAIL
CCND1	0.149149	9.34874	3.49381	0.000555929	0.0162158	-0.432569	FAIL
MN1	0.160409	5.83936	3.49271	0.000558135	0.0162377	-0.436106	FAIL
PLEKHH2	0.242192	5.42051	3.49217	0.000559201	0.0162436	-0.43781	PASS
AMOTL1	0.172384	7.27061	3.4912	0.00056116	0.0162679	-0.440934	PASS
CARD8	0.113148	6.21638	3.48982	0.000563938	0.0162679	-0.445345	FAIL
COASY	-0.102391	7.29109	-3.48961	0.000564359	0.0162679	-0.446011	FAIL
ELOVL1	-0.0922319	7.98666	-3.49017	0.000563234	0.0162679	-0.444229	FAIL
RNASE2	0.150257	6.15187	3.49049	0.000562577	0.0162679	-0.443186	FAIL
APEX2	-0.122471	6.92896	-3.48718	0.000569287	0.0163426	-0.453777	FAIL
MAOB	0.286938	5.70464	3.48705	0.000569555	0.0163426	-0.454197	PASS
RPN2	-0.155117	10.2496	-3.4879	0.000567821	0.0163426	-0.451473	FAIL
PSMB2	-0.141698	8.39129	-3.48651	0.000570643	0.0163489	-0.455901	FAIL
ZDHHC9	-0.22461	8.96045	-3.48536	0.000573011	0.0163918	-0.4596	PASS
BUD23	-0.0990681	7.74223	-3.48286	0.000578139	0.0165134	-0.467556	FAIL
ZNF521	0.211681	5.58287	3.48168	0.000580596	0.0165584	-0.471343	PASS
COL24A1	0.125115	5.41664	3.48013	0.000583815	0.0165999	-0.47628	FAIL
PLOD2	0.271161	8.46589	3.4805	0.000583033	0.0165999	-0.475082	PASS
C20orf194	0.196496	6.05673	3.47892	0.000586341	0.0166466	-0.480134	PASS
SH3PXD2B	0.153261	7.63587	3.4775	0.000589316	0.0167059	-0.484653	FAIL
TBX2	0.0834126	6.65241	3.47663	0.000591154	0.0167328	-0.487433	FAIL
POM121	-0.116283	7.4096	-3.47542	0.000593702	0.0167797	-0.491273	FAIL
MXRA8	0.130083	7.93696	3.47416	0.000596381	0.0168301	-0.495293	FAIL
NKAP	-0.149012	5.74625	-3.47336	0.000598092	0.0168531	-0.49785	FAIL
FAM219B	0.0879148	6.44276	3.47202	0.000600947	0.0168899	-0.5021	FAIL
KIF26B	0.155656	6.3903	3.47191	0.000601192	0.0168899	-0.502465	FAIL
DPP10	0.148376	3.22691	3.47025	0.000604769	0.0169651	-0.50776	FAIL
CCDC80	0.375893	7.07231	3.46528	0.000615556	0.0170839	-0.523539	PASS
IQCE	-0.0809495	6.94299	-3.46781	0.000610045	0.0170839	-0.515513	FAIL
MAN1C1	0.103519	5.80661	3.4663	0.000613324	0.0170839	-0.520297	FAIL
NCF4	-0.128017	6.86267	-3.46603	0.000613914	0.0170839	-0.521155	FAIL
RAB11FIP4	-0.104127	7.3027	-3.46519	0.000615754	0.0170839	-0.523827	FAIL
SFRP4	0.493061	7.47686	3.4662	0.000613542	0.0170839	-0.520613	PASS
SLC52A3	-0.121657	6.87632	-3.46581	0.000614389	0.0170839	-0.521845	FAIL
TDRP	0.096972	5.65034	3.46496	0.000616265	0.0170839	-0.524567	FAIL
PRKCSH	-0.0947436	9.91109	-3.46119	0.000624587	0.0172891	-0.536536	FAIL
ANTXR2	0.218683	8.19404	3.46027	0.000626623	0.0172946	-0.53944	PASS
TREML2	-0.198967	5.71942	-3.46042	0.000626291	0.0172946	-0.538967	FAIL
CDC14B	0.0669294	6.30621	3.45808	0.000631521	0.0174043	-0.546387	FAIL
CFHR1	0.0810386	2.50922	3.45759	0.000632622	0.0174091	-0.547942	FAIL
PCDHGA1	0.191608	4.83831	3.45598	0.00063625	0.0174579	-0.553043	FAIL
TRIM22	0.266219	7.48284	3.45634	0.000635438	0.0174579	-0.551904	PASS
TCF25	-0.0808489	8.14011	-3.45132	0.000646872	0.0177235	-0.567813	FAIL
SLIT2	0.313681	5.91494	3.45082	0.000648026	0.0177293	-0.569403	PASS
MAPK13	-0.109937	8.1138	-3.44881	0.000652661	0.0178044	-0.575761	FAIL
RNFT1	-0.14823	5.98192	-3.44895	0.000652324	0.0178044	-0.5753	FAIL
CFL2	0.186333	6.58093	3.44757	0.000655529	0.017831	-0.579671	FAIL
RHOT1	-0.123319	7.67043	-3.44775	0.000655102	0.017831	-0.57909	FAIL
PCOLCE	0.0999341	7.87448	3.44385	0.000664223	0.0180414	-0.591422	FAIL
ARHGAP29	0.221538	6.31903	3.44088	0.000671261	0.0181694	-0.600821	PASS
EBF3	0.109191	5.64835	3.43998	0.000673387	0.0181694	-0.603641	FAIL
KLHL4	0.143295	3.89881	3.44082	0.000671391	0.0181694	-0.600994	FAIL
PLBD1	0.290764	9.67681	3.43982	0.000673765	0.0181694	-0.604141	PASS
PRTFDC1	0.21546	7.41619	3.44026	0.000672732	0.0181694	-0.602773	PASS
SECISBP2L	0.133186	7.68279	3.43883	0.000676147	0.0182076	-0.607288	FAIL
TTLL12	-0.139093	8.08358	-3.4384	0.000677158	0.0182088	-0.60862	FAIL
AURKB	-0.16444	7.72254	-3.43484	0.000685758	0.0184137	-0.619871	PASS
ST8SIA1	0.0738362	4.45997	3.43434	0.000686956	0.0184196	-0.621428	FAIL
CFH	0.320762	7.55097	3.43232	0.000691878	0.0185029	-0.627792	PASS
NUP62CL	-0.199081	5.57061	-3.43167	0.000693463	0.0185029	-0.629833	PASS
RPA3	-0.0641589	5.36844	-3.43179	0.000693182	0.0185029	-0.629471	FAIL
TUBG1	-0.154111	8.86375	-3.43146	0.000693996	0.0185029	-0.630517	PASS
NXT2	-0.163112	6.86534	-3.43016	0.000697181	0.0185471	-0.634598	FAIL
PIGU	-0.211505	8.05758	-3.42998	0.000697621	0.0185471	-0.635161	PASS
GANC	0.132281	6.87046	3.42839	0.000701559	0.0186255	-0.640178	FAIL
FAM155A	0.166129	4.73814	3.42643	0.000706419	0.0187281	-0.646331	FAIL
SLC25A16	0.141116	6.79231	3.42555	0.000708602	0.0187595	-0.649082	FAIL
BMERB1	0.133705	5.89554	3.41972	0.000723319	0.0191041	-0.6674	FAIL
COL5A2	0.268545	8.24871	3.41959	0.00072365	0.0191041	-0.667807	PASS
OPN3	-0.159191	6.18714	-3.41528	0.000734721	0.0193693	-0.681335	PASS
PPIF	-0.169638	8.29863	-3.41413	0.000737701	0.0194206	-0.68494	FAIL
ACOX3	0.0683369	6.83286	3.41315	0.000740248	0.0194504	-0.688011	FAIL
HINFP	-0.0776605	6.93309	-3.4129	0.0007409	0.0194504	-0.688795	FAIL
PIGP	-0.0811861	6.29774	-3.41096	0.000745978	0.0195565	-0.69488	FAIL
ALG5	-0.161263	6.4866	-3.40637	0.000758104	0.0198081	-0.709243	PASS
BBOF1	0.0798591	4.54875	3.40405	0.000764303	0.0198081	-0.716494	FAIL
COL3A1	0.299967	10.3273	3.40433	0.000763547	0.0198081	-0.715613	PASS
GNAO1	0.131136	6.0958	3.40467	0.000762628	0.0198081	-0.714541	FAIL
MMP24OS	-0.102519	6.77949	-3.40468	0.000762604	0.0198081	-0.714513	FAIL
MS4A2	0.359781	5.19639	3.4041	0.000764164	0.0198081	-0.716332	PASS
OLFML1	0.196781	6.88627	3.40377	0.000765049	0.0198081	-0.717364	PASS
POMP	-0.135743	9.76633	-3.4067	0.000757232	0.0198081	-0.708217	FAIL
RHOBTB3	0.284389	7.73655	3.40575	0.000759745	0.0198081	-0.711168	PASS
PCDHGB7	0.145114	6.60792	3.40322	0.00076652	0.019819	-0.719074	FAIL
MAPKAPK2	-0.0835186	7.80283	-3.40182	0.000770305	0.0198623	-0.72346	FAIL
RIC3	0.0803394	3.56685	3.40206	0.000769657	0.0198623	-0.722711	FAIL
LUZP2	0.157396	4.51396	3.39997	0.000775319	0.0199642	-0.729238	FAIL
ADD1	0.0727197	7.64902	3.39856	0.000779144	0.0200329	-0.73362	FAIL
AMFR	-0.0925578	8.28994	-3.39704	0.000783308	0.0200329	-0.738366	FAIL
DAB2	0.19694	7.57642	3.39761	0.000781754	0.0200329	-0.736598	PASS
FZD4	0.118287	6.81069	3.39739	0.000782354	0.0200329	-0.737281	FAIL
RPS27L	0.121075	6.61078	3.39772	0.000781464	0.0200329	-0.736267	FAIL
RHOJ	0.214345	6.43588	3.39614	0.000785804	0.0200695	-0.741198	PASS
GFRA1	0.126173	5.46667	3.39546	0.000787674	0.02009	-0.743314	FAIL
CNKSR1	-0.086135	6.99483	-3.39391	0.000791957	0.0201719	-0.748142	FAIL
GPR1	0.098741	4.19693	3.39254	0.000795754	0.0202412	-0.752399	FAIL
B3GNT3	-0.142796	8.54106	-3.39152	0.000798619	0.0202866	-0.755598	FAIL
ANOS1	0.267022	7.29522	3.39103	0.000799985	0.020294	-0.75712	PASS
ANAPC15	-0.078326	6.9343	-3.38934	0.000804732	0.0203704	-0.762386	FAIL
NXN	0.105848	6.68938	3.38918	0.000805162	0.0203704	-0.762861	FAIL
AP3M2	0.148312	7.38743	3.38777	0.000809164	0.0204442	-0.767275	FAIL
OR51E2	0.132487	4.59624	3.3861	0.000813898	0.0205362	-0.772466	FAIL
KATNA1	-0.081905	6.31745	-3.38177	0.00082628	0.0208207	-0.785902	FAIL
CD248	0.190374	6.04276	3.38089	0.00082884	0.0208294	-0.788655	PASS
RTN3	-0.0877707	7.39017	-3.38127	0.000827746	0.0208294	-0.78748	FAIL
PIGA	-0.146049	7.09233	-3.37973	0.000832185	0.0208856	-0.792239	FAIL
IRAK1	-0.0994384	7.6386	-3.37839	0.000836111	0.0209283	-0.796426	FAIL
MFGE8	0.189547	7.68703	3.37848	0.000835826	0.0209283	-0.796124	PASS
CTDSPL	0.130073	7.74812	3.37668	0.000841088	0.021025	-0.801707	FAIL
MACROH2A2	0.229086	7.30089	3.37554	0.000844435	0.0210806	-0.80524	PASS
TMEM100	0.123511	4.30189	3.37376	0.00084971	0.0211842	-0.81078	FAIL
BAMBI	0.277143	6.81651	3.37185	0.000855372	0.021241	-0.816688	PASS
RPL27	-0.0976444	7.9585	-3.37193	0.000855131	0.021241	-0.816437	FAIL
SNED1	0.0704193	6.60486	3.37214	0.000854516	0.021241	-0.815797	FAIL
MDM2	0.181209	8.44457	3.3703	0.000859999	0.0213278	-0.821487	PASS
COL8A1	0.279888	6.35098	3.36911	0.000863568	0.0213776	-0.82517	PASS
DIAPH2	-0.186703	8.24408	-3.36888	0.000864281	0.0213776	-0.825905	PASS
C7orf26	-0.0680564	7.29343	-3.36843	0.000865615	0.0213825	-0.827276	FAIL
TCF20	-0.103395	7.85576	-3.36739	0.000868774	0.0214324	-0.830516	FAIL
SNRPB	-0.138203	7.91269	-3.36542	0.000874752	0.0215516	-0.836614	FAIL
NQO2	-0.0838983	5.82598	-3.3639	0.000879372	0.0216371	-0.841299	FAIL
ATP13A2	-0.0919752	7.49569	-3.36027	0.000890542	0.0218635	-0.852523	FAIL
FKBP1A	-0.0991542	6.52907	-3.36015	0.000890895	0.0218635	-0.852874	FAIL
CACNB2	0.165707	5.69681	3.35898	0.000894522	0.0219239	-0.856487	PASS
CDK15	0.0904036	4.53959	3.35681	0.000901314	0.0220044	-0.863212	FAIL
MAN2B2	0.0880199	7.51562	3.35722	0.000900015	0.0220044	-0.86193	FAIL
RAB31	0.30898	9.77494	3.35716	0.000900195	0.0220044	-0.862108	PASS
CC2D2A	0.166918	5.22572	3.35473	0.000907819	0.0221188	-0.869606	PASS
UNC5C	0.113597	5.20346	3.35457	0.000908346	0.0221188	-0.870122	FAIL
FCHSD2	0.131473	7.89114	3.35372	0.000911004	0.0221406	-0.872719	FAIL
TEAD1	0.10791	7.85257	3.35354	0.000911597	0.0221406	-0.873297	FAIL
SMDT1	-0.112112	7.45427	-3.35291	0.000913579	0.0221602	-0.875228	FAIL
KDM5C	-0.119131	7.70625	-3.35032	0.000921818	0.0223025	-0.883207	FAIL
PKP3	-0.0831631	7.64185	-3.35037	0.000921644	0.0223025	-0.88304	FAIL
CAVIN1	0.126874	7.84195	3.34881	0.000926642	0.0223905	-0.887847	FAIL
USP12	-0.202453	8.42345	-3.34812	0.000928885	0.0224159	-0.889995	PASS
ADAMTS3	0.0932243	4.22684	3.34336	0.000944313	0.0227299	-0.904634	FAIL
RXRB	-0.0811553	6.67384	-3.34365	0.000943359	0.0227299	-0.903736	FAIL
IL33	0.466634	6.70764	3.34225	0.000947926	0.0227587	-0.908028	PASS
PRSS16	-0.0788867	5.90845	-3.34244	0.000947328	0.0227587	-0.907467	FAIL
SLC22A18AS	-0.0887411	6.18774	-3.34121	0.000951345	0.0228117	-0.911226	FAIL
TOMM34	-0.222144	8.18395	-3.34076	0.000952835	0.0228183	-0.912617	PASS
OGFR	-0.0818791	8.20668	-3.33996	0.000955488	0.0228528	-0.915088	FAIL
WDR1	0.0633657	9.00567	3.338	0.000961971	0.0229786	-0.921095	FAIL
GMEB2	-0.063925	7.02353	-3.33521	0.000971273	0.0231715	-0.929644	FAIL
GRHL3	-0.113102	5.60388	-3.33476	0.000972779	0.023178	-0.931021	FAIL
TMEM150B	-0.146783	6.92491	-3.33303	0.000978639	0.0232881	-0.936355	FAIL
TGDS	-0.16007	7.02771	-3.33217	0.000981525	0.0233273	-0.938971	PASS
MMRN1	0.222368	4.68812	3.33149	0.000983851	0.0233531	-0.941073	PASS
ADGRG1	-0.185288	8.3727	-3.33014	0.000988446	0.0234327	-0.945212	PASS
SPOCK1	0.25263	7.18782	3.32941	0.000990913	0.0234616	-0.947426	PASS
CHEK2	-0.090029	5.65843	-3.32895	0.000992509	0.0234699	-0.948855	FAIL
COL4A1	0.183722	8.5447	3.32825	0.000994903	0.0234886	-0.950994	PASS
PCDHGA9	0.173481	5.80548	3.32762	0.000997046	0.0234886	-0.952905	PASS
PSMF1	-0.140245	7.87342	-3.32791	0.000996046	0.0234886	-0.952014	FAIL
LSAMP	0.242508	6.35528	3.32488	0.0010065	0.0236816	-0.961284	PASS
YKT6	-0.0778999	7.53369	-3.32449	0.00100787	0.0236843	-0.962492	FAIL
CC2D2B	0.0661078	2.82224	3.32121	0.00101932	0.0238047	-0.97252	FAIL
GNB4	0.201711	7.41375	3.32164	0.00101782	0.0238047	-0.971216	PASS
MYH11	0.418382	8.74088	3.32155	0.00101811	0.0238047	-0.971469	PASS
RAB3IP	-0.139984	7.03948	-3.32142	0.00101859	0.0238047	-0.971885	FAIL
SLC9A9	0.215823	5.96865	3.32138	0.0010187	0.0238047	-0.971984	PASS
RARRES2	0.109598	7.64359	3.31632	0.00103661	0.0241785	-0.987455	FAIL
MKX	0.123107	5.5916	3.31483	0.00104193	0.0242726	-0.991999	FAIL
TNFAIP8L1	0.0713663	6.78744	3.31399	0.00104492	0.0243122	-0.994545	FAIL
PLEKHB2	-0.0943251	8.0266	-3.31324	0.00104763	0.0243451	-0.996842	FAIL
CNPPD1	-0.0861212	7.73432	-3.31198	0.00105216	0.0244203	-1.00067	FAIL
CLMP	0.219406	7.30613	3.31054	0.00105738	0.0245112	-1.00507	PASS
OAS1	-0.196726	7.06278	-3.30792	0.00106696	0.0247028	-1.01307	PASS
CXorf56	-0.150013	6.51209	-3.30704	0.00107017	0.0247466	-1.01573	FAIL
DNAAF5	-0.0786676	7.77687	-3.30504	0.00107752	0.0247656	-1.02181	FAIL
E2F6	-0.0795392	6.43724	-3.30601	0.00107396	0.0247656	-1.01887	FAIL
GIT1	-0.0862068	7.6848	-3.30634	0.00107273	0.0247656	-1.01785	FAIL
PLCL1	0.0847127	4.35656	3.30503	0.00107756	0.0247656	-1.02184	FAIL
PSME3IP1	-0.10906	8.00554	-3.3056	0.00107548	0.0247656	-1.02013	FAIL
DNAJC5	-0.0924968	8.13877	-3.30454	0.0010794	0.0247774	-1.02335	FAIL
ELN	0.11724	7.5503	3.30366	0.00108264	0.0247914	-1.02601	FAIL
TMEM54	-0.1625	8.79476	-3.3039	0.00108177	0.0247914	-1.0253	PASS
COMP	0.208202	7.20415	3.30125	0.00109164	0.0249065	-1.03336	PASS
NR2F1	0.0879984	6.89505	3.3015	0.00109069	0.0249065	-1.03259	FAIL
SLCO4A1	-0.161326	7.51585	-3.30173	0.00108982	0.0249065	-1.03187	PASS
GRP	0.167814	5.78223	3.30009	0.00109596	0.0249749	-1.03686	PASS
ADGRL2	0.217593	6.20077	3.29958	0.00109786	0.024988	-1.0384	PASS
COL6A3	0.276946	9.68928	3.29774	0.00110483	0.0250941	-1.04401	PASS
PLN	0.460858	6.35397	3.29764	0.00110519	0.0250941	-1.0443	PASS
GINS1	-0.2254	7.17965	-3.29725	0.00110666	0.0250973	-1.04548	PASS
ITGB5	0.127986	8.07234	3.29525	0.00111428	0.0252396	-1.05157	FAIL
TMEM14B	-0.0728624	5.71672	-3.29349	0.00112102	0.0253616	-1.05691	FAIL
LCA5L	-0.0571142	3.76377	-3.29269	0.00112406	0.0253999	-1.05931	FAIL
UNC119	-0.0662541	6.71183	-3.29119	0.00112983	0.0254998	-1.06386	FAIL
MSH5	-0.0837769	6.19292	-3.29027	0.0011334	0.0255496	-1.06665	FAIL
EIF3D	-0.102043	8.21455	-3.28963	0.0011359	0.0255753	-1.06861	FAIL
COL10A1	0.465267	6.42402	3.28845	0.00114048	0.0256228	-1.07217	PASS
FARP2	-0.0831922	7.13846	-3.28838	0.00114073	0.0256228	-1.07237	FAIL
RBM43	0.120426	6.13478	3.28721	0.00114533	0.0256954	-1.07594	FAIL
MEIS2	0.203143	6.04956	3.28671	0.00114726	0.0257081	-1.07743	PASS
PCDH9	0.0832701	3.59982	3.28631	0.00114883	0.0257128	-1.07865	FAIL
BCL2	0.157651	6.43914	3.28447	0.00115607	0.0257968	-1.08421	PASS
GALNT6	-0.186298	7.55248	-3.28396	0.00115807	0.0257968	-1.08575	PASS
KIF24	-0.126256	6.46816	-3.28411	0.00115751	0.0257968	-1.08532	FAIL
LGALS9	-0.138395	7.15423	-3.28441	0.0011563	0.0257968	-1.08439	FAIL
SLC24A3	0.196828	6.94851	3.28353	0.00115979	0.0258048	-1.08707	PASS
PLPP4	0.16189	6.65174	3.28175	0.00116683	0.0259001	-1.09243	PASS
PMP22	0.233061	8.72379	3.28184	0.0011665	0.0259001	-1.09218	PASS
PDPN	0.209083	8.25859	3.27974	0.00117488	0.0259868	-1.09853	PASS
RFWD3	-0.137047	8.08762	-3.27989	0.00117425	0.0259868	-1.09805	FAIL
TENM4	0.103642	5.87639	3.27985	0.00117442	0.0259868	-1.09818	FAIL
ADAMTS18	0.092944	5.0147	3.27894	0.00117807	0.0260268	-1.10093	FAIL
DQX1	-0.19954	6.19157	-3.27748	0.00118394	0.0260342	-1.10533	PASS
HIC2	-0.122874	5.36891	-3.27814	0.00118129	0.0260342	-1.10335	FAIL
KLHDC1	0.148511	4.81555	3.27767	0.00118319	0.0260342	-1.10478	FAIL
TMEM106C	-0.173254	9.14496	-3.27778	0.00118272	0.0260342	-1.10442	PASS
HACD1	0.123132	3.84106	3.27708	0.00118556	0.0260393	-1.10654	FAIL
DOCK1	0.108234	7.86392	3.27559	0.0011916	0.0261417	-1.11105	FAIL
FAM3B	-0.299504	6.07413	-3.27356	0.00119984	0.0262812	-1.11716	PASS
FAM83F	-0.106658	6.4732	-3.273	0.00120215	0.0262812	-1.11886	FAIL
TMUB2	-0.0710354	6.99677	-3.27317	0.00120143	0.0262812	-1.11833	FAIL
KIF4B	-0.145899	6.11529	-3.27151	0.00120823	0.0263835	-1.12333	FAIL
APC	0.129687	6.92451	3.27063	0.00121187	0.0264322	-1.126	FAIL
WIPF2	-0.074789	6.93335	-3.2701	0.00121404	0.026449	-1.12759	FAIL
ATP5MC1	-0.106963	7.15185	-3.26789	0.00122322	0.0265875	-1.13426	FAIL
FNBP1	0.147041	7.05746	3.26811	0.00122231	0.0265875	-1.1336	FAIL
RAP2C	-0.0834969	7.36708	-3.26732	0.00122558	0.0266079	-1.13596	FAIL
ADIPOR1	-0.106331	9.05089	-3.26647	0.00122912	0.026654	-1.13852	FAIL
E2F4	-0.105183	7.89254	-3.26574	0.00123216	0.0266893	-1.14071	FAIL
STOX2	0.0609062	5.28091	3.26529	0.00123405	0.0266994	-1.14207	FAIL
COX6B1	-0.109555	7.84579	-3.26333	0.00124228	0.0267846	-1.14796	FAIL
EPS8	0.13678	8.68278	3.26309	0.00124329	0.0267846	-1.14867	FAIL
PPP1R1B	-0.177325	8.22465	-3.26346	0.00124177	0.0267846	-1.14759	PASS
SLC18A2	0.114338	5.5918	3.263	0.00124368	0.0267846	-1.14895	FAIL
CACHD1	0.205768	6.30458	3.26122	0.00125123	0.0268857	-1.15431	PASS
VPS25	-0.123775	8.74363	-3.26148	0.00125011	0.0268857	-1.15352	FAIL
ACD	-0.0715626	6.93506	-3.26037	0.00125485	0.026902	-1.15687	FAIL
PPIA	-0.146552	6.42278	-3.26065	0.00125365	0.026902	-1.15602	FAIL
MAB21L2	0.308563	6.67094	3.25972	0.0012576	0.0269304	-1.15881	PASS
ATAD5	-0.202167	6.72225	-3.25628	0.00127236	0.0272156	-1.16915	PASS
CHCHD2	-0.111374	6.67804	-3.25488	0.00127841	0.0272212	-1.17335	FAIL
KLF9	0.185661	8.05629	3.25572	0.00127476	0.0272212	-1.17082	PASS
LDB1	0.104137	8.84336	3.25489	0.00127837	0.0272212	-1.17332	FAIL
TBRG4	-0.109792	7.31924	-3.25528	0.00127667	0.0272212	-1.17214	FAIL
BHLHE22	0.0928583	5.38918	3.25418	0.00128143	0.0272268	-1.17544	FAIL
CENPJ	-0.171999	6.89511	-3.25382	0.00128301	0.0272268	-1.17653	PASS
PIP4K2A	0.129671	6.91953	3.25393	0.00128251	0.0272268	-1.17619	FAIL
EPB41L3	0.193073	7.05083	3.25331	0.00128521	0.0272426	-1.17804	PASS
CNN1	0.292854	7.63907	3.25255	0.00128854	0.0272513	-1.18034	PASS
GADD45A	0.128978	8.03825	3.25222	0.00128996	0.0272513	-1.18131	FAIL
MEF2C	0.167125	6.04384	3.25274	0.0012877	0.0272513	-1.17976	PASS
NUS1	-0.193028	6.30249	-3.25113	0.00129473	0.0273215	-1.18458	PASS
LSR	-0.125772	8.27524	-3.24983	0.00130045	0.0274113	-1.18848	FAIL
BEND6	0.118771	3.60974	3.24915	0.00130342	0.0274127	-1.19051	FAIL
COPZ2	0.136952	6.39802	3.24918	0.00130333	0.0274127	-1.19044	FAIL
CDT1	-0.0858841	7.3332	-3.24867	0.00130556	0.0274243	-1.19195	FAIL
SCARA3	0.125226	6.81822	3.24837	0.00130689	0.0274243	-1.19286	FAIL
L1TD1	0.436032	4.92941	3.2475	0.00131074	0.0274438	-1.19546	PASS
PDGFRB	0.194754	8.05651	3.2478	0.00130939	0.0274438	-1.19455	PASS
ACTL8	-0.144279	5.26805	-3.24519	0.00132101	0.0274451	-1.20237	FAIL
COPE	-0.113046	8.10853	-3.24593	0.00131772	0.0274451	-1.20016	FAIL
IGFBP4	0.138673	8.65728	3.24535	0.0013203	0.0274451	-1.20189	FAIL
KRT15	-0.0686247	5.8614	-3.24527	0.00132064	0.0274451	-1.20212	FAIL
PRDX1	-0.0961513	9.87279	-3.24688	0.00131347	0.0274451	-1.1973	FAIL
VIM	0.188122	9.16687	3.24557	0.0013193	0.0274451	-1.20122	PASS
ZEB2	0.183536	6.5452	3.24576	0.00131848	0.0274451	-1.20067	PASS
IFITM1	-0.171959	5.8751	-3.24428	0.00132507	0.0274992	-1.20508	PASS
CCN2	0.255127	8.96338	3.24342	0.00132892	0.0275488	-1.20766	PASS
MDH2	-0.111428	8.71258	-3.24214	0.00133468	0.0276377	-1.21148	FAIL
LEMD2	-0.0617496	6.92029	-3.24106	0.00133959	0.0277088	-1.21473	FAIL
LRRC69	-0.106751	3.9305	-3.23967	0.00134585	0.02772	-1.21886	FAIL
OAZ1	-0.079257	10.4621	-3.23964	0.00134602	0.02772	-1.21897	FAIL
PHLDA1	0.215434	8.22964	3.23968	0.00134582	0.02772	-1.21884	PASS
TMEM150C	0.258433	6.94721	3.24031	0.00134295	0.02772	-1.21695	PASS
RAB5C	-0.0769298	9.0509	-3.237	0.00135803	0.0279367	-1.22683	FAIL
PPP1R11	-0.0644584	6.71346	-3.23646	0.00136054	0.0279578	-1.22846	FAIL
EXTL2	0.122623	5.47658	3.23573	0.00136385	0.0279649	-1.23062	FAIL
SNRNP48	-0.139266	6.70049	-3.2358	0.00136354	0.0279649	-1.23041	FAIL
CENPI	-0.207896	6.89262	-3.235	0.00136724	0.0280039	-1.23282	PASS
HEBP2	-0.0864771	8.34723	-3.23325	0.00137533	0.0280779	-1.23803	FAIL
WDR46	-0.0694489	7.27291	-3.23331	0.00137503	0.0280779	-1.23784	FAIL
ZNF649	0.200142	7.0419	3.23339	0.00137466	0.0280779	-1.2376	PASS
SLC8A1	0.132146	5.99416	3.23277	0.00137756	0.0280929	-1.23946	FAIL
NOL7	-0.102058	8.21642	-3.23182	0.00138194	0.0281379	-1.24228	FAIL
WDR91	0.055819	6.44508	3.23165	0.00138275	0.0281379	-1.24279	FAIL
PCDHB5	0.13811	5.75115	3.23059	0.00138768	0.0282076	-1.24594	FAIL
NID2	0.186703	7.60873	3.22982	0.00139131	0.028251	-1.24825	PASS
CDC25B	-0.174089	8.02113	-3.22808	0.00139949	0.028304	-1.25344	PASS
CENPH	-0.182321	5.65261	-3.22889	0.00139565	0.028304	-1.25101	PASS
KIF4A	-0.196073	7.64579	-3.22761	0.0014017	0.028304	-1.25483	PASS
KRT8	-0.0942076	8.45001	-3.22727	0.00140327	0.028304	-1.25582	FAIL
LRRC15	0.254921	6.69654	3.22702	0.00140445	0.028304	-1.25657	PASS
ORMDL3	-0.0898468	7.50447	-3.22744	0.00140249	0.028304	-1.25533	FAIL
PAPPA	0.158615	6.47844	3.22808	0.00139949	0.028304	-1.25344	FAIL
FMN1	0.14806	6.96865	3.22517	0.00141322	0.0284503	-1.26207	FAIL
KAT6A	0.120463	8.27275	3.22327	0.00142229	0.0285895	-1.26774	FAIL
TMPRSS4	-0.181544	8.32509	-3.22309	0.00142317	0.0285895	-1.26828	PASS
CREB3	-0.0832355	7.81128	-3.2227	0.00142502	0.0285962	-1.26943	FAIL
HIRA	-0.0795621	8.05639	-3.22063	0.00143498	0.0287347	-1.27559	FAIL
PRKACB	0.289261	5.88208	3.22078	0.00143422	0.0287347	-1.27512	PASS
CRYL1	-0.161731	6.90385	-3.21961	0.00143988	0.0288023	-1.27861	PASS
GSN	0.120569	7.53909	3.21782	0.00144855	0.0289449	-1.28391	FAIL
CTSF	0.0863422	6.06664	3.21561	0.00145933	0.0291293	-1.29047	FAIL
PDRG1	-0.121333	6.6915	-3.21441	0.00146524	0.0292164	-1.29404	FAIL
SPRYD7	-0.128092	7.60246	-3.21213	0.00147649	0.0294094	-1.3008	FAIL
CDO1	0.0942916	5.08486	3.21151	0.00147957	0.0294158	-1.30264	FAIL
TNS1	0.215764	7.44431	3.21143	0.00147993	0.0294158	-1.30286	PASS
CXCL17	-0.223036	5.34466	-3.2106	0.00148406	0.0294667	-1.30532	FAIL
CD93	0.182798	7.71521	3.20841	0.00149502	0.0296219	-1.31183	PASS
YIPF6	-0.128379	7.59776	-3.20865	0.00149382	0.0296219	-1.31112	FAIL
C1QTNF7	0.0886605	4.08577	3.20606	0.00150681	0.0297304	-1.31877	FAIL
DBF4B	-0.0599501	6.26484	-3.20666	0.0015038	0.0297304	-1.317	FAIL
OLFML2A	0.0857541	6.83916	3.20608	0.00150671	0.0297304	-1.31871	FAIL
PDLIM3	0.202965	6.34117	3.20635	0.00150534	0.0297304	-1.31791	PASS
THBS2	0.363501	9.39789	3.20572	0.00150854	0.0297332	-1.31978	PASS
CRTAP	0.113358	8.57413	3.20401	0.0015172	0.0298414	-1.32484	FAIL
IL7R	0.260927	6.98137	3.20408	0.00151681	0.0298414	-1.32462	PASS
FIBIN	0.120754	7.24703	3.20233	0.00152572	0.0299345	-1.32979	FAIL
HOXA2	-0.274707	5.31229	-3.20214	0.0015267	0.0299345	-1.33036	PASS
PRELP	0.279754	6.35149	3.20255	0.00152459	0.0299345	-1.32914	PASS
RIPK3	-0.106278	6.79089	-3.2006	0.00153458	0.0300576	-1.3349	FAIL
RBAK	-0.121303	7.36767	-3.19973	0.00153905	0.0301139	-1.33748	FAIL
ANKEF1	-0.228853	6.93587	-3.19894	0.00154311	0.030162	-1.33981	PASS
SLC35C2	-0.119947	8.14263	-3.19774	0.0015493	0.0302319	-1.34334	FAIL
TANC1	0.0827489	7.5258	3.19763	0.0015499	0.0302319	-1.34368	FAIL
CNTD1	-0.149078	5.17894	-3.19619	0.00155734	0.0302828	-1.34791	FAIL
PGAP3	-0.10851	6.96609	-3.19648	0.00155585	0.0302828	-1.34707	FAIL
TMEM94	-0.0788966	7.41499	-3.1966	0.00155523	0.0302828	-1.34672	FAIL
FEZ1	0.0669693	5.61414	3.19449	0.00156619	0.0303922	-1.35292	FAIL
NCOA6	-0.132338	7.38361	-3.19464	0.00156542	0.0303922	-1.35249	FAIL
AFF3	0.0785451	5.26047	3.19296	0.00157423	0.030454	-1.35744	FAIL
EML1	0.153027	6.55417	3.19343	0.00157177	0.030454	-1.35606	PASS
FAM199X	-0.138149	7.99593	-3.19308	0.00157362	0.030454	-1.3571	FAIL
ERG	0.150655	6.35597	3.19223	0.00157807	0.0304969	-1.3596	FAIL
THY1	0.186377	8.2307	3.18957	0.00159215	0.0307376	-1.36744	PASS
SPINT2	-0.115671	8.88934	-3.1881	0.00159993	0.0308561	-1.37175	FAIL
ANXA5	0.143224	9.75915	3.186	0.00161117	0.0309459	-1.37793	FAIL
MYO18A	-0.0826314	7.5982	-3.18602	0.00161108	0.0309459	-1.37788	FAIL
SATB1	0.19999	6.68574	3.18686	0.00160658	0.0309459	-1.37541	PASS
THBS1	0.244825	10.1123	3.18658	0.00160807	0.0309459	-1.37623	PASS
GPRASP2	0.0786934	5.06547	3.18441	0.00161971	0.0309874	-1.3826	FAIL
LAS1L	-0.137632	7.59283	-3.18438	0.00161991	0.0309874	-1.38271	FAIL
PTCHD4	0.151685	4.44738	3.185	0.00161653	0.0309874	-1.38086	FAIL
ZNF415	0.155181	5.83722	3.18487	0.00161723	0.0309874	-1.38124	PASS
BGN	0.330779	10.0354	3.18345	0.00162493	0.0310518	-1.38544	PASS
ZNF569	0.0840067	4.7457	3.18068	0.00163994	0.031307	-1.39356	FAIL
PTK6	-0.12189	7.72989	-3.179	0.00164917	0.0314512	-1.39851	FAIL
NSMCE3	0.0696426	7.37485	3.17866	0.00165103	0.0314548	-1.39951	FAIL
EME1	-0.0800359	6.06618	-3.17782	0.00165561	0.0315004	-1.40195	FAIL
F8	0.156482	4.80864	3.17761	0.00165677	0.0315004	-1.40257	FAIL
TXLNG	-0.170754	7.74023	-3.17619	0.0016646	0.0316174	-1.40673	PASS
GPR21	0.115254	7.48476	3.1756	0.00166786	0.0316313	-1.40846	FAIL
ILRUN	-0.0784554	9.40122	-3.17541	0.00166895	0.0316313	-1.40904	FAIL
MAGEA6	-0.363108	5.02064	-3.17515	0.00167038	0.0316313	-1.40979	PASS
MRPL10	-0.0658801	6.27599	-3.1731	0.00168177	0.031815	-1.41579	FAIL
CRMP1	0.0566061	6.3043	3.17178	0.0016892	0.0319234	-1.41968	FAIL
ESRP2	-0.121458	7.76344	-3.17114	0.00169276	0.0319266	-1.42154	FAIL
PRDX4	-0.128227	7.40641	-3.17143	0.00169114	0.0319266	-1.42069	FAIL
FOXN3	0.0987627	7.70354	3.17069	0.00169532	0.031943	-1.42287	FAIL
OGN	0.398833	4.44767	3.16966	0.00170108	0.0320195	-1.42587	PASS
EDNRB	0.28886	7.45914	3.16782	0.00171152	0.0321171	-1.43126	PASS
MMS22L	-0.157692	6.09349	-3.16823	0.0017092	0.0321171	-1.43007	PASS
NF2	-0.0766634	7.55521	-3.16754	0.00171309	0.0321171	-1.43207	FAIL
SEMA3C	0.271672	8.06697	3.16755	0.00171305	0.0321171	-1.43205	PASS
GRINA	-0.102163	7.7232	-3.16618	0.00172082	0.032142	-1.43605	FAIL
PER3	0.171841	6.29225	3.16668	0.00171801	0.032142	-1.4346	PASS
RAD51C	-0.179955	6.05616	-3.16611	0.00172125	0.032142	-1.43627	PASS
SHE	0.0602514	6.07993	3.1668	0.00171729	0.032142	-1.43423	FAIL
CD109	0.407701	6.56861	3.16466	0.00172955	0.032265	-1.44051	PASS
ALPK2	0.132489	4.62524	3.16409	0.0017328	0.0322935	-1.44217	FAIL
C6orf47	-0.0711694	6.34126	-3.16373	0.00173484	0.0322996	-1.4432	FAIL
DESI1	-0.104755	6.99547	-3.16271	0.00174075	0.0323552	-1.44621	FAIL
GLB1L2	-0.136277	6.9225	-3.16219	0.00174372	0.0323552	-1.44771	FAIL
NOS2	-0.415397	7.40572	-3.16202	0.0017447	0.0323552	-1.44821	PASS
TMEM125	-0.0692096	6.44344	-3.16229	0.00174318	0.0323552	-1.44744	FAIL
RELN	0.118127	4.73873	3.16115	0.00174973	0.0324166	-1.45075	FAIL
FUT3	-0.276476	8.22674	-3.15973	0.00175798	0.0325373	-1.45489	PASS
CHRDL1	0.317558	5.62484	3.15738	0.00177169	0.0327589	-1.46175	PASS
APBB2	0.141686	7.89996	3.15581	0.00178095	0.0328977	-1.46634	PASS
CCDC144A	0.120514	4.74972	3.15519	0.0017846	0.0329329	-1.46815	FAIL
TRIM29	-0.254755	7.41201	-3.15385	0.00179247	0.0330177	-1.47203	PASS
TTN	0.116586	4.34941	3.15381	0.00179271	0.0330177	-1.47215	FAIL
DTNBP1	-0.085293	7.01245	-3.15279	0.00179879	0.0330636	-1.47513	FAIL
YIF1B	-0.0934916	8.1802	-3.15274	0.0017991	0.0330636	-1.47528	FAIL
ZBTB1	0.0650521	7.20008	3.15251	0.00180047	0.0330636	-1.47595	FAIL
ARMC2	-0.12606	5.29704	-3.15199	0.00180356	0.0330881	-1.47747	FAIL
AATF	-0.138044	9.25855	-3.15032	0.00181351	0.0332382	-1.48232	FAIL
NUAK1	0.130364	6.39986	3.14794	0.00182779	0.0334573	-1.48924	FAIL
PSORS1C1	-0.0719902	5.47846	-3.14774	0.00182901	0.0334573	-1.48982	FAIL
CDK16	-0.109533	7.62253	-3.14625	0.00183802	0.0335836	-1.49415	FAIL
GSDMB	-0.24754	7.49331	-3.14524	0.00184414	0.0335836	-1.49708	PASS
LRMDA	0.124589	5.89914	3.14508	0.00184514	0.0335836	-1.49756	FAIL
OSBPL10	0.0992138	6.67142	3.14484	0.00184663	0.0335836	-1.49827	FAIL
RNF167	-0.100412	8.01123	-3.1457	0.00184137	0.0335836	-1.49576	FAIL
ZMYND11	0.102038	8.3878	3.14485	0.00184656	0.0335836	-1.49824	FAIL
NLGN4X	0.0980867	5.21262	3.14376	0.00185318	0.0336703	-1.5014	FAIL
ITGA8	0.20218	5.76672	3.1431	0.0018572	0.0337107	-1.5033	PASS
PSD3	0.14623	6.46428	3.14081	0.00187127	0.0339008	-1.50996	FAIL
SLC44A4	-0.275692	9.85188	-3.141	0.00187013	0.0339008	-1.50942	PASS
CDC42SE1	0.0738641	7.68445	3.13955	0.00187906	0.0340092	-1.51362	FAIL
NTM	0.121336	6.27527	3.13897	0.00188262	0.0340092	-1.51529	FAIL
PLP2	-0.191709	10.2109	-3.13897	0.00188268	0.0340092	-1.51531	PASS
AP1G1	-0.106397	9.20754	-3.13825	0.00188714	0.0340572	-1.5174	FAIL
MCOLN2	-0.272751	5.33308	-3.13791	0.00188925	0.0340626	-1.51839	PASS
JAK1	0.0902269	9.32374	3.13641	0.00189859	0.0341983	-1.52273	FAIL
AARS1	-0.116288	9.62527	-3.13562	0.00190351	0.0342541	-1.52501	FAIL
PTPRZ1	0.0810822	3.09518	3.13354	0.00191657	0.0344562	-1.53104	FAIL
LEPROT	0.100736	8.6903	3.1332	0.0019187	0.0344616	-1.53202	FAIL
STX5	-0.0676004	7.09261	-3.13241	0.00192369	0.0345182	-1.5343	FAIL
NFE2L3	-0.207063	7.4837	-3.13125	0.00193103	0.034584	-1.53766	PASS
PPP2R5A	-0.115684	7.08484	-3.13131	0.00193067	0.034584	-1.53749	FAIL
SLC25A43	-0.11942	7.67176	-3.12977	0.00194043	0.0347193	-1.54194	FAIL
NSD1	0.0733187	7.46858	3.12906	0.00194499	0.0347679	-1.544	FAIL
HIP1	0.125991	6.95986	3.12864	0.00194765	0.0347823	-1.54521	FAIL
ZNF208	0.113782	3.62415	3.12808	0.00195123	0.0348133	-1.54683	FAIL
REPS1	-0.086898	7.84933	-3.12759	0.00195442	0.0348372	-1.54826	FAIL
XIAP	-0.088768	7.69689	-3.12726	0.00195649	0.0348411	-1.5492	FAIL
GDF9	-0.0537276	4.07596	-3.12632	0.00196253	0.0349156	-1.55191	FAIL
OSBPL6	0.172619	4.5445	3.1258	0.00196594	0.034934	-1.55344	FAIL
ZNF331	0.0968079	6.13184	3.12559	0.00196728	0.034934	-1.55404	FAIL
EPS15L1	-0.0690795	7.47955	-3.12387	0.00197839	0.0349359	-1.559	FAIL
GIMAP8	0.141132	6.23909	3.12328	0.00198223	0.0349359	-1.56071	FAIL
OR2A7	-0.346178	6.94627	-3.12491	0.00197168	0.0349359	-1.55601	PASS
TCEANC	-0.08089	5.21523	-3.12434	0.00197537	0.0349359	-1.55765	FAIL
ZBTB16	0.073014	6.34036	3.12374	0.00197923	0.0349359	-1.55938	FAIL
ZNF256	0.175707	5.92292	3.12339	0.00198151	0.0349359	-1.56039	PASS
ZNF347	0.221955	5.31021	3.12349	0.00198087	0.0349359	-1.5601	PASS
ZNHIT3	-0.106752	5.96212	-3.12359	0.00198023	0.0349359	-1.55982	FAIL
FER	0.153806	6.4554	3.12284	0.00198507	0.0349531	-1.56197	FAIL
ALPK3	0.209207	5.8951	3.12217	0.00198945	0.0349649	-1.56391	PASS
PCK1	0.428947	6.97265	3.1222	0.00198924	0.0349649	-1.56382	PASS
TIAF1	-0.127607	5.23329	-3.12171	0.00199244	0.0349848	-1.56523	FAIL
BAIAP2L1	-0.153562	8.6035	-3.12025	0.00200198	0.0350542	-1.56944	FAIL
DTD1	-0.100222	7.24602	-3.1207	0.00199904	0.0350542	-1.56814	FAIL
TTC28	0.0922278	6.49626	3.12039	0.00200107	0.0350542	-1.56904	FAIL
ABT1	-0.0880588	6.69368	-3.11968	0.00200576	0.0350553	-1.5711	FAIL
HLA-F	-0.15124	7.83132	-3.11986	0.00200459	0.0350553	-1.57058	PASS
SLFN12	0.178282	5.12204	3.11731	0.00202135	0.0352948	-1.57791	PASS
GCNA	-0.0745757	4.93018	-3.11519	0.00203547	0.0355084	-1.58404	FAIL
EIF3B	-0.102527	8.19693	-3.11474	0.00203844	0.0355273	-1.58533	FAIL
HAUS8	-0.0880403	6.79478	-3.11422	0.00204192	0.035555	-1.58683	FAIL
SLC4A7	0.134281	6.86474	3.11353	0.00204653	0.0356024	-1.58881	FAIL
TTLL7	0.131814	4.08137	3.11138	0.00206095	0.0358202	-1.595	FAIL
ARL11	-0.122625	5.08382	-3.11096	0.00206378	0.0358362	-1.5962	FAIL
CNPY4	0.0647917	6.23922	3.1104	0.0020676	0.0358609	-1.59783	FAIL
SLC38A1	-0.157224	9.92891	-3.11019	0.00206901	0.0358609	-1.59843	FAIL
A2M	0.22446	9.99843	3.10933	0.00207483	0.0358957	-1.6009	PASS
ASPN	0.489884	7.91443	3.10951	0.00207362	0.0358957	-1.60039	PASS
ZNF404	0.136303	3.22591	3.10765	0.00208623	0.0360597	-1.60572	FAIL
ZNF445	0.0608657	7.01124	3.10675	0.00209238	0.0361329	-1.60832	FAIL
AMPH	0.0697893	5.15332	3.10626	0.00209574	0.0361578	-1.60973	FAIL
GPC3	0.303822	5.44002	3.10472	0.00210626	0.0363059	-1.61413	PASS
ICA1	-0.184123	7.11683	-3.10429	0.00210926	0.0363244	-1.61539	PASS
TMEM119	0.0916035	7.62189	3.104	0.00211128	0.0363259	-1.61623	FAIL
AMMECR1	-0.0764919	7.13052	-3.10362	0.00211386	0.0363371	-1.6173	FAIL
PABPC1L	-0.121578	6.72923	-3.1024	0.00212231	0.0364491	-1.62081	FAIL
PHLDB2	0.221313	5.73988	3.10145	0.00212888	0.0365179	-1.62353	PASS
RRP12	-0.0867125	7.30785	-3.10126	0.00213019	0.0365179	-1.62408	FAIL
MAT2A	0.125135	8.83662	3.09869	0.00214811	0.0367915	-1.63144	FAIL
MRM1	-0.0877502	6.6317	-3.09754	0.00215614	0.0368503	-1.63473	FAIL
RSPO3	0.139074	6.30421	3.09736	0.00215742	0.0368503	-1.63525	FAIL
ZBTB20	0.164192	6.26467	3.09751	0.00215636	0.0368503	-1.63481	PASS
FAM162B	0.0930803	5.52359	3.09266	0.0021907	0.0373511	-1.64871	FAIL
GSK3A	-0.0726423	7.39668	-3.09268	0.00219059	0.0373511	-1.64867	FAIL
SHISA2	0.209519	6.89393	3.09197	0.00219562	0.0374011	-1.65069	PASS
CFI	0.207546	3.71093	3.09122	0.00220096	0.0374582	-1.65282	PASS
ALDH5A1	-0.129914	6.65038	-3.08991	0.0022104	0.0375344	-1.65658	FAIL
NOX4	0.187672	5.48094	3.08989	0.00221055	0.0375344	-1.65664	PASS
ZNF354C	0.085856	4.5736	3.08976	0.00221143	0.0375344	-1.65699	FAIL
OR2AG2	-0.0730408	3.41939	-3.08897	0.00221714	0.0375975	-1.65926	FAIL
IL4R	0.0853507	8.07427	3.08747	0.00222797	0.0377472	-1.66355	FAIL
ARHGEF25	0.0701554	6.38065	3.08648	0.00223518	0.0378353	-1.66639	FAIL
SOX1	-0.14199	5.06504	-3.08578	0.00224024	0.0378869	-1.66838	FAIL
CABYR	0.0920214	5.68815	3.08489	0.00224673	0.0379372	-1.67092	FAIL
HOXA3	-0.15747	6.71276	-3.08482	0.00224725	0.0379372	-1.67112	PASS
STIM1	-0.0692852	7.00702	-3.08163	0.00227066	0.038298	-1.68023	FAIL
KCND2	0.12821	4.8626	3.07974	0.00228457	0.0384848	-1.6856	FAIL
PPP1R3D	-0.178292	6.67383	-3.07957	0.00228582	0.0384848	-1.68608	PASS
SHC4	0.0924367	4.05157	3.07883	0.00229131	0.0385427	-1.68819	FAIL
TAS2R43	0.175664	5.37616	3.0785	0.00229376	0.0385494	-1.68913	PASS
MZT1	-0.176644	6.94566	-3.07774	0.00229947	0.0385766	-1.69132	PASS
OLFML2B	0.235039	7.699	3.07791	0.00229818	0.0385766	-1.69082	PASS
PSD4	-0.0630891	6.6016	-3.07676	0.00230677	0.0386646	-1.6941	FAIL
GREM1	0.351988	9.89306	3.07644	0.00230914	0.0386699	-1.695	PASS
PCDHB12	0.187994	5.19397	3.07587	0.0023134	0.0387067	-1.69662	PASS
DRG1	-0.0876839	7.62407	-3.07476	0.00232175	0.0388009	-1.69979	FAIL
NCALD	0.103255	5.5649	3.07457	0.00232315	0.0388009	-1.70032	FAIL
PDX1	-0.0971157	6.58255	-3.07058	0.00235335	0.0392704	-1.71166	FAIL
MRO	0.0744555	4.89415	3.06971	0.00236002	0.0392734	-1.71415	FAIL
RUNDC1	-0.0790385	7.36179	-3.07	0.00235782	0.0392734	-1.71333	FAIL
SREBF2	-0.0932193	7.45779	-3.06972	0.00235989	0.0392734	-1.7141	FAIL
TEX36	-0.0692305	4.03184	-3.06947	0.00236187	0.0392734	-1.71484	FAIL
CCDC150	-0.118377	4.76688	-3.06899	0.00236552	0.0392915	-1.7162	FAIL
MMP20	-0.0587698	4.59293	-3.06878	0.00236713	0.0392915	-1.7168	FAIL
SCG3	0.19065	3.33859	3.06777	0.00237487	0.0393852	-1.71966	FAIL
PBX1	0.150644	6.03162	3.06721	0.00237913	0.0394211	-1.72124	PASS
AKAP6	0.114097	3.81244	3.0662	0.00238696	0.039516	-1.72412	FAIL
CMTM4	-0.138276	8.50364	-3.0656	0.00239158	0.0395577	-1.72582	FAIL
COL4A2	0.140718	8.11479	3.06466	0.00239883	0.0396428	-1.72848	PASS
GUCY1B1	0.213359	7.15368	3.06429	0.00240173	0.039656	-1.72954	PASS
C15orf39	-0.0697276	6.54981	-3.0638	0.00240548	0.0396831	-1.73091	FAIL
CACNG4	-0.120622	6.11028	-3.06314	0.00241065	0.0397336	-1.7328	FAIL
PGK1	-0.121336	8.39287	-3.06171	0.00242181	0.0398825	-1.73685	FAIL
EOLA2	-0.0535534	6.97419	-3.06103	0.00242708	0.0398923	-1.73876	FAIL
FAM122B	-0.185432	7.40184	-3.06082	0.00242876	0.0398923	-1.73937	PASS
PLXNA4	0.0736596	6.05089	3.06125	0.00242539	0.0398923	-1.73815	FAIL
MTIF3	-0.139286	7.19096	-3.05998	0.00243534	0.0399655	-1.74175	FAIL
FBXO32	0.263367	7.27076	3.05837	0.00244802	0.0401036	-1.74631	PASS
WDR61	0.0890571	6.14539	3.0585	0.00244699	0.0401036	-1.74594	FAIL
ARHGAP20	0.102621	4.67007	3.05724	0.00245699	0.0401806	-1.74952	FAIL
COL6A2	0.136134	8.50347	3.05734	0.00245615	0.0401806	-1.74922	FAIL
BCOR	-0.111963	7.57849	-3.05649	0.00246293	0.0402079	-1.75164	FAIL
DUSP8	-0.0640367	6.64853	-3.05595	0.0024672	0.0402079	-1.75316	FAIL
HSPG2	0.143745	8.09336	3.05606	0.00246634	0.0402079	-1.75285	PASS
SCN11A	0.0630269	3.72243	3.05615	0.00246559	0.0402079	-1.75258	FAIL
NRCAM	0.147736	4.79763	3.05403	0.00248253	0.0404123	-1.7586	FAIL
ORC4	-0.118399	6.47981	-3.05384	0.00248404	0.0404123	-1.75913	FAIL
CCN1	0.2486	8.21543	3.05294	0.00249123	0.04047	-1.76167	PASS
CDK12	-0.0853455	7.44036	-3.05286	0.00249188	0.04047	-1.7619	FAIL
CLASP2	0.0851824	6.77469	3.05147	0.00250303	0.040616	-1.76582	FAIL
PPARD	-0.0823784	7.83258	-3.04936	0.00252012	0.040858	-1.77179	FAIL
GAN	-0.133482	6.92237	-3.04878	0.00252484	0.0408994	-1.77343	FAIL
NUDT3	-0.0988289	7.54254	-3.0482	0.00252955	0.0409404	-1.77507	FAIL
DLG2	0.0778716	3.85532	3.04638	0.00254438	0.0410073	-1.7802	FAIL
EPHA7	0.288785	4.60857	3.04658	0.00254271	0.0410073	-1.77962	PASS
PCBP2	-0.0718279	7.31395	-3.04636	0.00254458	0.0410073	-1.78027	FAIL
TENM3	0.205638	5.75274	3.0474	0.00253609	0.0410073	-1.77733	PASS
ZNF319	-0.0685562	6.1818	-3.04658	0.00254272	0.0410073	-1.77962	FAIL
HACD4	0.194943	6.17213	3.04458	0.00255916	0.0411719	-1.78528	PASS
MAP4K5	0.108218	8.42378	3.0446	0.002559	0.0411719	-1.78522	FAIL
CAV2	0.0583158	5.02852	3.04373	0.00256615	0.0412218	-1.78767	FAIL
GRB7	-0.106568	7.13392	-3.04354	0.00256767	0.0412218	-1.78819	FAIL
TMEM92	-0.104807	6.75636	-3.0434	0.00256883	0.0412218	-1.78859	FAIL
TACC1	0.14405	7.48271	3.04269	0.0025747	0.0412808	-1.79059	FAIL
SH3BP5	0.105265	7.28458	3.04211	0.00257953	0.041323	-1.79224	FAIL
ARRDC3	0.190789	8.68181	3.0418	0.00258213	0.0413295	-1.79312	PASS
FST	0.10726	5.35194	3.04039	0.00259378	0.0414807	-1.79707	FAIL
BATF2	-0.0749557	6.55181	-3.03998	0.00259727	0.0415012	-1.79825	FAIL
SEC31A	0.124447	9.14299	3.03944	0.00260171	0.0415017	-1.79975	FAIL
TIMD4	0.130835	4.04669	3.03948	0.00260141	0.0415017	-1.79965	FAIL
ANXA1	0.280375	8.05616	3.03847	0.00260986	0.0415886	-1.80249	PASS
TENT4B	-0.0977621	7.35032	-3.03826	0.00261158	0.0415886	-1.80307	FAIL
LPL	0.181377	5.71376	3.03791	0.00261456	0.0416009	-1.80407	PASS
FABP4	0.316835	3.11903	3.03691	0.00262294	0.0416837	-1.80688	FAIL
TMEM150A	-0.0553131	6.93817	-3.0366	0.00262558	0.0416837	-1.80776	FAIL
TNFRSF21	0.140586	8.92999	3.0365	0.00262641	0.0416837	-1.80804	PASS
PLAC1	-0.0691241	4.02782	-3.03589	0.00263156	0.0417304	-1.80976	FAIL
EGLN1	-0.0916154	7.76704	-3.0354	0.00263567	0.0417603	-1.81112	FAIL
FGF20	0.208095	5.5651	3.0343	0.00264496	0.0418371	-1.81421	FAIL
RPRD1B	-0.101016	7.44635	-3.03453	0.00264301	0.0418371	-1.81356	FAIL
AAR2	-0.0978236	7.0303	-3.03375	0.00264964	0.0418407	-1.81576	FAIL
KCNQ1	-0.123605	7.6665	-3.03396	0.00264786	0.0418407	-1.81517	FAIL
SYNPO2	0.372371	6.14509	3.0334	0.00265257	0.0418519	-1.81673	PASS
C11orf65	-0.0626229	3.94617	-3.03302	0.00265585	0.0418685	-1.81781	FAIL
SLC39A11	-0.134099	8.49037	-3.0326	0.00265942	0.0418897	-1.81899	FAIL
DYNLRB1	-0.139394	8.74397	-3.03226	0.00266231	0.0419002	-1.81994	FAIL
MCTS1	-0.121427	5.7244	-3.03112	0.00267207	0.0419487	-1.82315	FAIL
REG3A	-0.616889	6.47397	-3.03118	0.00267158	0.0419487	-1.82299	PASS
SPIN4	-0.132822	6.531	-3.03152	0.00266861	0.0419487	-1.82202	FAIL
ABCA9	0.152361	3.79977	3.02986	0.00268283	0.0420824	-1.82668	FAIL
LAD1	-0.14242	8.32576	-3.02929	0.00268775	0.0421244	-1.82828	FAIL
TRPC4AP	-0.115088	8.73852	-3.0289	0.00269114	0.0421426	-1.82939	FAIL
FAM3A	-0.0667735	6.96618	-3.02855	0.00269416	0.0421548	-1.83037	FAIL
EXOSC5	-0.135618	8.07222	-3.02674	0.0027098	0.042294	-1.83545	FAIL
NALCN	0.104811	4.32625	3.02695	0.00270798	0.042294	-1.83486	FAIL
PAN2	-0.121356	6.92542	-3.02716	0.00270614	0.042294	-1.83426	FAIL
ARHGEF17	0.076082	6.57038	3.02534	0.00272196	0.0424486	-1.83937	FAIL
RGPD4	-0.0925312	5.07348	-3.02503	0.00272462	0.042455	-1.84023	FAIL
HOXB2	0.119372	6.72915	3.02329	0.00273984	0.0426568	-1.84511	FAIL
RORA	0.150972	6.82966	3.02065	0.00276301	0.042982	-1.8525	PASS
MFAP5	0.38303	6.5353	3.01955	0.00277273	0.043062	-1.85557	PASS
MON2	0.106949	7.6203	3.01964	0.00277193	0.043062	-1.85532	FAIL
FBXL7	0.0889007	6.70242	3.01909	0.00277686	0.0430905	-1.85688	FAIL
MIPEP	-0.162924	7.17193	-3.01869	0.00278035	0.0431092	-1.85798	PASS
TNS2	0.0807085	6.72787	3.0184	0.00278294	0.0431138	-1.85879	FAIL
HM13	-0.100498	7.83751	-3.0171	0.00279454	0.0432579	-1.86244	FAIL
CCDC110	-0.109095	4.09179	-3.01678	0.00279739	0.0432664	-1.86333	FAIL
ENTPD6	-0.145112	8.05522	-3.01546	0.00280916	0.0433742	-1.86701	FAIL
SLC28A2	0.387524	5.55062	3.01523	0.00281127	0.0433742	-1.86767	PASS
STEAP2	0.172026	7.50549	3.01542	0.00280957	0.0433742	-1.86714	PASS
MRPL57	-0.102541	7.26543	-3.01399	0.00282237	0.0435098	-1.87112	FAIL
GABRA3	-0.194255	4.32755	-3.01267	0.00283429	0.0436221	-1.87481	FAIL
ZNF304	0.0804084	5.95386	3.0129	0.00283223	0.0436221	-1.87418	FAIL
EPPK1	-0.188206	7.69856	-3.01235	0.00283714	0.0436302	-1.87569	PASS
ECD	0.115111	8.2706	3.0118	0.0028421	0.043671	-1.87723	FAIL
ARF3	-0.0668115	7.56029	-3.01006	0.00285791	0.0436998	-1.88209	FAIL
ID2	0.0937723	6.88282	3.0107	0.0028521	0.0436998	-1.8803	FAIL
MAP7	-0.136262	8.53278	-3.01017	0.0028569	0.0436998	-1.88178	FAIL
NPTN	0.0794718	9.12138	3.01048	0.00285411	0.0436998	-1.88092	FAIL
SLC22A17	0.0647338	6.82688	3.0113	0.00284668	0.0436998	-1.87864	FAIL
SPIRE2	-0.107	7.24695	-3.01029	0.00285589	0.0436998	-1.88147	FAIL
FA2H	-0.137608	6.69248	-3.00873	0.00287008	0.0438147	-1.88581	FAIL
TRO	0.0626431	5.71738	3.00885	0.002869	0.0438147	-1.88548	FAIL
DUSP1	0.22142	8.55838	3.00834	0.00287361	0.043833	-1.88688	PASS
GNPTAB	0.116144	8.40447	3.00757	0.00288067	0.0439051	-1.88903	FAIL
KXD1	-0.0651246	7.87037	-3.00603	0.00289485	0.0440207	-1.89334	FAIL
NR2C2AP	-0.0938052	7.36336	-3.00598	0.00289527	0.0440207	-1.89346	FAIL
RPS19BP1	-0.051946	6.8744	-3.00642	0.00289123	0.0440207	-1.89224	FAIL
PIGC	0.0740008	4.83191	3.00544	0.0029003	0.0440617	-1.89498	FAIL
CHGB	0.101717	5.15167	3.00442	0.00290967	0.0441683	-1.89781	FAIL
HSPB8	0.0943433	5.29608	3.00304	0.00292248	0.0441977	-1.90165	FAIL
MMP7	0.522997	7.56593	3.00374	0.00291601	0.0441977	-1.89971	PASS
PI3	-0.475911	8.17899	-3.00327	0.00292035	0.0441977	-1.90101	PASS
URGCP	-0.0779434	6.41772	-3.00295	0.00292335	0.0441977	-1.90191	FAIL
ZNF582	0.0583012	5.48069	3.00351	0.00291811	0.0441977	-1.90034	FAIL
PTPN3	-0.174282	7.98179	-3.00226	0.00292975	0.0442589	-1.90383	PASS
DNHD1	-0.0616289	5.56331	-2.9993	0.00295746	0.0446417	-1.91207	FAIL
LRRN4CL	0.0681804	5.77145	2.99789	0.0029707	0.0448057	-1.91598	FAIL
AMDHD1	0.067155	5.02481	2.99745	0.00297487	0.0448326	-1.91721	FAIL
SCN7A	0.240884	3.59391	2.99658	0.00298308	0.0449204	-1.91963	PASS
NHSL2	0.0798626	5.68407	2.99607	0.00298786	0.0449205	-1.92103	FAIL
RAD9B	-0.122884	3.21852	-2.99624	0.00298629	0.0449205	-1.92057	FAIL
PNMA1	0.172137	7.77239	2.99425	0.00300523	0.0451456	-1.9261	PASS
NUDT1	-0.0587136	6.95386	-2.99357	0.00301172	0.045207	-1.92799	FAIL
RPL23A	-0.103078	6.83748	-2.99313	0.00301585	0.0452329	-1.92919	FAIL
MCRS1	-0.0606553	7.3146	-2.99245	0.00302244	0.0452957	-1.9311	FAIL
ANGPTL2	0.189949	7.37262	2.98879	0.00305763	0.0454997	-1.94123	PASS
CPM	0.241517	6.33232	2.99017	0.00304435	0.0454997	-1.93742	PASS
DEFB1	0.136674	5.14334	2.98919	0.00305376	0.0454997	-1.94012	FAIL
GALNT15	0.116608	5.40568	2.98936	0.00305215	0.0454997	-1.93966	FAIL
HOXD10	0.224485	6.25991	2.98877	0.00305781	0.0454997	-1.94128	PASS
HPGDS	0.204449	4.73749	2.98938	0.00305196	0.0454997	-1.93961	PASS
INCENP	-0.0644418	7.92945	-2.98881	0.00305748	0.0454997	-1.94119	FAIL
RHBDF2	-0.0699986	7.04369	-2.99004	0.00304558	0.0454997	-1.93777	FAIL
RNF4	0.0682445	7.78814	2.98903	0.00305533	0.0454997	-1.94057	FAIL
RAG1	-0.0602334	3.06348	-2.98777	0.00306759	0.0456092	-1.94408	FAIL
CRACD	0.121227	6.22082	2.98681	0.0030769	0.0456358	-1.94673	FAIL
KRT40	-0.143159	4.40296	-2.98571	0.00308763	0.0456358	-1.94977	FAIL
LONRF3	-0.178738	6.28185	-2.98728	0.00307235	0.0456358	-1.94543	PASS
MBOAT7	-0.0620603	7.37063	-2.98582	0.00308653	0.0456358	-1.94946	FAIL
MSRB1	-0.0770156	7.70292	-2.98672	0.00307779	0.0456358	-1.94698	FAIL
NHLRC1	-0.161502	4.82063	-2.9858	0.00308671	0.0456358	-1.94951	PASS
PRR15L	-0.219698	8.13415	-2.98558	0.0030889	0.0456358	-1.95014	PASS
RTL10	-0.0992011	6.01779	-2.98534	0.0030912	0.0456358	-1.95079	FAIL
ZIC2	-0.153548	6.44669	-2.98589	0.0030858	0.0456358	-1.94926	PASS
RFFL	-0.0723498	6.7449	-2.98503	0.0030943	0.0456457	-1.95166	FAIL
REG1B	-0.439952	5.34143	-2.98468	0.00309764	0.0456593	-1.95261	PASS
PCDHGA2	0.0995062	3.95318	2.98428	0.0031016	0.0456818	-1.95372	FAIL
PLVAP	0.176478	8.61996	2.98384	0.00310591	0.0457096	-1.95494	PASS
SLC25A31	-0.0543886	2.53252	-2.98267	0.0031174	0.0458429	-1.95817	FAIL
HEY1	0.0939103	5.70173	2.98216	0.00312248	0.0458816	-1.95959	FAIL
METTL7A	0.258754	7.08373	2.98026	0.00314127	0.046111	-1.96484	PASS
WDR17	0.077454	2.97887	2.98009	0.00314298	0.046111	-1.96532	FAIL
DOK5	0.0871434	4.87731	2.97982	0.00314568	0.0461146	-1.96607	FAIL
JCAD	0.111122	6.64317	2.97892	0.00315458	0.0462091	-1.96854	FAIL
MAP4K4	0.126448	7.89108	2.97753	0.00316844	0.0463505	-1.97238	FAIL
SSR4	-0.0752275	7.7047	-2.97746	0.00316916	0.0463505	-1.97257	FAIL
NEXMIF	0.0550806	4.01305	2.97707	0.00317306	0.0463715	-1.97365	FAIL
C6orf223	-0.108782	6.24313	-2.97666	0.00317716	0.0463955	-1.97478	FAIL
LRRC75A	-0.0692378	6.68581	-2.97605	0.00318329	0.046449	-1.97647	FAIL
KIAA0895	-0.148875	5.39887	-2.97473	0.0031966	0.046573	-1.98012	PASS
NAIF1	-0.0521734	6.43315	-2.97423	0.00320169	0.046573	-1.98151	FAIL
OR51E1	0.131067	4.69521	2.97431	0.00320084	0.046573	-1.98127	FAIL
RAB17	-0.0797601	6.6669	-2.97431	0.00320084	0.046573	-1.98128	FAIL
ASF1B	-0.0909366	7.47795	-2.9729	0.00321508	0.0466176	-1.98516	FAIL
GTPBP3	-0.0507053	6.59732	-2.97348	0.00320926	0.0466176	-1.98357	FAIL
KRTCAP3	-0.115304	7.65875	-2.97272	0.00321696	0.0466176	-1.98567	FAIL
LCT	-0.0840486	4.63641	-2.9727	0.00321714	0.0466176	-1.98572	FAIL
NUPR1	0.161224	8.884	2.97331	0.00321099	0.0466176	-1.98404	PASS
FBLN2	0.132889	6.94201	2.97162	0.00322811	0.0466687	-1.98869	FAIL
ITIH5	0.125505	6.0842	2.97192	0.00322506	0.0466687	-1.98787	FAIL
SMUG1	-0.0487016	6.70163	-2.9717	0.00322735	0.0466687	-1.98849	FAIL
SLC16A10	0.194634	5.93577	2.97095	0.00323498	0.0467321	-1.99055	PASS
GOLGA8A	0.275921	6.06674	2.96984	0.00324631	0.0468339	-1.99361	PASS
USP17L7	-0.0982438	4.0014	-2.96977	0.003247	0.0468339	-1.99379	FAIL
PCMT1	-0.0965439	7.14092	-2.96945	0.00325032	0.0468459	-1.99469	FAIL
AIFM1	-0.12917	7.96538	-2.96804	0.00326477	0.0470182	-1.99857	FAIL
CD177	-0.230897	6.24269	-2.96753	0.00327003	0.0470579	-1.99997	FAIL
NSFL1C	-0.118732	8.08591	-2.96717	0.00327367	0.0470744	-2.00095	FAIL
F13A1	0.323508	7.50741	2.96543	0.00329164	0.0472245	-2.00573	PASS
NDUFA4	-0.105952	6.01683	-2.96549	0.00329103	0.0472245	-2.00557	FAIL
OSER1	-0.182527	7.67711	-2.96575	0.00328834	0.0472245	-2.00485	PASS
GPR108	-0.0865252	7.80949	-2.96364	0.00331027	0.0474556	-2.01066	FAIL
IGF1	0.325004	5.39117	2.96224	0.00332486	0.0476285	-2.01451	PASS
SCAPER	0.117329	6.61876	2.9614	0.00333368	0.0477185	-2.01682	FAIL
ATXN7L3	-0.0718944	7.1654	-2.95945	0.00335414	0.0478909	-2.02217	FAIL
INAVA	-0.0812268	7.1008	-2.95919	0.00335693	0.0478909	-2.0229	FAIL
PTGES3L	-0.105451	5.29857	-2.95904	0.00335845	0.0478909	-2.02329	FAIL
RPL13	-0.0694234	7.0634	-2.95919	0.00335688	0.0478909	-2.02288	FAIL
TUBA1A	0.0809753	7.95868	2.95929	0.00335589	0.0478909	-2.02263	FAIL
TCFL5	-0.143469	6.75433	-2.95775	0.0033721	0.0480493	-2.02684	PASS
UFD1	-0.0716863	6.83195	-2.9575	0.00337483	0.0480517	-2.02754	FAIL
SH3BP5L	-0.0522055	6.38023	-2.95675	0.00338272	0.0481276	-2.02958	FAIL
NPR3	0.161498	4.94419	2.956	0.00339068	0.0482045	-2.03164	PASS
PECAM1	0.184545	7.9108	2.95538	0.0033973	0.0482622	-2.03334	PASS
DAZAP1	-0.0654934	8.64822	-2.95108	0.00344343	0.0488438	-2.04512	FAIL
GPI	-0.121671	9.96491	-2.95118	0.0034424	0.0488438	-2.04486	FAIL
PCDHGC3	0.181542	6.28603	2.95082	0.00344627	0.0488472	-2.04584	PASS
MINDY2	0.142211	6.69042	2.95048	0.00345	0.0488633	-2.04679	FAIL
NLRP2B	0.207583	7.5659	2.94997	0.00345542	0.0489033	-2.04816	PASS
CDADC1	-0.121171	6.68326	-2.94915	0.00346432	0.0489906	-2.0504	FAIL
ZNF230	0.0991049	5.71284	2.94893	0.0034668	0.0489906	-2.05103	FAIL
ACTC1	0.0979151	6.4709	2.94676	0.00349039	0.0492871	-2.05695	FAIL
FGFR1	0.0841819	6.81958	2.94534	0.00350596	0.0494698	-2.06084	FAIL
PLXDC2	0.278477	8.62288	2.94303	0.00353136	0.0497908	-2.06714	PASS
CYP4F2	-0.286941	6.21429	-2.94234	0.003539	0.0498475	-2.06903	PASS
HSD17B10	-0.105152	8.35895	-2.94219	0.00354067	0.0498475	-2.06944	FAIL
RGS10	0.0892282	6.84602	2.94178	0.00354519	0.0498738	-2.07056	FAIL
DMD	0.218062	5.41613	2.94096	0.00355435	0.0499098	-2.07281	PASS
KLF16	-0.0584135	7.61457	-2.94124	0.00355124	0.0499098	-2.07205	FAIL
TMED4	-0.092122	8.31568	-2.94084	0.00355571	0.0499098	-2.07314	FAIL
RBFOX2	0.0757531	7.39899	2.94026	0.00356209	0.0499621	-2.07471	FAIL
aGenes with inter-tumor expression variation (10-90th percentile range) > 1 passed the filter.

## Sheet: SD5
Supplementary Data 5. Clinical and molecular associations of CMS heterogeneity in the multiregional and extended sample seriesa
	Multiregional series (n = 85)				Extended series (n = 472)
	Overall n (%)	Heterogeneous n (%)	Homogeneous n (%)	p-value	Overall n (%)	Heterogeneous n (%)	Homogeneous n (%)	p-value
Sex
Female	42 (49)	15 (44)	27 (53)	0.43c	233 (49)	65 (43)	168 (52)	0.048c
Male	43 (51)	19 (56)	24 (47)		239 (51)	87 (57)	152 (48)
Age
< median (71.15)	47 (55)	18 (53)	29 (57)	0.72b	234 (50)	77 (51)	157 (49)	0.75b
≥ median (71.15)	38 (45)	16 (47)	22 (43)		238 (50)	75 (49)	163 (51)
Tumor localization
Right	38 (45)	14 (41)	24 (47)	0.83b	197 (42)	63 (41)	134 (42)	0.82b
Left	27 (32)	12 (35)	15 (29)		147 (31)	50 (33)	97 (30)
Rectum	20 (24)	8 (24)	12 (24)		128 (27)	39 (26)	89 (28)
TNM stage
I	22 (26)	9 (26)	13 (25)	0.39b	98 (21)	27 (18)	71 (22)	0.34b
II	36 (42)	11 (32)	25 (49)		181 (38)	54 (36)	127 (40)
III	19 (22)	10 (29)	9 (18)		126 (27)	47 (31)	79 (25)
IV	8 (9)	4 (12)	4 (8)		67 (14)	24 (16)	43 (13)
Residual tumor statusd
0	75 (88)	28 (82)	47 (92)	0.19c	396 (84)	125 (82)	271 (85)	0.41c
1	-	-	-		7 (1)	1 (1)	6 (2)
2	10 (12)	6 (18)	4 (8)		69 (15)	26 (17)	43 (13)
MSI statuse
MSS	61 (72)	25 (74)	36 (71)	0.77c	386 (82)	129 (85)	257 (80)	0.23c
MSI	24 (28)	9 (26)	15 (29)		86 (18)	23 (15)	63 (20)
KRAS status
Wild-type	56 (66)	20 (59)	36 (71)	0.26b	310 (66)	91 (60)	219 (68)	0.081b
Mutated	29 (34)	14 (41)	15 (29)		161 (34)	60 (40)	101 (32)
Not scored	-	-	-		1 (0)	1 (1)	-
BRAFV600E status
Wild-type	61 (72)	25 (74)	36 (71)	0.77b	382 (81)	127 (84)	255 (80)	0.25b
Mutated	24 (28)	9 (26)	15 (29)		89 (19)	24 (16)	65 (20)
Not scored	-	-	-		1 (0)	1 (0)	-
Number of samples
2	20 (24)	7 (21)	13 (25)	0.21b	-	-	-
3	48 (56)	17 (50)	31 (61)		-	-	-
4	17 (20)	10 (29)	7 (14)		-	-	-
	Overall	Heterogeneous	Homogeneous	p-valuef	Overall	Heterogeneous	Homogeneous	p-valuef
	Median [IQR]	Median [IQR]	Median [IQR]		Median [IQR]	Median [IQR]	Median [IQR]
General ITH	11 [7-16]	14 [9-19]	9 [6-13]	0.006	-	-	-
Tumour size (mm)	40 [30-55]	40 [35-60]	40 [30-50]	0.20	-	-	-
CTL-score	4.70 [4.53-4.89]	4.72 [4.51-4.96]	4.69 [4.53-4.85]	0.97	4.59 [4.45-4.78]	4.61 [4.45-4.78]	4.58 [4.44-4.79]	0.65
CAF-score	8.62 [8.46-9.09]	9.05 [8.59-9.15]	8.54 [8.27-8.73]	<0.001	8.46 [8.03-8.86]	8.72 [7.92-9.12]	8.41 [8.09-8.69]	0.002
aExcluding patients with synchronous tumors and undetermined CMS heterogeneity. CMS heterogeneity in the extended series (tumors analyzed by a single sample) was estimated based on singscore enrichments of CMS-specific gene sets. Significant p-values (< 0.05) are highlighted in bold.
bPearson's chi-squared test
cFisher's exact test
d0: no evidence of residual tumor after surgery; 1: microscopic resection margin ≤ 1 mm, no other sign of residual tumor; 2: macroscopic residual tumor (locally, or distant metastases)
eExcluding inconclusive tumors
fWelch's two-sample t-test
CAF, cancer-associated fibroblasts; CTL, cytotoxic lymphocytes; IQR, inter-quartile range; ITH, intra-tumor heterogeneity; TNM, tumor-node-metastasis.

## Sheet: SD6
Supplementary Data 6. Univariable and multivariable survival analysis of patients with stage I-III CRC according to intra-tumor CMS heterogeneitya
		Five-year relapse-free survivalb
Variable	Patients n (%)	Non-stratified						Stratified
		Univariable analysis		cox.zph p-value	Multivariable analysis		cox.zph p-value	Multivariable analysis		cox.zph p-value
		HR [95% CI]	p-value		HR [95% CI]	p-value		HR [95% CI]	p-value
Total	414 (100)						0.3			0.6
Age (continuous)				0.03			0.02			***
	414 (100)	1.0 [1.0-1.0]	0.005		1.0 [1.0-1.1]	0.002		-	-
Sex				0.3			0.3			0.4
Female	212 (51)	reference			reference			reference
Male	202 (49)	1.4 [1.0-2.1]	0.05		1.5 [1.0-2.3]	0.03		1.5 [1.0-2.2]	0.06
TNM stage				0.3			0.3			0.3
I	98 (24)	reference			reference			reference
II	184 (44)	1.4 [0.8-2.4]	0.2		1.3 [0.7-2.2]	0.4		1.3 [0.8-2.3]	0.3
III	132 (32)	2.4 [1.4-4.0]	0.001		2.0 [1.1-3.6]	0.03		2.2 [1.2-4.0]	0.01
Localization				0.9			0.9			0.8
right	186 (45)	reference			reference			reference
left	128 (31)	1.0 [0.7-1.6]	0.9		1.1 [0.7-1.9]	0.6		1.1 [0.7-1.8]	0.7
rectum	100 (24)	1.0 [0.7-1.6]	0.9		1.3 [0.7-2.2]	0.4		1.2 [0.7-2.0]	0.6
Adjuvant chemotherapy				0.6			0.4			0.8
No	339 (82)	reference			reference			reference
Yes	68 (17)	1.4 [0.9-2.3]	0.1		1.2 [0.7-2.3]	0.5		1.0 [0.5-1.9]	0.9
Unknown	7 (2)	1.8 [0.6-5.6]	0.3		2.6 [0.8-8.5]	0.1		2.6 [0.8-8.4]	0.1
MSI status				0.8			0.8			> 0.9
MSS	327 (79)	reference			reference			reference
MSI	87 (21)	0.7 [0.5-1.2]	0.2		0.7 [0.3-1.4]	0.3		0.7 [0.3-1.4]	0.3
KRAS status				0.1			0.08			0.07
Wild-type	271 (66)	reference			reference			reference
Mutated	143 (34)	1.1 [0.8-1.6]	0.6		1.2 [0.7-1.8]	0.5		1.2 [0.8-1.8]	0.4
BRAFV600E status				0.5			0.5			0.6
Wild-type	334 (81)	reference			reference			reference
Mutated	80 (19)	1.1 [0.7-1.8]	0.6		1.8 [1.0-3.4]	0.07		1.9 [1.0-3.5]	0.05
CTL-score (continuous)				0.7			0.8			> 0.9
	414 (100)	0.7 [0.4-1.4]	0.3		0.8 [0.3-1.7]	0.5		0.8 [0.3-1.7]	0.5
CAF-score (continuous)				0.8			0.8			0.8
	414 (100)	1.3 [1.0-1.8]	0.06		1.2 [0.8-1.6]	0.4		1.2 [0.8-1.6]	0.4
CMS heterogeneity				0.5			0.6			0.5
Homogeneous	264 (64)	reference			reference			reference
Heterogeneous	123 (30)	1.8 [1.2-2.6]	0.003		1.5 [1.0-2.2]	0.05		1.5 [1.0-2.3]	0.03
Undetermined	27 (7)	1.5 [0.7-3.0]	0.3		1.7 [0.8-3.4]	0.2		1.5 [0.7-3.0]	0.3
aExcluding patients with stage IV CRC, pre-surgical treatment, residual tumor status R≠0, synchronous tumors, and unknown sex and KRAS mutation status.
bSignificant p-values (< 0.05) highlighted in bold
*** stratification variable (cox.zph p < 0.05 in the non-stratified multivariable analysis). Age stratified by below or above median (71 years).
CAF, cancer-associated fibroblasts; CTL, cytotoxic lymphocytes; TNM, tumor-node-metastasis.

## Sheet: SD7
Supplementary Data 7. Summary of CMS and CRIS combinations in the multiregional primary tumor sample set (n = 98 tumors)a
CMS	n (%)	CRIS	n (%)
CMS1	17 (17)	CRISA	14 (14)
CMS2	25 (26)	CRISB	9 (9)
CMS3	5 (5)	CRISC	8 (8)
CMS4	5 (5)	CRISD	7 (7)
CMS1:CMS2	1 (1)	CRISA:CRISB	5 (5)
CMS1:CMS3	7 (7)	CRISA:CRISB:CRISD	2 (2)
CMS1:CMS4	4 (4)	CRISA:CRISC	3 (3)
CMS2:CMS3	4 (4)	CRISA:CRISC:CRISD	1 (1)
CMS2:CMS4	15 (15)	CRISA:CRISC:CRISE	1 (1)
CMS3:CMS4	2 (2)	CRISA:CRISD	1 (1)
CMS1:CMS2:CMS3	1 (1)	CRISA:CRISD:Unc	1 (1)
CMS2:CMS3:CMS4	1 (1)	CRISA:CRISE	3 (3)
CMS1:CMS4:Unc	1 (1)	CRISB:CRISD	2 (2)
CMS2:CMS4:Unc	3 (3)	CRISB:CRISD:CRISE	1 (1)
CMS2:Unc	1 (1)	CRISC:CRISD	9 (9)
CMS3:Unc	4 (4)	CRISC:CRISD:CRISE	1 (1)
CMS4:Unc	2 (2)	CRISC:CRISE	9 (9)
		CRISD:CRISE	2 (2)
		CRISD:CRISE:Unc	1 (1)
		CRISA:Unc	3 (3)
		CRISB:Unc	2 (2)
		CRISC:Unc	1 (1)
		CRISD:Unc	3 (3)
		CRISE:Unc	1 (1)
		Unc	2 (2)
Total homogeneous	52 (53)		44 (44)
Total heterogeneous	39 (40)		42 (43)
Total undetermined	7 (7)		12 (12)
aCMS classification was performed with posterior probability threshold 0.4 and CRIS classification as described in Isella et al. (2017) using FDR < 0.2.
Unc, unclassified.

## Sheet: SD8
Supplementary Data 8. Summary of genes that passed and failed filtering based on inter-tumor expression variation (10-90th percentile range > 1), grouped according to ITH-score (custom thresholds)
Filter status	ITH-group	ITH-score	Genes, n (%)
Pass	All		3238 (17.2)
	Low	0.0 - 0.3	1540 (8.2)
	Intermediate	0.3 - 0.6	1549 (8.2)
	High	0.6 – 1.0	149 (0.8)
Fail	All		15585 (82.8)
	Low	0.0 - 0.3	2596 (13.8)
	Intermediate	0.3 - 0.6	8142 (43.3)
	High	0.6 – 1.0	4847 (25.8)
Total		0.0 – 1.0	18823 (100)

## Sheet: SD9
Supplementary Data 9. ITH-scores and categories of genes (according to custom thresholds)
GENE SYMBOL	ENTREZ ID	Filtera	ITH-score	ITH-group	Cancer Gene Census	Cancer Gene Census CRC
A1BG	1	FAIL	0.775613	ITH_high	No	No
A1CF	29974	PASS	0.263619	ITH_low	Yes	No
A2M	2	PASS	0.465782	ITH_intermediate	No	No
A2ML1	144568	FAIL	0.548139	ITH_intermediate	No	No
A4GALT	53947	FAIL	0.563444	ITH_intermediate	No	No
A4GNT	51146	FAIL	0.717161	ITH_high	No	No
AAAS	8086	FAIL	0.429921	ITH_intermediate	No	No
AACS	65985	FAIL	0.344087	ITH_intermediate	No	No
AADAC	13	FAIL	0.280899	ITH_low	No	No
AADACL2	344752	FAIL	0.84144	ITH_high	No	No
AADACL3	126767	FAIL	0.765531	ITH_high	No	No
AADACL4	343066	FAIL	0.779432	ITH_high	No	No
AADAT	51166	PASS	0.255051	ITH_low	No	No
AAGAB	79719	FAIL	0.285479	ITH_low	No	No
AAK1	22848	FAIL	0.317228	ITH_intermediate	No	No
AAMDC	28971	FAIL	0.444576	ITH_intermediate	No	No
AAMP	14	FAIL	0.5035	ITH_intermediate	No	No
AANAT	15	FAIL	0.666185	ITH_high	No	No
AAR2	25980	FAIL	0.218715	ITH_low	No	No
AARD	441376	FAIL	0.743365	ITH_high	No	No
AARS1	16	FAIL	0.399468	ITH_intermediate	No	No
AARS2	57505	FAIL	0.411957	ITH_intermediate	No	No
AARSD1	80755	FAIL	0.490061	ITH_intermediate	No	No
AASDH	132949	FAIL	0.283003	ITH_low	No	No
AASDHPPT	60496	FAIL	0.247769	ITH_low	No	No
AASS	10157	PASS	0.303425	ITH_intermediate	No	No
AATF	26574	FAIL	0.24234	ITH_low	No	No
AATK	9625	FAIL	0.614828	ITH_high	No	No
ABAT	18	PASS	0.124768	ITH_low	No	No
ABCA1	19	PASS	0.390717	ITH_intermediate	No	No
ABCA10	10349	FAIL	0.539431	ITH_intermediate	No	No
ABCA12	26154	PASS	0.238032	ITH_low	No	No
ABCA13	154664	FAIL	0.258766	ITH_low	No	No
ABCA2	20	FAIL	0.371296	ITH_intermediate	No	No
ABCA3	21	FAIL	0.350702	ITH_intermediate	No	No
ABCA4	24	FAIL	0.678284	ITH_high	No	No
ABCA5	23461	PASS	0.342756	ITH_intermediate	No	No
ABCA6	23460	PASS	0.688619	ITH_high	No	No
ABCA7	10347	FAIL	0.434221	ITH_intermediate	No	No
ABCA8	10351	PASS	0.700718	ITH_high	No	No
ABCA9	10350	FAIL	0.835773	ITH_high	No	No
ABCB1	5243	PASS	0.178957	ITH_low	No	No
ABCB10	23456	FAIL	0.296398	ITH_low	No	No
ABCB11	8647	FAIL	0.64027	ITH_high	No	No
ABCB4	5244	FAIL	0.285605	ITH_low	No	No
ABCB5	340273	FAIL	0.8177	ITH_high	No	No
ABCB6	10058	FAIL	0.418968	ITH_intermediate	No	No
ABCB7	22	FAIL	0.281457	ITH_low	No	No
ABCB8	11194	FAIL	0.499932	ITH_intermediate	No	No
ABCB9	23457	FAIL	0.56271	ITH_intermediate	No	No
ABCC1	4363	FAIL	0.246329	ITH_low	No	No
ABCC10	89845	FAIL	0.400975	ITH_intermediate	No	No
ABCC11	85320	FAIL	0.694907	ITH_high	No	No
ABCC12	94160	FAIL	0.709819	ITH_high	No	No
ABCC2	1244	PASS	0.266528	ITH_low	No	No
ABCC3	8714	PASS	0.308344	ITH_intermediate	No	No
ABCC4	10257	PASS	0.178373	ITH_low	No	No
ABCC5	10057	FAIL	0.310213	ITH_intermediate	No	No
ABCC6	368	FAIL	0.375306	ITH_intermediate	No	No
ABCC8	6833	FAIL	0.718997	ITH_high	No	No
ABCC9	10060	PASS	0.628282	ITH_high	No	No
ABCD1	215	FAIL	0.349568	ITH_intermediate	No	No
ABCD2	225	PASS	0.42787	ITH_intermediate	No	No
ABCD3	5825	FAIL	0.345592	ITH_intermediate	No	No
ABCD4	5826	FAIL	0.281923	ITH_low	No	No
ABCE1	6059	FAIL	0.291342	ITH_low	No	No
ABCF1	23	FAIL	0.365136	ITH_intermediate	No	No
ABCF2	10061	FAIL	0.605477	ITH_high	No	No
ABCF3	55324	FAIL	0.375895	ITH_intermediate	No	No
ABCG1	9619	FAIL	0.280222	ITH_low	No	No
ABCG2	9429	PASS	0.203541	ITH_low	No	No
ABCG4	64137	FAIL	0.715044	ITH_high	No	No
ABCG5	64240	FAIL	0.384474	ITH_intermediate	No	No
ABCG8	64241	FAIL	0.475424	ITH_intermediate	No	No
ABHD1	84696	FAIL	0.743758	ITH_high	No	No
ABHD10	55347	PASS	0.216935	ITH_low	No	No
ABHD11	83451	FAIL	0.454083	ITH_intermediate	No	No
ABHD12	26090	FAIL	0.158501	ITH_low	No	No
ABHD12B	145447	PASS	0.120205	ITH_low	No	No
ABHD13	84945	FAIL	0.368169	ITH_intermediate	No	No
ABHD14A	25864	FAIL	0.639844	ITH_high	No	No
ABHD14B	84836	FAIL	0.36303	ITH_intermediate	No	No
ABHD15	116236	FAIL	0.539448	ITH_intermediate	No	No
ABHD16A	7920	FAIL	0.534757	ITH_intermediate	No	No
ABHD16B	140701	FAIL	0.530559	ITH_intermediate	No	No
ABHD17A	81926	FAIL	0.732866	ITH_high	No	No
ABHD17B	51104	FAIL	0.248518	ITH_low	No	No
ABHD17C	58489	PASS	0.459752	ITH_intermediate	No	No
ABHD18	80167	FAIL	0.292006	ITH_low	No	No
ABHD2	11057	PASS	0.246936	ITH_low	No	No
ABHD3	171586	PASS	0.219773	ITH_low	No	No
ABHD4	63874	FAIL	0.244013	ITH_low	No	No
ABHD5	51099	FAIL	0.346522	ITH_intermediate	No	No
ABHD6	57406	FAIL	0.33869	ITH_intermediate	No	No
ABHD8	79575	FAIL	0.577958	ITH_intermediate	No	No
ABI1	10006	FAIL	0.45479	ITH_intermediate	Yes	No
ABI2	10152	FAIL	0.318496	ITH_intermediate	No	No
ABI3	51225	FAIL	0.475644	ITH_intermediate	No	No
ABI3BP	25890	PASS	0.578756	ITH_intermediate	No	No
ABITRAM	54942	FAIL	0.266464	ITH_low	No	No
ABL1	25	FAIL	0.292525	ITH_low	Yes	No
ABL2	27	FAIL	0.557801	ITH_intermediate	Yes	No
ABLIM1	3983	FAIL	0.280382	ITH_low	No	No
ABLIM2	84448	FAIL	0.194717	ITH_low	No	No
ABLIM3	22885	FAIL	0.282408	ITH_low	No	No
ABO	28	PASS	0.273001	ITH_low	No	No
ABR	29	FAIL	0.15175	ITH_low	No	No
ABRA	137735	FAIL	0.84657	ITH_high	No	No
ABRACL	58527	FAIL	0.345925	ITH_intermediate	No	No
ABRAXAS1	84142	FAIL	0.390891	ITH_intermediate	No	No
ABRAXAS2	23172	FAIL	0.335197	ITH_intermediate	No	No
ABT1	29777	FAIL	0.471428	ITH_intermediate	No	No
ABTB1	80325	FAIL	0.421693	ITH_intermediate	No	No
ABTB2	25841	FAIL	0.385156	ITH_intermediate	No	No
ACAA1	30	FAIL	0.320204	ITH_intermediate	No	No
ACAA2	10449	PASS	0.304601	ITH_intermediate	No	No
ACACA	31	PASS	0.225281	ITH_low	No	No
ACACB	32	FAIL	0.405742	ITH_intermediate	No	No
ACAD10	80724	FAIL	0.305217	ITH_intermediate	No	No
ACAD11	84129	FAIL	0.480434	ITH_intermediate	No	No
ACAD8	27034	FAIL	0.337116	ITH_intermediate	No	No
ACAD9	28976	FAIL	0.440257	ITH_intermediate	No	No
ACADL	33	FAIL	0.675281	ITH_high	No	No
ACADM	34	PASS	0.254281	ITH_low	No	No
ACADS	35	FAIL	0.435451	ITH_intermediate	No	No
ACADSB	36	PASS	0.395098	ITH_intermediate	No	No
ACADVL	37	FAIL	0.219777	ITH_low	No	No
ACAN	176	FAIL	0.446905	ITH_intermediate	No	No
ACAP1	9744	FAIL	0.343798	ITH_intermediate	No	No
ACAP2	23527	FAIL	0.495992	ITH_intermediate	No	No
ACAP3	116983	FAIL	0.489832	ITH_intermediate	No	No
ACAT1	38	PASS	0.198703	ITH_low	No	No
ACAT2	39	PASS	0.321821	ITH_intermediate	No	No
ACBD3	64746	FAIL	0.260994	ITH_low	No	No
ACBD4	79777	FAIL	0.536533	ITH_intermediate	No	No
ACBD5	91452	FAIL	0.253914	ITH_low	No	No
ACBD6	84320	FAIL	0.334465	ITH_intermediate	No	No
ACBD7	414149	FAIL	0.383013	ITH_intermediate	No	No
ACCS	84680	FAIL	0.457304	ITH_intermediate	No	No
ACCSL	390110	FAIL	0.706629	ITH_high	No	No
ACD	65057	FAIL	0.459876	ITH_intermediate	No	No
ACE	1636	FAIL	0.318424	ITH_intermediate	No	No
ACE2	59272	PASS	0.170658	ITH_low	No	No
ACER1	125981	FAIL	0.761331	ITH_high	No	No
ACER2	340485	PASS	0.258604	ITH_low	No	No
ACER3	55331	FAIL	0.257156	ITH_low	No	No
ACHE	43	FAIL	0.587661	ITH_intermediate	No	No
ACIN1	22985	FAIL	0.303265	ITH_intermediate	No	No
ACKR1	2532	FAIL	0.753524	ITH_high	No	No
ACKR2	1238	FAIL	0.621625	ITH_high	No	No
ACKR3	57007	FAIL	0.322367	ITH_intermediate	Yes	No
ACKR4	51554	FAIL	0.972347	ITH_high	No	No
ACLY	47	FAIL	0.282861	ITH_low	No	No
ACMSD	130013	FAIL	0.655939	ITH_high	No	No
ACO1	48	FAIL	0.33158	ITH_intermediate	No	No
ACO2	50	FAIL	0.435627	ITH_intermediate	No	No
ACOD1	730249	FAIL	0.726002	ITH_high	No	No
ACOT1	641371	FAIL	0.697758	ITH_high	No	No
ACOT11	26027	FAIL	0.303532	ITH_intermediate	No	No
ACOT12	134526	FAIL	0.687214	ITH_high	No	No
ACOT13	55856	PASS	0.311502	ITH_intermediate	No	No
ACOT2	10965	FAIL	0.497798	ITH_intermediate	No	No
ACOT4	122970	FAIL	0.44276	ITH_intermediate	No	No
ACOT6	641372	FAIL	0.890099	ITH_high	No	No
ACOT7	11332	FAIL	0.432799	ITH_intermediate	No	No
ACOT8	10005	FAIL	0.185261	ITH_low	No	No
ACOT9	23597	FAIL	0.23761	ITH_low	No	No
ACOX1	51	PASS	0.247255	ITH_low	No	No
ACOX2	8309	PASS	0.168946	ITH_low	No	No
ACOX3	8310	FAIL	0.310972	ITH_intermediate	No	No
ACOXL	55289	FAIL	0.236799	ITH_low	No	No
ACP1	52	FAIL	0.24822	ITH_low	No	No
ACP2	53	FAIL	0.222182	ITH_low	No	No
ACP3	55	PASS	0.218723	ITH_low	No	No
ACP4	93650	FAIL	0.721874	ITH_high	No	No
ACP5	54	FAIL	0.398061	ITH_intermediate	No	No
ACP6	51205	FAIL	0.36659	ITH_intermediate	No	No
ACP7	390928	FAIL	0.665233	ITH_high	No	No
ACR	49	FAIL	0.662152	ITH_high	No	No
ACRBP	84519	FAIL	0.322744	ITH_intermediate	No	No
ACRV1	56	FAIL	0.621063	ITH_high	No	No
ACSBG1	23205	FAIL	0.706507	ITH_high	No	No
ACSBG2	81616	FAIL	0.73078	ITH_high	No	No
ACSF2	80221	FAIL	0.224381	ITH_low	No	No
ACSF3	197322	FAIL	0.360322	ITH_intermediate	No	No
ACSL1	2180	PASS	0.346959	ITH_intermediate	No	No
ACSL3	2181	FAIL	0.335557	ITH_intermediate	Yes	No
ACSL4	2182	PASS	0.412951	ITH_intermediate	No	No
ACSL5	51703	PASS	0.236067	ITH_low	No	No
ACSL6	23305	FAIL	0.418351	ITH_intermediate	Yes	No
ACSM1	116285	FAIL	0.634972	ITH_high	No	No
ACSM2A	123876	FAIL	0.75904	ITH_high	No	No
ACSM2B	348158	FAIL	0.725354	ITH_high	No	No
ACSM3	6296	PASS	0.301316	ITH_intermediate	No	No
ACSM4	341392	FAIL	0.785714	ITH_high	No	No
ACSM5	54988	FAIL	0.784065	ITH_high	No	No
ACSM6	142827	FAIL	0.670456	ITH_high	No	No
ACSS1	84532	FAIL	0.185767	ITH_low	No	No
ACSS2	55902	PASS	0.39684	ITH_intermediate	No	No
ACSS3	79611	PASS	0.454333	ITH_intermediate	No	No
ACTA1	58	FAIL	0.372201	ITH_intermediate	No	No
ACTA2	59	PASS	0.597069	ITH_intermediate	No	No
ACTB	60	FAIL	0.375186	ITH_intermediate	No	No
ACTBL2	345651	FAIL	0.746571	ITH_high	No	No
ACTC1	70	FAIL	0.714759	ITH_high	No	No
ACTG1	71	FAIL	0.285312	ITH_low	No	No
ACTG2	72	PASS	0.596132	ITH_intermediate	No	No
ACTL10	170487	FAIL	0.74965	ITH_high	No	No
ACTL6A	86	FAIL	0.385609	ITH_intermediate	No	No
ACTL6B	51412	FAIL	0.653809	ITH_high	No	No
ACTL7A	10881	FAIL	0.695351	ITH_high	No	No
ACTL7B	10880	FAIL	0.734922	ITH_high	No	No
ACTL8	81569	FAIL	0.287704	ITH_low	No	No
ACTL9	284382	FAIL	0.661834	ITH_high	No	No
ACTN1	87	FAIL	0.394364	ITH_intermediate	No	No
ACTN2	88	FAIL	0.620552	ITH_high	No	No
ACTN3	89	FAIL	0.57183	ITH_intermediate	No	No
ACTN4	81	FAIL	0.353582	ITH_intermediate	No	No
ACTR10	55860	FAIL	0.353513	ITH_intermediate	No	No
ACTR1A	10121	FAIL	0.395835	ITH_intermediate	No	No
ACTR1B	10120	FAIL	0.377174	ITH_intermediate	No	No
ACTR2	10097	FAIL	0.357884	ITH_intermediate	No	No
ACTR3	10096	FAIL	0.330256	ITH_intermediate	No	No
ACTR3B	57180	FAIL	0.418406	ITH_intermediate	No	No
ACTR3C	653857	FAIL	0.245087	ITH_low	No	No
ACTR5	79913	FAIL	0.213059	ITH_low	No	No
ACTR6	64431	PASS	0.353781	ITH_intermediate	No	No
ACTR8	93973	FAIL	0.306131	ITH_intermediate	No	No
ACTRT1	139741	FAIL	0.805599	ITH_high	No	No
ACTRT2	140625	FAIL	0.807275	ITH_high	No	No
ACTRT3	84517	FAIL	0.503181	ITH_intermediate	No	No
ACVR1	90	FAIL	0.47115	ITH_intermediate	Yes	No
ACVR1B	91	FAIL	0.357764	ITH_intermediate	Yes	No
ACVR1C	130399	PASS	0.28223	ITH_low	No	No
ACVR2A	92	FAIL	0.534159	ITH_intermediate	Yes	No
ACVR2B	93	FAIL	0.383556	ITH_intermediate	No	No
ACVRL1	94	FAIL	0.407193	ITH_intermediate	No	No
ACY1	95	FAIL	0.614462	ITH_high	No	No
ACY3	91703	FAIL	0.389672	ITH_intermediate	No	No
ACYP1	97	FAIL	0.438451	ITH_intermediate	No	No
ACYP2	98	FAIL	0.411444	ITH_intermediate	No	No
ADA	100	FAIL	0.281489	ITH_low	No	No
ADA2	51816	PASS	0.423653	ITH_intermediate	No	No
ADAD1	132612	FAIL	0.595717	ITH_intermediate	No	No
ADAD2	161931	FAIL	0.676632	ITH_high	No	No
ADAL	161823	PASS	0.198065	ITH_low	No	No
ADAM10	102	FAIL	0.337602	ITH_intermediate	No	No
ADAM11	4185	FAIL	0.639752	ITH_high	No	No
ADAM12	8038	PASS	0.439291	ITH_intermediate	No	No
ADAM15	8751	FAIL	0.298032	ITH_low	No	No
ADAM17	6868	FAIL	0.432671	ITH_intermediate	No	No
ADAM18	8749	FAIL	0.667346	ITH_high	No	No
ADAM19	8728	PASS	0.288036	ITH_low	No	No
ADAM2	2515	FAIL	0.460586	ITH_intermediate	No	No
ADAM20	8748	FAIL	0.668726	ITH_high	No	No
ADAM21	8747	FAIL	0.812967	ITH_high	No	No
ADAM22	53616	PASS	0.257264	ITH_low	No	No
ADAM23	8745	FAIL	0.433753	ITH_intermediate	No	No
ADAM28	10863	PASS	0.333113	ITH_intermediate	No	No
ADAM29	11086	FAIL	0.684898	ITH_high	No	No
ADAM30	11085	FAIL	0.835816	ITH_high	No	No
ADAM32	203102	PASS	0.209178	ITH_low	No	No
ADAM33	80332	FAIL	0.684671	ITH_high	No	No
ADAM7	8756	FAIL	0.569077	ITH_intermediate	No	No
ADAM8	101	FAIL	0.507125	ITH_intermediate	No	No
ADAM9	8754	PASS	0.19113	ITH_low	No	No
ADAMDEC1	27299	PASS	0.400353	ITH_intermediate	No	No
ADAMTS1	9510	PASS	0.429265	ITH_intermediate	No	No
ADAMTS10	81794	FAIL	0.599035	ITH_intermediate	No	No
ADAMTS12	81792	PASS	0.384973	ITH_intermediate	No	No
ADAMTS13	11093	FAIL	0.650409	ITH_high	No	No
ADAMTS14	140766	FAIL	0.560236	ITH_intermediate	No	No
ADAMTS15	170689	FAIL	0.481953	ITH_intermediate	No	No
ADAMTS16	170690	FAIL	0.888043	ITH_high	No	No
ADAMTS17	170691	FAIL	0.558039	ITH_intermediate	No	No
ADAMTS18	170692	FAIL	0.560218	ITH_intermediate	No	No
ADAMTS19	171019	FAIL	0.406055	ITH_intermediate	No	No
ADAMTS2	9509	PASS	0.344139	ITH_intermediate	No	No
ADAMTS20	80070	FAIL	0.58902	ITH_intermediate	No	No
ADAMTS3	9508	FAIL	0.611072	ITH_high	No	No
ADAMTS4	9507	PASS	0.315575	ITH_intermediate	No	No
ADAMTS5	11096	FAIL	0.633312	ITH_high	No	No
ADAMTS6	11174	PASS	0.376071	ITH_intermediate	No	No
ADAMTS7	11173	FAIL	0.550449	ITH_intermediate	No	No
ADAMTS8	11095	FAIL	0.689719	ITH_high	No	No
ADAMTS9	56999	PASS	0.404303	ITH_intermediate	No	No
ADAMTSL1	92949	FAIL	0.506313	ITH_intermediate	No	No
ADAMTSL2	9719	FAIL	0.488341	ITH_intermediate	No	No
ADAMTSL3	57188	PASS	0.440465	ITH_intermediate	No	No
ADAMTSL4	54507	FAIL	0.496802	ITH_intermediate	No	No
ADAMTSL5	339366	FAIL	0.574199	ITH_intermediate	No	No
ADAP1	11033	FAIL	0.612827	ITH_high	No	No
ADAP2	55803	FAIL	0.436452	ITH_intermediate	No	No
ADAR	103	FAIL	0.237288	ITH_low	No	No
ADARB1	104	FAIL	0.311739	ITH_intermediate	No	No
ADARB2	105	FAIL	0.642674	ITH_high	No	No
ADAT1	23536	FAIL	0.361411	ITH_intermediate	No	No
ADAT2	134637	PASS	0.306034	ITH_intermediate	No	No
ADAT3	113179	FAIL	0.661039	ITH_high	No	No
ADCK1	57143	FAIL	0.461739	ITH_intermediate	No	No
ADCK2	90956	FAIL	0.306097	ITH_intermediate	No	No
ADCK5	203054	FAIL	0.474019	ITH_intermediate	No	No
ADCY1	107	FAIL	0.516574	ITH_intermediate	No	No
ADCY10	55811	FAIL	0.564519	ITH_intermediate	No	No
ADCY2	108	FAIL	0.5822	ITH_intermediate	No	No
ADCY3	109	FAIL	0.206708	ITH_low	No	No
ADCY4	196883	FAIL	0.439989	ITH_intermediate	No	No
ADCY5	111	FAIL	0.617576	ITH_high	No	No
ADCY6	112	FAIL	0.325329	ITH_intermediate	No	No
ADCY7	113	FAIL	0.305838	ITH_intermediate	No	No
ADCY8	114	FAIL	0.677685	ITH_high	No	No
ADCY9	115	FAIL	0.276117	ITH_low	No	No
ADCYAP1	116	FAIL	0.694106	ITH_high	No	No
ADCYAP1R1	117	FAIL	0.74337	ITH_high	No	No
ADD1	118	FAIL	0.29179	ITH_low	No	No
ADD2	119	FAIL	0.661736	ITH_high	No	No
ADD3	120	FAIL	0.434143	ITH_intermediate	No	No
ADGB	79747	FAIL	0.311487	ITH_intermediate	No	No
ADGRA1	84435	FAIL	0.693991	ITH_high	No	No
ADGRA2	25960	FAIL	0.417072	ITH_intermediate	No	No
ADGRA3	166647	FAIL	0.239209	ITH_low	No	No
ADGRB1	575	FAIL	0.628037	ITH_high	No	No
ADGRB2	576	FAIL	0.608586	ITH_high	No	No
ADGRB3	577	FAIL	0.593579	ITH_intermediate	No	No
ADGRD1	283383	FAIL	0.544533	ITH_intermediate	No	No
ADGRD2	347088	FAIL	0.734587	ITH_high	No	No
ADGRE1	2015	FAIL	0.485868	ITH_intermediate	No	No
ADGRE2	30817	FAIL	0.302206	ITH_intermediate	No	No
ADGRE3	84658	PASS	0.583658	ITH_intermediate	No	No
ADGRE5	976	FAIL	0.375335	ITH_intermediate	No	No
ADGRF1	266977	PASS	0.209516	ITH_low	No	No
ADGRF2	222611	FAIL	0.621751	ITH_high	No	No
ADGRF3	165082	FAIL	0.648366	ITH_high	No	No
ADGRF4	221393	PASS	0.199186	ITH_low	No	No
ADGRF5	221395	PASS	0.488956	ITH_intermediate	No	No
ADGRG1	9289	PASS	0.244063	ITH_low	No	No
ADGRG2	10149	FAIL	0.315198	ITH_intermediate	No	No
ADGRG3	222487	FAIL	0.514876	ITH_intermediate	No	No
ADGRG4	139378	FAIL	0.678385	ITH_high	No	No
ADGRG5	221188	FAIL	0.266345	ITH_low	No	No
ADGRG6	57211	PASS	0.161618	ITH_low	No	No
ADGRG7	84873	PASS	0.260953	ITH_low	No	No
ADGRL1	22859	FAIL	0.324203	ITH_intermediate	No	No
ADGRL2	23266	PASS	0.395388	ITH_intermediate	No	No
ADGRL3	23284	PASS	0.302473	ITH_intermediate	No	No
ADGRL4	64123	PASS	0.493052	ITH_intermediate	No	No
ADGRV1	84059	FAIL	0.342448	ITH_intermediate	No	No
ADH1A	124	FAIL	0.615261	ITH_high	No	No
ADH1B	125	PASS	0.688138	ITH_high	No	No
ADH1C	126	PASS	0.427686	ITH_intermediate	No	No
ADH4	127	FAIL	0.347857	ITH_intermediate	No	No
ADH5	128	FAIL	0.323759	ITH_intermediate	No	No
ADH6	130	PASS	0.251236	ITH_low	No	No
ADH7	131	FAIL	0.629056	ITH_high	No	No
ADHFE1	137872	FAIL	0.623831	ITH_high	No	No
ADI1	55256	FAIL	0.339973	ITH_intermediate	No	No
ADIG	149685	FAIL	0.695394	ITH_high	No	No
ADIPOQ	9370	FAIL	0.966977	ITH_high	No	No
ADIPOR1	51094	FAIL	0.289672	ITH_low	No	No
ADIPOR2	79602	FAIL	0.1588	ITH_low	No	No
ADIRF	10974	FAIL	0.335534	ITH_intermediate	No	No
ADK	132	FAIL	0.2936	ITH_low	No	No
ADM	133	PASS	0.316744	ITH_intermediate	No	No
ADM2	79924	FAIL	0.656998	ITH_high	No	No
ADM5	199800	FAIL	0.771186	ITH_high	No	No
ADNP	23394	FAIL	0.181952	ITH_low	No	No
ADNP2	22850	FAIL	0.203474	ITH_low	No	No
ADO	84890	FAIL	0.558257	ITH_intermediate	No	No
ADORA1	134	FAIL	0.617094	ITH_high	No	No
ADORA2A	135	FAIL	0.720764	ITH_high	No	No
ADORA2B	136	FAIL	0.501367	ITH_intermediate	No	No
ADORA3	140	FAIL	0.519255	ITH_intermediate	No	No
ADPGK	83440	FAIL	0.257392	ITH_low	No	No
ADPRH	141	FAIL	0.459823	ITH_intermediate	No	No
ADPRHL1	113622	FAIL	0.593706	ITH_intermediate	No	No
ADPRM	56985	FAIL	0.359001	ITH_intermediate	No	No
ADPRS	54936	FAIL	0.388882	ITH_intermediate	No	No
ADRA1A	148	FAIL	0.690271	ITH_high	No	No
ADRA1B	147	FAIL	0.662168	ITH_high	No	No
ADRA1D	146	FAIL	0.76459	ITH_high	No	No
ADRA2A	150	PASS	0.50119	ITH_intermediate	No	No
ADRA2B	151	FAIL	0.682575	ITH_high	No	No
ADRA2C	152	FAIL	0.540293	ITH_intermediate	No	No
ADRB1	153	FAIL	0.723368	ITH_high	No	No
ADRB2	154	FAIL	0.71314	ITH_high	No	No
ADRB3	155	FAIL	0.671916	ITH_high	No	No
ADRM1	11047	FAIL	0.265273	ITH_low	No	No
ADSL	158	FAIL	0.328305	ITH_intermediate	No	No
ADSS1	122622	FAIL	0.39636	ITH_intermediate	No	No
ADSS2	159	FAIL	0.241758	ITH_low	No	No
ADTRP	84830	PASS	0.400332	ITH_intermediate	No	No
AEBP1	165	PASS	0.462863	ITH_intermediate	No	No
AEBP2	121536	FAIL	0.321812	ITH_intermediate	No	No
AEN	64782	FAIL	0.362495	ITH_intermediate	No	No
AFAP1	60312	FAIL	0.280008	ITH_low	No	No
AFAP1L1	134265	FAIL	0.515899	ITH_intermediate	No	No
AFAP1L2	84632	FAIL	0.404021	ITH_intermediate	No	No
AFDN	4301	FAIL	0.400926	ITH_intermediate	Yes	No
AFF1	4299	FAIL	0.274333	ITH_low	Yes	No
AFF2	2334	FAIL	0.525411	ITH_intermediate	No	No
AFF3	3899	FAIL	0.647738	ITH_high	Yes	No
AFF4	27125	FAIL	0.301754	ITH_intermediate	Yes	No
AFG1L	246269	FAIL	0.322456	ITH_intermediate	No	No
AFG3L2	10939	PASS	0.20949	ITH_low	No	No
AFM	173	FAIL	0.611199	ITH_high	No	No
AFMID	125061	FAIL	0.265148	ITH_low	No	No
AFP	174	FAIL	0.651884	ITH_high	No	No
AFTPH	54812	FAIL	0.412678	ITH_intermediate	No	No
AGA	175	PASS	0.255602	ITH_low	No	No
AGAP1	116987	FAIL	0.361403	ITH_intermediate	No	No
AGAP2	116986	FAIL	0.287892	ITH_low	No	No
AGAP3	116988	FAIL	0.440881	ITH_intermediate	No	No
AGAP4	119016	FAIL	0.471112	ITH_intermediate	No	No
AGAP5	729092	FAIL	0.643273	ITH_high	No	No
AGAP6	414189	FAIL	0.398543	ITH_intermediate	No	No
AGAP9	642517	FAIL	0.453457	ITH_intermediate	No	No
AGBL1	123624	FAIL	0.700987	ITH_high	No	No
AGBL2	79841	FAIL	0.302713	ITH_intermediate	No	No
AGBL3	340351	FAIL	0.375309	ITH_intermediate	No	No
AGBL4	84871	FAIL	0.404491	ITH_intermediate	No	No
AGBL5	60509	FAIL	0.35082	ITH_intermediate	No	No
AGER	177	FAIL	0.565525	ITH_intermediate	No	No
AGFG1	3267	FAIL	0.353063	ITH_intermediate	No	No
AGFG2	3268	FAIL	0.287752	ITH_low	No	No
AGGF1	55109	FAIL	0.398805	ITH_intermediate	No	No
AGK	55750	FAIL	0.156523	ITH_low	No	No
AGL	178	PASS	0.2966	ITH_low	No	No
AGMAT	79814	PASS	0.322913	ITH_intermediate	No	No
AGMO	392636	PASS	0.274734	ITH_low	No	No
AGO1	26523	FAIL	0.241193	ITH_low	No	No
AGO2	27161	FAIL	0.290222	ITH_low	No	No
AGO3	192669	FAIL	0.47258	ITH_intermediate	No	No
AGO4	192670	FAIL	0.393007	ITH_intermediate	No	No
AGPAT1	10554	FAIL	0.354535	ITH_intermediate	No	No
AGPAT2	10555	FAIL	0.413103	ITH_intermediate	No	No
AGPAT3	56894	FAIL	0.242268	ITH_low	No	No
AGPAT4	56895	PASS	0.341528	ITH_intermediate	No	No
AGPAT5	55326	PASS	0.185934	ITH_low	No	No
AGPS	8540	FAIL	0.367238	ITH_intermediate	No	No
AGR2	10551	PASS	0.246346	ITH_low	No	No
AGR3	155465	PASS	0.175335	ITH_low	No	No
AGRN	375790	FAIL	0.335125	ITH_intermediate	No	No
AGRP	181	FAIL	0.793594	ITH_high	No	No
AGT	183	PASS	0.262963	ITH_low	No	No
AGTPBP1	23287	FAIL	0.288097	ITH_low	No	No
AGTR1	185	FAIL	0.831304	ITH_high	No	No
AGTR2	186	FAIL	0.727511	ITH_high	No	No
AGTRAP	57085	FAIL	0.235541	ITH_low	No	No
AGXT	189	FAIL	0.633026	ITH_high	No	No
AGXT2	64902	FAIL	0.658951	ITH_high	No	No
AHCTF1	25909	FAIL	0.271181	ITH_low	No	No
AHCY	191	FAIL	0.307039	ITH_intermediate	No	No
AHCYL1	10768	FAIL	0.289858	ITH_low	No	No
AHCYL2	23382	PASS	0.429265	ITH_intermediate	No	No
AHDC1	27245	FAIL	0.516008	ITH_intermediate	No	No
AHI1	54806	FAIL	0.405243	ITH_intermediate	No	No
AHNAK	79026	FAIL	0.314778	ITH_intermediate	No	No
AHNAK2	113146	PASS	0.304856	ITH_intermediate	No	No
AHR	196	FAIL	0.297523	ITH_low	No	No
AHSA1	10598	FAIL	0.335057	ITH_intermediate	No	No
AHSG	197	FAIL	0.752201	ITH_high	No	No
AHSP	51327	FAIL	0.709041	ITH_high	No	No
AICDA	57379	FAIL	0.668489	ITH_high	No	No
AIDA	64853	FAIL	0.670094	ITH_high	No	No
AIF1	199	PASS	0.400842	ITH_intermediate	No	No
AIF1L	83543	FAIL	0.455653	ITH_intermediate	No	No
AIFM1	9131	FAIL	0.299447	ITH_low	No	No
AIFM2	84883	FAIL	0.438165	ITH_intermediate	No	No
AIFM3	150209	FAIL	0.33327	ITH_intermediate	No	No
AIG1	51390	FAIL	0.413897	ITH_intermediate	No	No
AIM2	9447	PASS	0.184162	ITH_low	No	No
AIMP1	9255	FAIL	0.212871	ITH_low	No	No
AIMP2	7965	FAIL	0.304858	ITH_intermediate	No	No
AIP	9049	FAIL	0.3755	ITH_intermediate	No	No
AIPL1	23746	FAIL	0.660468	ITH_high	No	No
AIRE	326	FAIL	0.698195	ITH_high	No	No
AJAP1	55966	FAIL	0.515195	ITH_intermediate	No	No
AJM1	389813	FAIL	0.693729	ITH_high	No	No
AJUBA	84962	PASS	0.366828	ITH_intermediate	No	No
AK1	203	FAIL	0.650912	ITH_high	No	No
AK2	204	FAIL	0.344248	ITH_intermediate	No	No
AK3	50808	FAIL	0.327316	ITH_intermediate	No	No
AK4	205	FAIL	0.348344	ITH_intermediate	No	No
AK5	26289	FAIL	0.565371	ITH_intermediate	No	No
AK6	102157402	FAIL	0.495785	ITH_intermediate	No	No
AK7	122481	PASS	0.179936	ITH_low	No	No
AK8	158067	FAIL	0.659234	ITH_high	No	No
AK9	221264	FAIL	0.263502	ITH_low	No	No
AKAIN1	642597	FAIL	0.690854	ITH_high	No	No
AKAP1	8165	FAIL	0.349736	ITH_intermediate	No	No
AKAP10	11216	FAIL	0.268798	ITH_low	No	No
AKAP11	11215	PASS	0.290044	ITH_low	No	No
AKAP12	9590	PASS	0.43398	ITH_intermediate	No	No
AKAP13	11214	FAIL	0.329642	ITH_intermediate	No	No
AKAP14	158798	FAIL	0.427322	ITH_intermediate	No	No
AKAP3	10566	FAIL	0.217156	ITH_low	No	No
AKAP4	8852	FAIL	0.690164	ITH_high	No	No
AKAP5	9495	FAIL	0.459415	ITH_intermediate	No	No
AKAP6	9472	FAIL	0.569112	ITH_intermediate	No	No
AKAP7	9465	FAIL	0.384241	ITH_intermediate	No	No
AKAP8	10270	FAIL	0.35504	ITH_intermediate	No	No
AKAP8L	26993	FAIL	0.283805	ITH_low	No	No
AKAP9	10142	FAIL	0.357069	ITH_intermediate	Yes	No
AKIP1	56672	FAIL	0.38574	ITH_intermediate	No	No
AKIRIN1	79647	FAIL	0.283971	ITH_low	No	No
AKIRIN2	55122	FAIL	0.351056	ITH_intermediate	No	No
AKNA	80709	FAIL	0.369808	ITH_intermediate	No	No
AKNAD1	254268	FAIL	0.560918	ITH_intermediate	No	No
AKR1A1	10327	FAIL	0.266948	ITH_low	No	No
AKR1B1	231	FAIL	0.415812	ITH_intermediate	No	No
AKR1B10	57016	PASS	0.433689	ITH_intermediate	No	No
AKR1B15	441282	FAIL	0.626108	ITH_high	No	No
AKR1C1	1645	FAIL	0.571891	ITH_intermediate	No	No
AKR1C2	1646	FAIL	0.574981	ITH_intermediate	No	No
AKR1C3	8644	PASS	0.225133	ITH_low	No	No
AKR1C4	1109	PASS	0.237586	ITH_low	No	No
AKR1C8P	340811	FAIL	0.383695	ITH_intermediate	No	No
AKR1D1	6718	FAIL	0.715668	ITH_high	No	No
AKR1E2	83592	PASS	0.14368	ITH_low	No	No
AKR7A2	8574	FAIL	0.263773	ITH_low	No	No
AKR7A3	22977	FAIL	0.365611	ITH_intermediate	No	No
AKT1	207	FAIL	0.25539	ITH_low	Yes	Yes
AKT1S1	84335	FAIL	0.482108	ITH_intermediate	No	No
AKT2	208	FAIL	0.322545	ITH_intermediate	Yes	No
AKT3	10000	PASS	0.425876	ITH_intermediate	Yes	No
AKTIP	64400	FAIL	0.44896	ITH_intermediate	No	No
ALAD	210	FAIL	0.337018	ITH_intermediate	No	No
ALAS1	211	FAIL	0.29324	ITH_low	No	No
ALAS2	212	FAIL	0.615102	ITH_high	No	No
ALB	213	FAIL	0.694167	ITH_high	No	No
ALCAM	214	PASS	0.164232	ITH_low	No	No
ALDH16A1	126133	FAIL	0.474385	ITH_intermediate	No	No
ALDH18A1	5832	FAIL	0.356795	ITH_intermediate	No	No
ALDH1A1	216	PASS	0.274899	ITH_low	No	No
ALDH1A2	8854	FAIL	0.416434	ITH_intermediate	No	No
ALDH1A3	220	PASS	0.422171	ITH_intermediate	No	No
ALDH1B1	219	PASS	0.277803	ITH_low	No	No
ALDH1L1	10840	FAIL	0.351365	ITH_intermediate	No	No
ALDH1L2	160428	PASS	0.49645	ITH_intermediate	No	No
ALDH2	217	FAIL	0.248315	ITH_low	Yes	No
ALDH3A1	218	FAIL	0.601401	ITH_high	No	No
ALDH3A2	224	PASS	0.266769	ITH_low	No	No
ALDH3B1	221	FAIL	0.326326	ITH_intermediate	No	No
ALDH3B2	222	FAIL	0.463751	ITH_intermediate	No	No
ALDH4A1	8659	FAIL	0.505094	ITH_intermediate	No	No
ALDH5A1	7915	FAIL	0.262045	ITH_low	No	No
ALDH6A1	4329	PASS	0.260645	ITH_low	No	No
ALDH7A1	501	FAIL	0.249288	ITH_low	No	No
ALDH8A1	64577	FAIL	0.59963	ITH_intermediate	No	No
ALDH9A1	223	FAIL	0.299855	ITH_low	No	No
ALDOA	226	FAIL	0.561742	ITH_intermediate	No	No
ALDOB	229	PASS	0.360692	ITH_intermediate	No	No
ALDOC	230	PASS	0.400287	ITH_intermediate	No	No
ALG1	56052	FAIL	0.347043	ITH_intermediate	No	No
ALG10	84920	FAIL	0.39619	ITH_intermediate	No	No
ALG10B	144245	PASS	0.262444	ITH_low	No	No
ALG11	440138	FAIL	0.306215	ITH_intermediate	No	No
ALG12	79087	FAIL	0.384014	ITH_intermediate	No	No
ALG13	79868	FAIL	0.290025	ITH_low	No	No
ALG14	199857	FAIL	0.272856	ITH_low	No	No
ALG1L	200810	FAIL	0.770965	ITH_high	No	No
ALG1L2	644974	FAIL	0.614745	ITH_high	No	No
ALG2	85365	FAIL	0.289354	ITH_low	No	No
ALG3	10195	FAIL	0.419462	ITH_intermediate	No	No
ALG5	29880	PASS	0.246081	ITH_low	No	No
ALG6	29929	FAIL	0.342098	ITH_intermediate	No	No
ALG8	79053	PASS	0.216882	ITH_low	No	No
ALG9	79796	FAIL	0.561799	ITH_intermediate	No	No
ALK	238	FAIL	0.733434	ITH_high	Yes	No
ALKAL1	389658	FAIL	0.310688	ITH_intermediate	No	No
ALKAL2	285016	FAIL	0.556991	ITH_intermediate	No	No
ALKBH1	8846	FAIL	0.372643	ITH_intermediate	No	No
ALKBH2	121642	FAIL	0.324077	ITH_intermediate	No	No
ALKBH3	221120	PASS	0.193155	ITH_low	No	No
ALKBH4	54784	FAIL	0.664361	ITH_high	No	No
ALKBH5	54890	FAIL	0.216201	ITH_low	No	No
ALKBH6	84964	FAIL	0.386856	ITH_intermediate	No	No
ALKBH7	84266	FAIL	0.577028	ITH_intermediate	No	No
ALKBH8	91801	FAIL	0.291869	ITH_low	No	No
ALLC	55821	FAIL	0.674897	ITH_high	No	No
ALMS1	7840	FAIL	0.309836	ITH_intermediate	No	No
ALOX12	239	FAIL	0.623723	ITH_high	No	No
ALOX12B	242	FAIL	0.365538	ITH_intermediate	No	No
ALOX15	246	FAIL	0.442267	ITH_intermediate	No	No
ALOX15B	247	FAIL	0.246327	ITH_low	No	No
ALOX5	240	PASS	0.230563	ITH_low	No	No
ALOX5AP	241	PASS	0.409206	ITH_intermediate	No	No
ALOXE3	59344	FAIL	0.643603	ITH_high	No	No
ALPG	251	FAIL	0.334144	ITH_intermediate	No	No
ALPI	248	FAIL	0.570023	ITH_intermediate	No	No
ALPK1	80216	FAIL	0.315382	ITH_intermediate	No	No
ALPK2	115701	FAIL	0.523428	ITH_intermediate	No	No
ALPK3	57538	PASS	0.150678	ITH_low	No	No
ALPL	249	FAIL	0.494623	ITH_intermediate	No	No
ALPP	250	FAIL	0.668943	ITH_high	No	No
ALS2	57679	FAIL	0.351524	ITH_intermediate	No	No
ALS2CL	259173	FAIL	0.362472	ITH_intermediate	No	No
ALX1	8092	FAIL	0.584399	ITH_intermediate	No	No
ALX3	257	FAIL	0.658849	ITH_high	No	No
ALX4	60529	FAIL	0.695349	ITH_high	No	No
ALYREF	10189	FAIL	0.330111	ITH_intermediate	No	No
AMACR	23600	FAIL	0.161793	ITH_low	No	No
AMBN	258	FAIL	0.119112	ITH_low	No	No
AMBP	259	FAIL	0.674361	ITH_high	No	No
AMBRA1	55626	FAIL	0.345499	ITH_intermediate	No	No
AMD1	262	FAIL	0.372874	ITH_intermediate	No	No
AMDHD1	144193	FAIL	0.487871	ITH_intermediate	No	No
AMDHD2	51005	FAIL	0.588943	ITH_intermediate	No	No
AMELX	265	FAIL	0.246348	ITH_low	No	No
AMELY	266	FAIL	0.738205	ITH_high	No	No
AMER1	139285	FAIL	0.280529	ITH_low	Yes	No
AMER2	219287	FAIL	0.634437	ITH_high	No	No
AMER3	205147	FAIL	0.590914	ITH_intermediate	No	No
AMFR	267	FAIL	0.264264	ITH_low	No	No
AMH	268	FAIL	0.663427	ITH_high	No	No
AMHR2	269	FAIL	0.966546	ITH_high	No	No
AMIGO1	57463	FAIL	0.622492	ITH_high	No	No
AMIGO2	347902	FAIL	0.368957	ITH_intermediate	No	No
AMMECR1	9949	FAIL	0.313403	ITH_intermediate	No	No
AMMECR1L	83607	FAIL	0.366657	ITH_intermediate	No	No
AMN	81693	FAIL	0.413897	ITH_intermediate	No	No
AMN1	196394	FAIL	0.347641	ITH_intermediate	No	No
AMOT	154796	PASS	0.266056	ITH_low	No	No
AMOTL1	154810	PASS	0.437363	ITH_intermediate	No	No
AMOTL2	51421	FAIL	0.447701	ITH_intermediate	No	No
AMPD1	270	FAIL	0.693742	ITH_high	No	No
AMPD2	271	FAIL	0.301567	ITH_intermediate	No	No
AMPD3	272	FAIL	0.288144	ITH_low	No	No
AMPH	273	FAIL	0.599015	ITH_intermediate	No	No
AMT	275	FAIL	0.581409	ITH_intermediate	No	No
AMTN	401138	FAIL	0.677934	ITH_high	No	No
AMY1B	277	PASS	0.84494	ITH_high	No	No
AMY2A	279	PASS	1	ITH_high	No	No
AMY2B	280	PASS	0.303399	ITH_intermediate	No	No
AMZ1	155185	FAIL	0.74571	ITH_high	No	No
AMZ2	51321	FAIL	0.250016	ITH_low	No	No
ANAPC1	64682	FAIL	0.353697	ITH_intermediate	No	No
ANAPC10	10393	FAIL	0.520355	ITH_intermediate	No	No
ANAPC11	51529	FAIL	0.467641	ITH_intermediate	No	No
ANAPC13	25847	FAIL	0.316252	ITH_intermediate	No	No
ANAPC15	25906	FAIL	0.446854	ITH_intermediate	No	No
ANAPC16	119504	FAIL	0.27849	ITH_low	No	No
ANAPC2	29882	FAIL	0.602421	ITH_high	No	No
ANAPC4	29945	FAIL	0.352537	ITH_intermediate	No	No
ANAPC5	51433	FAIL	0.351994	ITH_intermediate	No	No
ANAPC7	51434	FAIL	0.344374	ITH_intermediate	No	No
ANG	283	PASS	0.349155	ITH_intermediate	No	No
ANGEL1	23357	FAIL	0.255388	ITH_low	No	No
ANGEL2	90806	FAIL	0.287986	ITH_low	No	No
ANGPT1	284	PASS	0.570886	ITH_intermediate	No	No
ANGPT2	285	PASS	0.507542	ITH_intermediate	No	No
ANGPT4	51378	FAIL	0.84569	ITH_high	No	No
ANGPTL1	9068	PASS	0.786302	ITH_high	No	No
ANGPTL2	23452	PASS	0.479662	ITH_intermediate	No	No
ANGPTL3	27329	FAIL	0.757866	ITH_high	No	No
ANGPTL4	51129	FAIL	0.479523	ITH_intermediate	No	No
ANGPTL5	253935	FAIL	0.714637	ITH_high	No	No
ANGPTL6	83854	FAIL	0.782414	ITH_high	No	No
ANGPTL7	10218	FAIL	0.652735	ITH_high	No	No
ANGPTL8	55908	FAIL	0.763595	ITH_high	No	No
ANHX	647589	FAIL	0.659626	ITH_high	No	No
ANK1	286	FAIL	0.604584	ITH_high	Yes	No
ANK2	287	PASS	0.607862	ITH_high	No	No
ANK3	288	FAIL	0.389028	ITH_intermediate	No	No
ANKAR	150709	FAIL	0.345157	ITH_intermediate	No	No
ANKDD1A	348094	FAIL	0.596411	ITH_intermediate	No	No
ANKDD1B	728780	FAIL	0.238611	ITH_low	No	No
ANKEF1	63926	PASS	0.173226	ITH_low	No	No
ANKFN1	162282	FAIL	0.391297	ITH_intermediate	No	No
ANKFY1	51479	FAIL	0.204423	ITH_low	No	No
ANKH	56172	PASS	0.253827	ITH_low	No	No
ANKHD1	54882	FAIL	0.531372	ITH_intermediate	No	No
ANKHD1-EIF4EBP3	404734	FAIL	0.355443	ITH_intermediate	No	No
ANKIB1	54467	FAIL	0.386661	ITH_intermediate	No	No
ANKK1	255239	FAIL	0.609032	ITH_high	No	No
ANKLE1	126549	FAIL	0.662392	ITH_high	No	No
ANKLE2	23141	FAIL	0.270268	ITH_low	No	No
ANKMY1	51281	FAIL	0.508858	ITH_intermediate	No	No
ANKMY2	57037	PASS	0.244189	ITH_low	No	No
ANKRA2	57763	FAIL	0.428054	ITH_intermediate	No	No
ANKRD1	27063	FAIL	0.657116	ITH_high	No	No
ANKRD10	55608	PASS	0.276735	ITH_low	No	No
ANKRD11	29123	FAIL	0.350893	ITH_intermediate	No	No
ANKRD12	23253	FAIL	0.409904	ITH_intermediate	No	No
ANKRD13A	88455	FAIL	0.384788	ITH_intermediate	No	No
ANKRD13B	124930	FAIL	0.424446	ITH_intermediate	No	No
ANKRD13C	81573	FAIL	0.327661	ITH_intermediate	No	No
ANKRD13D	338692	FAIL	0.402455	ITH_intermediate	No	No
ANKRD16	54522	FAIL	0.344523	ITH_intermediate	No	No
ANKRD17	26057	FAIL	0.239457	ITH_low	No	No
ANKRD18A	253650	PASS	0.287352	ITH_low	No	No
ANKRD18B	441459	FAIL	0.526067	ITH_intermediate	No	No
ANKRD2	26287	FAIL	0.712243	ITH_high	No	No
ANKRD20A1	84210	PASS	0.677394	ITH_high	No	No
ANKRD20A4P	728747	FAIL	0.561975	ITH_intermediate	No	No
ANKRD22	118932	PASS	0.418374	ITH_intermediate	No	No
ANKRD23	200539	FAIL	0.638583	ITH_high	No	No
ANKRD24	170961	FAIL	0.686974	ITH_high	No	No
ANKRD26	22852	FAIL	0.373216	ITH_intermediate	No	No
ANKRD27	84079	FAIL	0.232529	ITH_low	No	No
ANKRD28	23243	FAIL	0.351019	ITH_intermediate	No	No
ANKRD29	147463	FAIL	0.363034	ITH_intermediate	No	No
ANKRD30A	91074	FAIL	0.683514	ITH_high	No	No
ANKRD30B	374860	FAIL	0.450496	ITH_intermediate	No	No
ANKRD30BL	554226	FAIL	0.686644	ITH_high	No	No
ANKRD31	256006	FAIL	0.571533	ITH_intermediate	No	No
ANKRD33	341405	FAIL	0.666043	ITH_high	No	No
ANKRD33B	651746	FAIL	0.661175	ITH_high	No	No
ANKRD34A	284615	FAIL	0.780782	ITH_high	No	No
ANKRD34B	340120	FAIL	0.572119	ITH_intermediate	No	No
ANKRD34C	390616	FAIL	0.941756	ITH_high	No	No
ANKRD35	148741	FAIL	0.798382	ITH_high	No	No
ANKRD36	375248	PASS	0.306417	ITH_intermediate	No	No
ANKRD36B	57730	PASS	0.259374	ITH_low	No	No
ANKRD36C	400986	PASS	0.364232	ITH_intermediate	No	No
ANKRD37	353322	FAIL	0.34181	ITH_intermediate	No	No
ANKRD39	51239	FAIL	0.593119	ITH_intermediate	No	No
ANKRD40	91369	FAIL	0.393977	ITH_intermediate	No	No
ANKRD40CL	55018	PASS	0.277175	ITH_low	No	No
ANKRD42	338699	FAIL	0.360586	ITH_intermediate	No	No
ANKRD44	91526	PASS	0.439565	ITH_intermediate	No	No
ANKRD45	339416	FAIL	0.593022	ITH_intermediate	No	No
ANKRD46	157567	FAIL	0.302639	ITH_intermediate	No	No
ANKRD49	54851	PASS	0.312033	ITH_intermediate	No	No
ANKRD50	57182	FAIL	0.498052	ITH_intermediate	No	No
ANKRD52	283373	FAIL	0.195056	ITH_low	No	No
ANKRD53	79998	FAIL	0.620675	ITH_high	No	No
ANKRD54	129138	FAIL	0.387652	ITH_intermediate	No	No
ANKRD55	79722	FAIL	0.63672	ITH_high	No	No
ANKRD6	22881	FAIL	0.580566	ITH_intermediate	No	No
ANKRD60	140731	FAIL	0.694996	ITH_high	No	No
ANKRD61	100310846	FAIL	0.912277	ITH_high	No	No
ANKRD62	342850	FAIL	0.710166	ITH_high	No	No
ANKRD63	100131244	FAIL	0.751651	ITH_high	No	No
ANKRD65	441869	FAIL	0.647941	ITH_high	No	No
ANKRD66	100287718	FAIL	0.755949	ITH_high	No	No
ANKRD7	56311	FAIL	0.664523	ITH_high	No	No
ANKRD9	122416	FAIL	0.559173	ITH_intermediate	No	No
ANKS1A	23294	FAIL	0.325413	ITH_intermediate	No	No
ANKS1B	56899	FAIL	0.708584	ITH_high	No	No
ANKS3	124401	FAIL	0.491594	ITH_intermediate	No	No
ANKS4B	257629	PASS	0.307618	ITH_intermediate	No	No
ANKS6	203286	FAIL	0.43891	ITH_intermediate	No	No
ANKUB1	389161	FAIL	0.64069	ITH_high	No	No
ANKZF1	55139	FAIL	0.425872	ITH_intermediate	No	No
ANLN	54443	PASS	0.476655	ITH_intermediate	No	No
ANO1	55107	PASS	0.143409	ITH_low	No	No
ANO10	55129	FAIL	0.239771	ITH_low	No	No
ANO2	57101	FAIL	0.524612	ITH_intermediate	No	No
ANO3	63982	FAIL	0.496395	ITH_intermediate	No	No
ANO4	121601	FAIL	0.728899	ITH_high	No	No
ANO5	203859	PASS	0.303855	ITH_intermediate	No	No
ANO6	196527	PASS	0.193373	ITH_low	No	No
ANO7	50636	FAIL	0.516792	ITH_intermediate	No	No
ANO8	57719	FAIL	0.292991	ITH_low	No	No
ANO9	338440	PASS	0.247908	ITH_low	No	No
ANOS1	3730	PASS	0.385038	ITH_intermediate	No	No
ANP32A	8125	FAIL	0.29019	ITH_low	No	No
ANP32B	10541	FAIL	0.34302	ITH_intermediate	No	No
ANP32D	23519	FAIL	0.530476	ITH_intermediate	No	No
ANP32E	81611	PASS	0.224304	ITH_low	No	No
ANPEP	290	PASS	0.2717	ITH_low	No	No
ANTKMT	65990	FAIL	0.588957	ITH_intermediate	No	No
ANTXR1	84168	PASS	0.456633	ITH_intermediate	No	No
ANTXR2	118429	PASS	0.244108	ITH_low	No	No
ANTXRL	195977	FAIL	0.678532	ITH_high	No	No
ANXA1	301	PASS	0.264264	ITH_low	No	No
ANXA10	11199	PASS	0.203319	ITH_low	No	No
ANXA11	311	FAIL	0.314579	ITH_intermediate	No	No
ANXA13	312	PASS	0.198281	ITH_low	No	No
ANXA2	302	FAIL	0.252969	ITH_low	No	No
ANXA2R	389289	FAIL	0.435621	ITH_intermediate	No	No
ANXA3	306	PASS	0.416953	ITH_intermediate	No	No
ANXA4	307	FAIL	0.31163	ITH_intermediate	No	No
ANXA5	308	FAIL	0.314684	ITH_intermediate	No	No
ANXA6	309	PASS	0.44376	ITH_intermediate	No	No
ANXA7	310	FAIL	0.312602	ITH_intermediate	No	No
ANXA8	653145	FAIL	0.834829	ITH_high	No	No
ANXA8L1	728113	FAIL	0.830874	ITH_high	No	No
ANXA9	8416	PASS	0.286083	ITH_low	No	No
AOAH	313	PASS	0.164026	ITH_low	No	No
AOC1	26	PASS	0.292307	ITH_low	No	No
AOC2	314	FAIL	0.568083	ITH_intermediate	No	No
AOC3	8639	PASS	0.637648	ITH_high	No	No
AOPEP	84909	FAIL	0.283382	ITH_low	No	No
AOX1	316	FAIL	0.853998	ITH_high	No	No
AP1AR	55435	FAIL	0.338727	ITH_intermediate	No	No
AP1B1	162	FAIL	0.248807	ITH_low	No	No
AP1G1	164	FAIL	0.360118	ITH_intermediate	No	No
AP1G2	8906	FAIL	0.270768	ITH_low	No	No
AP1M1	8907	FAIL	0.390305	ITH_intermediate	No	No
AP1M2	10053	FAIL	0.581272	ITH_intermediate	No	No
AP1S1	1174	FAIL	0.414727	ITH_intermediate	No	No
AP1S2	8905	FAIL	0.312477	ITH_intermediate	No	No
AP1S3	130340	FAIL	0.329288	ITH_intermediate	No	No
AP2A1	160	FAIL	0.271951	ITH_low	No	No
AP2A2	161	FAIL	0.316852	ITH_intermediate	No	No
AP2B1	163	FAIL	0.257982	ITH_low	No	No
AP2M1	1173	FAIL	0.276262	ITH_low	No	No
AP2S1	1175	FAIL	0.378854	ITH_intermediate	No	No
AP3B1	8546	FAIL	0.376231	ITH_intermediate	No	No
AP3B2	8120	FAIL	0.590391	ITH_intermediate	No	No
AP3D1	8943	FAIL	0.295779	ITH_low	No	No
AP3M1	26985	FAIL	0.33411	ITH_intermediate	No	No
AP3M2	10947	FAIL	0.228219	ITH_low	No	No
AP3S1	1176	FAIL	0.458237	ITH_intermediate	No	No
AP3S2	10239	FAIL	0.298666	ITH_low	No	No
AP4B1	10717	FAIL	0.334132	ITH_intermediate	No	No
AP4E1	23431	FAIL	0.392147	ITH_intermediate	No	No
AP4M1	9179	FAIL	0.271549	ITH_low	No	No
AP4S1	11154	FAIL	0.465821	ITH_intermediate	No	No
AP5B1	91056	FAIL	0.673491	ITH_high	No	No
AP5M1	55745	PASS	0.257719	ITH_low	No	No
AP5S1	55317	FAIL	0.485738	ITH_intermediate	No	No
AP5Z1	9907	FAIL	0.486264	ITH_intermediate	No	No
APAF1	317	PASS	0.427044	ITH_intermediate	No	No
APBA1	320	FAIL	0.231566	ITH_low	No	No
APBA2	321	FAIL	0.566231	ITH_intermediate	No	No
APBA3	9546	FAIL	0.680787	ITH_high	No	No
APBB1	322	FAIL	0.60995	ITH_high	No	No
APBB1IP	54518	FAIL	0.434185	ITH_intermediate	No	No
APBB2	323	PASS	0.31211	ITH_intermediate	No	No
APBB3	10307	FAIL	0.305657	ITH_intermediate	No	No
APC	324	FAIL	0.263344	ITH_low	Yes	Yes
APC2	10297	FAIL	0.686609	ITH_high	No	No
APCDD1	147495	FAIL	0.256941	ITH_low	No	No
APCDD1L	164284	FAIL	0.647211	ITH_high	No	No
APCS	325	FAIL	0.758571	ITH_high	No	No
APEH	327	FAIL	0.322947	ITH_intermediate	No	No
APELA	100506013	FAIL	0.830254	ITH_high	No	No
APEX1	328	FAIL	0.282883	ITH_low	No	No
APEX2	27301	FAIL	0.361453	ITH_intermediate	No	No
APH1A	51107	FAIL	0.441559	ITH_intermediate	No	No
APH1B	83464	FAIL	0.325683	ITH_intermediate	No	No
API5	8539	FAIL	0.250732	ITH_low	No	No
APIP	51074	FAIL	0.265699	ITH_low	No	No
APLF	200558	FAIL	0.196336	ITH_low	No	No
APLN	8862	FAIL	0.664004	ITH_high	No	No
APLNR	187	PASS	0.462548	ITH_intermediate	No	No
APLP1	333	FAIL	0.639914	ITH_high	No	No
APLP2	334	FAIL	0.303669	ITH_intermediate	No	No
APMAP	57136	PASS	0.152235	ITH_low	No	No
APOA1	335	FAIL	0.792021	ITH_high	No	No
APOA2	336	FAIL	0.475504	ITH_intermediate	No	No
APOA4	337	FAIL	0.433569	ITH_intermediate	No	No
APOA5	116519	FAIL	0.713147	ITH_high	No	No
APOB	338	FAIL	0.241451	ITH_low	No	No
APOBEC1	339	PASS	0.246282	ITH_low	No	No
APOBEC2	10930	FAIL	0.752412	ITH_high	No	No
APOBEC3A	200315	FAIL	0.487916	ITH_intermediate	No	No
APOBEC3B	9582	PASS	0.238497	ITH_low	Yes	No
APOBEC3C	27350	PASS	0.292211	ITH_low	No	No
APOBEC3D	140564	FAIL	0.608197	ITH_high	No	No
APOBEC3F	200316	FAIL	0.277299	ITH_low	No	No
APOBEC3G	60489	FAIL	0.272745	ITH_low	No	No
APOBEC3H	164668	FAIL	0.664699	ITH_high	No	No
APOBEC4	403314	FAIL	0.627945	ITH_high	No	No
APOBR	55911	FAIL	0.463827	ITH_intermediate	No	No
APOC1	341	PASS	0.265527	ITH_low	No	No
APOC2	344	FAIL	0.850673	ITH_high	No	No
APOC3	345	FAIL	0.776946	ITH_high	No	No
APOD	347	PASS	0.392079	ITH_intermediate	No	No
APOE	348	FAIL	0.300722	ITH_intermediate	No	No
APOF	319	FAIL	0.883912	ITH_high	No	No
APOH	350	PASS	0.440782	ITH_intermediate	No	No
APOL1	8542	PASS	0.254267	ITH_low	No	No
APOL2	23780	FAIL	0.190897	ITH_low	No	No
APOL3	80833	PASS	0.254281	ITH_low	No	No
APOL4	80832	FAIL	0.260089	ITH_low	No	No
APOL5	80831	FAIL	0.854212	ITH_high	No	No
APOL6	80830	FAIL	0.262313	ITH_low	No	No
APOLD1	81575	PASS	0.209796	ITH_low	No	No
APOM	55937	FAIL	0.590961	ITH_intermediate	No	No
APOO	79135	PASS	0.315718	ITH_intermediate	No	No
APOOL	139322	FAIL	0.275329	ITH_low	No	No
APP	351	FAIL	0.305004	ITH_intermediate	No	No
APPBP2	10513	FAIL	0.513191	ITH_intermediate	No	No
APPL1	26060	FAIL	0.297971	ITH_low	No	No
APPL2	55198	FAIL	0.347466	ITH_intermediate	No	No
APRT	353	FAIL	0.430877	ITH_intermediate	No	No
APTX	54840	FAIL	0.316175	ITH_intermediate	No	No
AQP1	358	FAIL	0.512952	ITH_intermediate	No	No
AQP10	89872	FAIL	0.77011	ITH_high	No	No
AQP11	282679	FAIL	0.439593	ITH_intermediate	No	No
AQP12A	375318	FAIL	0.7096	ITH_high	No	No
AQP12B	653437	FAIL	0.578948	ITH_intermediate	No	No
AQP2	359	FAIL	0.877363	ITH_high	No	No
AQP3	360	PASS	0.184491	ITH_low	No	No
AQP4	361	FAIL	0.784064	ITH_high	No	No
AQP5	362	FAIL	0.248742	ITH_low	No	No
AQP6	363	FAIL	0.666902	ITH_high	No	No
AQP7	364	FAIL	0.651706	ITH_high	No	No
AQP8	343	FAIL	0.85354	ITH_high	No	No
AQP9	366	PASS	0.402537	ITH_intermediate	No	No
AQR	9716	FAIL	0.241583	ITH_low	No	No
AR	367	FAIL	0.557128	ITH_intermediate	Yes	No
ARAF	369	FAIL	0.28719	ITH_low	Yes	No
ARAP1	116985	FAIL	0.340636	ITH_intermediate	No	No
ARAP2	116984	FAIL	0.261142	ITH_low	No	No
ARAP3	64411	FAIL	0.273711	ITH_low	No	No
ARC	23237	FAIL	0.656704	ITH_high	No	No
ARCN1	372	FAIL	0.284809	ITH_low	No	No
AREG	374	PASS	0.141625	ITH_low	No	No
AREL1	9870	FAIL	0.26972	ITH_low	No	No
ARF1	375	FAIL	0.315279	ITH_intermediate	No	No
ARF3	377	FAIL	0.351491	ITH_intermediate	No	No
ARF4	378	FAIL	0.341857	ITH_intermediate	No	No
ARF5	381	FAIL	0.462953	ITH_intermediate	No	No
ARF6	382	FAIL	0.182949	ITH_low	No	No
ARFGAP1	55738	FAIL	0.219924	ITH_low	No	No
ARFGAP2	84364	FAIL	0.329145	ITH_intermediate	No	No
ARFGAP3	26286	PASS	0.198612	ITH_low	No	No
ARFGEF1	10565	FAIL	0.320305	ITH_intermediate	No	No
ARFGEF2	10564	PASS	0.171964	ITH_low	No	No
ARFGEF3	57221	PASS	0.287117	ITH_low	No	No
ARFIP1	27236	PASS	0.299027	ITH_low	No	No
ARFIP2	23647	FAIL	0.447595	ITH_intermediate	No	No
ARFRP1	10139	FAIL	0.293276	ITH_low	No	No
ARG1	383	FAIL	0.331785	ITH_intermediate	No	No
ARG2	384	FAIL	0.320434	ITH_intermediate	No	No
ARGFX	503582	FAIL	0.796873	ITH_high	No	No
ARGLU1	55082	PASS	0.31786	ITH_intermediate	No	No
ARHGAP1	392	FAIL	0.432238	ITH_intermediate	No	No
ARHGAP10	79658	PASS	0.244594	ITH_low	No	No
ARHGAP11A	9824	PASS	0.317249	ITH_intermediate	No	No
ARHGAP12	94134	FAIL	0.375712	ITH_intermediate	No	No
ARHGAP15	55843	PASS	0.467236	ITH_intermediate	No	No
ARHGAP17	55114	FAIL	0.299698	ITH_low	No	No
ARHGAP18	93663	PASS	0.376017	ITH_intermediate	No	No
ARHGAP19	84986	FAIL	0.411309	ITH_intermediate	No	No
ARHGAP19-SLIT1	100533184	FAIL	0.780172	ITH_high	No	No
ARHGAP20	57569	FAIL	0.669179	ITH_high	No	No
ARHGAP21	57584	FAIL	0.408008	ITH_intermediate	No	No
ARHGAP22	58504	FAIL	0.56354	ITH_intermediate	No	No
ARHGAP23	57636	FAIL	0.456253	ITH_intermediate	No	No
ARHGAP24	83478	FAIL	0.537856	ITH_intermediate	No	No
ARHGAP25	9938	FAIL	0.367763	ITH_intermediate	No	No
ARHGAP26	23092	FAIL	0.348805	ITH_intermediate	Yes	No
ARHGAP27	201176	FAIL	0.503204	ITH_intermediate	No	No
ARHGAP28	79822	FAIL	0.695327	ITH_high	No	No
ARHGAP29	9411	PASS	0.377333	ITH_intermediate	No	No
ARHGAP30	257106	FAIL	0.375875	ITH_intermediate	No	No
ARHGAP31	57514	PASS	0.401921	ITH_intermediate	No	No
ARHGAP32	9743	PASS	0.258132	ITH_low	No	No
ARHGAP33	115703	FAIL	0.603595	ITH_high	No	No
ARHGAP35	2909	FAIL	0.305642	ITH_intermediate	Yes	No
ARHGAP36	158763	FAIL	0.692093	ITH_high	No	No
ARHGAP39	80728	FAIL	0.367688	ITH_intermediate	No	No
ARHGAP4	393	FAIL	0.426779	ITH_intermediate	No	No
ARHGAP40	343578	FAIL	0.649922	ITH_high	No	No
ARHGAP42	143872	PASS	0.377042	ITH_intermediate	No	No
ARHGAP44	9912	FAIL	0.262116	ITH_low	No	No
ARHGAP45	23526	FAIL	0.490005	ITH_intermediate	No	No
ARHGAP5	394	FAIL	0.267228	ITH_low	Yes	No
ARHGAP6	395	PASS	0.24778	ITH_low	No	No
ARHGAP8	23779	FAIL	0.502234	ITH_intermediate	No	No
ARHGAP9	64333	FAIL	0.437772	ITH_intermediate	No	No
ARHGDIA	396	FAIL	0.261167	ITH_low	No	No
ARHGDIB	397	PASS	0.340922	ITH_intermediate	No	No
ARHGDIG	398	FAIL	0.629047	ITH_high	No	No
ARHGEF1	9138	FAIL	0.371395	ITH_intermediate	No	No
ARHGEF10	9639	FAIL	0.233987	ITH_low	Yes	No
ARHGEF10L	55160	FAIL	0.213019	ITH_low	Yes	No
ARHGEF11	9826	FAIL	0.30784	ITH_intermediate	No	No
ARHGEF12	23365	FAIL	0.301522	ITH_intermediate	Yes	No
ARHGEF15	22899	FAIL	0.683864	ITH_high	No	No
ARHGEF16	27237	FAIL	0.519932	ITH_intermediate	No	No
ARHGEF17	9828	FAIL	0.459895	ITH_intermediate	No	No
ARHGEF18	23370	FAIL	0.53929	ITH_intermediate	No	No
ARHGEF19	128272	FAIL	0.419561	ITH_intermediate	No	No
ARHGEF2	9181	FAIL	0.299366	ITH_low	No	No
ARHGEF25	115557	FAIL	0.636954	ITH_high	No	No
ARHGEF26	26084	FAIL	0.400457	ITH_intermediate	No	No
ARHGEF28	64283	PASS	0.232058	ITH_low	No	No
ARHGEF3	50650	FAIL	0.33993	ITH_intermediate	No	No
ARHGEF33	100271715	FAIL	0.670227	ITH_high	No	No
ARHGEF35	445328	PASS	0.301984	ITH_intermediate	No	No
ARHGEF37	389337	FAIL	0.30868	ITH_intermediate	No	No
ARHGEF38	54848	PASS	0.3157	ITH_intermediate	No	No
ARHGEF39	84904	FAIL	0.448235	ITH_intermediate	No	No
ARHGEF4	50649	FAIL	0.527873	ITH_intermediate	No	No
ARHGEF40	55701	FAIL	0.333562	ITH_intermediate	No	No
ARHGEF5	7984	FAIL	0.452853	ITH_intermediate	No	No
ARHGEF6	9459	PASS	0.498017	ITH_intermediate	No	No
ARHGEF7	8874	FAIL	0.30745	ITH_intermediate	No	No
ARHGEF9	23229	FAIL	0.30508	ITH_intermediate	No	No
ARID1A	8289	FAIL	0.248668	ITH_low	Yes	No
ARID1B	57492	FAIL	0.309626	ITH_intermediate	Yes	No
ARID2	196528	FAIL	0.444202	ITH_intermediate	Yes	No
ARID3A	1820	PASS	0.18992	ITH_low	No	No
ARID3B	10620	FAIL	0.571787	ITH_intermediate	No	No
ARID3C	138715	FAIL	0.72423	ITH_high	No	No
ARID4A	5926	FAIL	0.425627	ITH_intermediate	No	No
ARID4B	51742	FAIL	0.398566	ITH_intermediate	No	No
ARID5A	10865	FAIL	0.319704	ITH_intermediate	No	No
ARID5B	84159	PASS	0.378388	ITH_intermediate	No	No
ARIH1	25820	FAIL	0.303951	ITH_intermediate	No	No
ARIH2	10425	FAIL	0.316144	ITH_intermediate	No	No
ARIH2OS	646450	FAIL	0.766445	ITH_high	No	No
ARL1	400	FAIL	0.325122	ITH_intermediate	No	No
ARL10	285598	FAIL	0.666412	ITH_high	No	No
ARL11	115761	FAIL	0.217038	ITH_low	No	No
ARL13A	392509	FAIL	0.688177	ITH_high	No	No
ARL13B	200894	FAIL	0.365455	ITH_intermediate	No	No
ARL14	80117	PASS	0.389536	ITH_intermediate	No	No
ARL14EP	120534	FAIL	0.261503	ITH_low	No	No
ARL14EPL	644100	FAIL	0.831429	ITH_high	No	No
ARL15	54622	FAIL	0.360127	ITH_intermediate	No	No
ARL16	339231	FAIL	0.291199	ITH_low	No	No
ARL17A	51326	FAIL	0.247081	ITH_low	No	No
ARL2	402	FAIL	0.345451	ITH_intermediate	No	No
ARL2BP	23568	FAIL	0.367952	ITH_intermediate	No	No
ARL2-SNX15	100528018	FAIL	0.844402	ITH_high	No	No
ARL3	403	FAIL	0.422995	ITH_intermediate	No	No
ARL4A	10124	FAIL	0.501926	ITH_intermediate	No	No
ARL4C	10123	PASS	0.314819	ITH_intermediate	No	No
ARL4D	379	FAIL	0.730312	ITH_high	No	No
ARL5A	26225	FAIL	0.408582	ITH_intermediate	No	No
ARL5B	221079	PASS	0.3326	ITH_intermediate	No	No
ARL5C	390790	FAIL	0.738647	ITH_high	No	No
ARL6	84100	FAIL	0.324607	ITH_intermediate	No	No
ARL6IP1	23204	FAIL	0.303606	ITH_intermediate	No	No
ARL6IP5	10550	FAIL	0.400506	ITH_intermediate	No	No
ARL6IP6	151188	FAIL	0.305441	ITH_intermediate	No	No
ARL8A	127829	FAIL	0.345934	ITH_intermediate	No	No
ARL8B	55207	FAIL	0.375532	ITH_intermediate	No	No
ARL9	132946	FAIL	0.611783	ITH_high	No	No
ARMC1	55156	PASS	0.260501	ITH_low	No	No
ARMC10	83787	FAIL	0.30871	ITH_intermediate	No	No
ARMC12	221481	FAIL	0.664119	ITH_high	No	No
ARMC2	84071	FAIL	0.256401	ITH_low	No	No
ARMC3	219681	FAIL	0.491943	ITH_intermediate	No	No
ARMC4	55130	FAIL	0.595922	ITH_intermediate	No	No
ARMC5	79798	FAIL	0.614119	ITH_high	No	No
ARMC6	93436	FAIL	0.523842	ITH_intermediate	No	No
ARMC7	79637	FAIL	0.591225	ITH_intermediate	No	No
ARMC8	25852	FAIL	0.433427	ITH_intermediate	No	No
ARMC9	80210	FAIL	0.440375	ITH_intermediate	No	No
ARMCX1	51309	FAIL	0.547376	ITH_intermediate	No	No
ARMCX2	9823	FAIL	0.5296	ITH_intermediate	No	No
ARMCX3	51566	FAIL	0.249226	ITH_low	No	No
ARMCX4	100131755	FAIL	0.277527	ITH_low	No	No
ARMCX5	64860	FAIL	0.270084	ITH_low	No	No
ARMCX6	54470	FAIL	0.388312	ITH_intermediate	No	No
ARMH1	339541	FAIL	0.601976	ITH_high	No	No
ARMH2	101928603	FAIL	0.943403	ITH_high	No	No
ARMH3	79591	FAIL	0.390869	ITH_intermediate	No	No
ARMH4	145407	FAIL	0.640733	ITH_high	No	No
ARMS2	387715	FAIL	0.745488	ITH_high	No	No
ARMT1	79624	FAIL	0.337976	ITH_intermediate	No	No
ARNT	405	FAIL	0.579135	ITH_intermediate	Yes	No
ARNT2	9915	FAIL	0.286004	ITH_low	No	No
ARNTL	406	FAIL	0.249068	ITH_low	No	No
ARNTL2	56938	PASS	0.250237	ITH_low	No	No
ARPC1A	10552	FAIL	0.586186	ITH_intermediate	No	No
ARPC1B	10095	FAIL	0.465132	ITH_intermediate	No	No
ARPC2	10109	FAIL	0.349451	ITH_intermediate	No	No
ARPC3	10094	FAIL	0.484499	ITH_intermediate	No	No
ARPC4	10093	FAIL	0.518024	ITH_intermediate	No	No
ARPC5	10092	FAIL	0.306878	ITH_intermediate	No	No
ARPC5L	81873	FAIL	0.340495	ITH_intermediate	No	No
ARPIN	348110	FAIL	0.288171	ITH_low	No	No
ARPP19	10776	FAIL	0.300611	ITH_intermediate	No	No
ARPP21	10777	FAIL	0.583357	ITH_intermediate	No	No
ARR3	407	FAIL	0.595147	ITH_intermediate	No	No
ARRB1	408	FAIL	0.228491	ITH_low	No	No
ARRB2	409	FAIL	0.325461	ITH_intermediate	No	No
ARRDC1	92714	FAIL	0.488007	ITH_intermediate	No	No
ARRDC2	27106	FAIL	0.399951	ITH_intermediate	No	No
ARRDC3	57561	PASS	0.403212	ITH_intermediate	No	No
ARRDC4	91947	PASS	0.291299	ITH_low	No	No
ARRDC5	645432	FAIL	0.644789	ITH_high	No	No
ARSA	410	FAIL	0.524219	ITH_intermediate	No	No
ARSB	411	FAIL	0.401785	ITH_intermediate	No	No
ARSD	414	PASS	0.166231	ITH_low	No	No
ARSF	416	FAIL	0.690945	ITH_high	No	No
ARSG	22901	FAIL	0.298343	ITH_low	No	No
ARSH	347527	FAIL	0.637963	ITH_high	No	No
ARSI	340075	FAIL	0.545044	ITH_intermediate	No	No
ARSJ	79642	PASS	0.188658	ITH_low	No	No
ARSK	153642	FAIL	0.434028	ITH_intermediate	No	No
ARSL	415	PASS	0.19836	ITH_low	No	No
ART1	417	FAIL	0.862223	ITH_high	No	No
ART3	419	PASS	0.252415	ITH_low	No	No
ART4	420	FAIL	0.343288	ITH_intermediate	No	No
ART5	116969	FAIL	0.636735	ITH_high	No	No
ARTN	9048	FAIL	0.672348	ITH_high	No	No
ARV1	64801	FAIL	0.272129	ITH_low	No	No
ARVCF	421	FAIL	0.514302	ITH_intermediate	No	No
ARX	170302	FAIL	0.692511	ITH_high	No	No
ASAH1	427	FAIL	0.364904	ITH_intermediate	No	No
ASAH2	56624	FAIL	0.599126	ITH_intermediate	No	No
ASAH2B	653308	FAIL	0.478789	ITH_intermediate	No	No
ASAP1	50807	FAIL	0.333237	ITH_intermediate	No	No
ASAP2	8853	FAIL	0.310181	ITH_intermediate	No	No
ASAP3	55616	FAIL	0.495371	ITH_intermediate	No	No
ASB1	51665	FAIL	0.391788	ITH_intermediate	No	No
ASB10	136371	FAIL	0.696781	ITH_high	No	No
ASB11	140456	FAIL	0.728776	ITH_high	No	No
ASB12	142689	FAIL	0.479975	ITH_intermediate	No	No
ASB13	79754	FAIL	0.427314	ITH_intermediate	No	No
ASB14	142686	FAIL	0.76471	ITH_high	No	No
ASB15	142685	FAIL	0.71109	ITH_high	No	No
ASB16	92591	FAIL	0.629019	ITH_high	No	No
ASB17	127247	FAIL	0.730414	ITH_high	No	No
ASB18	401036	FAIL	0.598602	ITH_intermediate	No	No
ASB2	51676	FAIL	0.667155	ITH_high	No	No
ASB3	51130	FAIL	0.458085	ITH_intermediate	No	No
ASB4	51666	FAIL	0.278659	ITH_low	No	No
ASB5	140458	FAIL	0.76761	ITH_high	No	No
ASB6	140459	FAIL	0.391339	ITH_intermediate	No	No
ASB7	140460	FAIL	0.33503	ITH_intermediate	No	No
ASB8	140461	FAIL	0.463799	ITH_intermediate	No	No
ASB9	140462	FAIL	0.306851	ITH_intermediate	No	No
ASCC1	51008	FAIL	0.324052	ITH_intermediate	No	No
ASCC2	84164	FAIL	0.388902	ITH_intermediate	No	No
ASCC3	10973	FAIL	0.372014	ITH_intermediate	No	No
ASCL1	429	FAIL	0.611591	ITH_high	No	No
ASCL2	430	FAIL	0.279647	ITH_low	No	No
ASCL3	56676	FAIL	0.802751	ITH_high	No	No
ASCL4	121549	FAIL	0.787228	ITH_high	No	No
ASCL5	647219	FAIL	0.693024	ITH_high	No	No
ASF1A	25842	PASS	0.358744	ITH_intermediate	No	No
ASF1B	55723	FAIL	0.486284	ITH_intermediate	No	No
ASGR1	432	FAIL	0.586488	ITH_intermediate	No	No
ASGR2	433	FAIL	0.747786	ITH_high	No	No
ASH1L	55870	FAIL	0.394999	ITH_intermediate	No	No
ASH2L	9070	FAIL	0.190356	ITH_low	No	No
ASIC1	41	FAIL	0.289738	ITH_low	No	No
ASIC2	40	FAIL	0.595142	ITH_intermediate	No	No
ASIC3	9311	FAIL	0.713515	ITH_high	No	No
ASIC4	55515	FAIL	0.66644	ITH_high	No	No
ASIC5	51802	FAIL	0.725781	ITH_high	No	No
ASIP	434	FAIL	0.891754	ITH_high	No	No
ASL	435	FAIL	0.438923	ITH_intermediate	No	No
ASNS	440	FAIL	0.503217	ITH_intermediate	No	No
ASNSD1	54529	FAIL	0.240277	ITH_low	No	No
ASPA	443	FAIL	0.593866	ITH_intermediate	No	No
ASPDH	554235	FAIL	0.727814	ITH_high	No	No
ASPG	374569	FAIL	0.750051	ITH_high	No	No
ASPH	444	PASS	0.184412	ITH_low	No	No
ASPHD1	253982	FAIL	0.454166	ITH_intermediate	No	No
ASPHD2	57168	FAIL	0.341767	ITH_intermediate	No	No
ASPM	259266	PASS	0.439005	ITH_intermediate	No	No
ASPN	54829	PASS	0.531274	ITH_intermediate	No	No
ASPRV1	151516	FAIL	0.759985	ITH_high	No	No
ASPSCR1	79058	FAIL	0.425775	ITH_intermediate	Yes	No
ASRGL1	80150	PASS	0.196818	ITH_low	No	No
ASS1	445	FAIL	0.256924	ITH_low	No	No
ASTE1	28990	FAIL	0.346833	ITH_intermediate	No	No
ASTL	431705	FAIL	0.6673	ITH_high	No	No
ASTN1	460	FAIL	0.701	ITH_high	No	No
ASTN2	23245	FAIL	0.555849	ITH_intermediate	No	No
ASXL1	171023	FAIL	0.115381	ITH_low	Yes	No
ASXL2	55252	FAIL	0.361424	ITH_intermediate	Yes	No
ASXL3	80816	FAIL	0.598311	ITH_intermediate	No	No
ASZ1	136991	FAIL	0.549778	ITH_intermediate	No	No
ATAD1	84896	FAIL	0.393972	ITH_intermediate	No	No
ATAD2	29028	PASS	0.29459	ITH_low	No	No
ATAD2B	54454	FAIL	0.372663	ITH_intermediate	No	No
ATAD3A	55210	FAIL	0.370932	ITH_intermediate	No	No
ATAD3B	83858	FAIL	0.497453	ITH_intermediate	No	No
ATAD3C	219293	FAIL	0.757584	ITH_high	No	No
ATAD5	79915	PASS	0.371635	ITH_intermediate	No	No
ATAT1	79969	FAIL	0.324596	ITH_intermediate	No	No
ATCAY	85300	FAIL	0.733498	ITH_high	No	No
ATE1	11101	FAIL	0.46783	ITH_intermediate	No	No
ATF1	466	FAIL	0.458247	ITH_intermediate	Yes	No
ATF2	1386	FAIL	0.44538	ITH_intermediate	No	No
ATF3	467	PASS	0.381282	ITH_intermediate	No	No
ATF4	468	FAIL	0.374329	ITH_intermediate	No	No
ATF5	22809	FAIL	0.47562	ITH_intermediate	No	No
ATF6	22926	FAIL	0.354754	ITH_intermediate	No	No
ATF6B	1388	FAIL	0.345779	ITH_intermediate	No	No
ATF7	11016	FAIL	0.295345	ITH_low	No	No
ATF7IP	55729	FAIL	0.381541	ITH_intermediate	No	No
ATF7IP2	80063	PASS	0.149134	ITH_low	No	No
ATG10	83734	FAIL	0.298236	ITH_low	No	No
ATG101	60673	FAIL	0.471427	ITH_intermediate	No	No
ATG12	9140	FAIL	0.420596	ITH_intermediate	No	No
ATG13	9776	FAIL	0.387916	ITH_intermediate	No	No
ATG14	22863	FAIL	0.368028	ITH_intermediate	No	No
ATG16L1	55054	FAIL	0.314194	ITH_intermediate	No	No
ATG16L2	89849	FAIL	0.411812	ITH_intermediate	No	No
ATG2A	23130	FAIL	0.449167	ITH_intermediate	No	No
ATG2B	55102	FAIL	0.304577	ITH_intermediate	No	No
ATG3	64422	FAIL	0.277401	ITH_low	No	No
ATG4A	115201	FAIL	0.382296	ITH_intermediate	No	No
ATG4B	23192	FAIL	0.416489	ITH_intermediate	No	No
ATG4C	84938	FAIL	0.415903	ITH_intermediate	No	No
ATG4D	84971	FAIL	0.601732	ITH_high	No	No
ATG5	9474	FAIL	0.386745	ITH_intermediate	No	No
ATG7	10533	FAIL	0.425518	ITH_intermediate	No	No
ATG9A	79065	FAIL	0.28393	ITH_low	No	No
ATG9B	285973	FAIL	0.557623	ITH_intermediate	No	No
ATIC	471	FAIL	0.362452	ITH_intermediate	Yes	No
ATL1	51062	PASS	0.373643	ITH_intermediate	No	No
ATL2	64225	FAIL	0.343747	ITH_intermediate	No	No
ATL3	25923	FAIL	0.369889	ITH_intermediate	No	No
ATM	472	FAIL	0.38073	ITH_intermediate	Yes	No
ATMIN	23300	FAIL	0.384848	ITH_intermediate	No	No
ATN1	1822	FAIL	0.301735	ITH_intermediate	No	No
ATOH1	474	PASS	0.268057	ITH_low	No	No
ATOH7	220202	FAIL	0.785228	ITH_high	No	No
ATOH8	84913	FAIL	0.674659	ITH_high	No	No
ATOX1	475	FAIL	0.393655	ITH_intermediate	No	No
ATP10A	57194	FAIL	0.542873	ITH_intermediate	No	No
ATP10B	23120	PASS	0.231622	ITH_low	No	No
ATP10D	57205	FAIL	0.351623	ITH_intermediate	No	No
ATP11A	23250	FAIL	0.213726	ITH_low	No	No
ATP11B	23200	FAIL	0.354905	ITH_intermediate	No	No
ATP11C	286410	PASS	0.26627	ITH_low	No	No
ATP12A	479	FAIL	0.539831	ITH_intermediate	No	No
ATP13A1	57130	FAIL	0.372711	ITH_intermediate	No	No
ATP13A2	23400	FAIL	0.293499	ITH_low	No	No
ATP13A3	79572	FAIL	0.451614	ITH_intermediate	No	No
ATP13A4	84239	FAIL	0.355976	ITH_intermediate	No	No
ATP13A5	344905	FAIL	0.660409	ITH_high	No	No
ATP1A1	476	FAIL	0.372831	ITH_intermediate	Yes	No
ATP1A2	477	FAIL	0.745726	ITH_high	No	No
ATP1A3	478	FAIL	0.551046	ITH_intermediate	No	No
ATP1A4	480	FAIL	0.678346	ITH_high	No	No
ATP1B1	481	PASS	0.359895	ITH_intermediate	No	No
ATP1B2	482	FAIL	0.631272	ITH_high	No	No
ATP1B3	483	FAIL	0.310191	ITH_intermediate	No	No
ATP1B4	23439	FAIL	0.665288	ITH_high	No	No
ATP23	91419	FAIL	0.342407	ITH_intermediate	No	No
ATP2A1	487	FAIL	0.595505	ITH_intermediate	No	No
ATP2A2	488	FAIL	0.325081	ITH_intermediate	No	No
ATP2A3	489	FAIL	0.369761	ITH_intermediate	No	No
ATP2B1	490	FAIL	0.415117	ITH_intermediate	No	No
ATP2B2	491	FAIL	0.691946	ITH_high	No	No
ATP2B3	492	FAIL	0.708165	ITH_high	Yes	No
ATP2B4	493	PASS	0.474265	ITH_intermediate	No	No
ATP2C1	27032	FAIL	0.471382	ITH_intermediate	No	No
ATP2C2	9914	PASS	0.395625	ITH_intermediate	No	No
ATP4A	495	FAIL	0.711382	ITH_high	No	No
ATP4B	496	FAIL	0.678194	ITH_high	No	No
ATP5F1A	498	FAIL	0.232008	ITH_low	No	No
ATP5F1B	506	FAIL	0.402576	ITH_intermediate	No	No
ATP5F1C	509	FAIL	0.406251	ITH_intermediate	No	No
ATP5F1D	513	FAIL	0.423841	ITH_intermediate	No	No
ATP5F1E	514	FAIL	0.198353	ITH_low	No	No
ATP5IF1	93974	FAIL	0.4066	ITH_intermediate	No	No
ATP5MC1	516	FAIL	0.424188	ITH_intermediate	No	No
ATP5MC2	517	FAIL	0.347608	ITH_intermediate	No	No
ATP5MC3	518	FAIL	0.339507	ITH_intermediate	No	No
ATP5MD	84833	PASS	0.402914	ITH_intermediate	No	No
ATP5ME	521	FAIL	0.330792	ITH_intermediate	No	No
ATP5MF	9551	FAIL	0.466412	ITH_intermediate	No	No
ATP5MG	10632	FAIL	0.464103	ITH_intermediate	No	No
ATP5MGL	267020	FAIL	0.484599	ITH_intermediate	No	No
ATP5MPL	9556	FAIL	0.321111	ITH_intermediate	No	No
ATP5PB	515	FAIL	0.286179	ITH_low	No	No
ATP5PD	10476	FAIL	0.338105	ITH_intermediate	No	No
ATP5PF	522	FAIL	0.302904	ITH_intermediate	No	No
ATP5PO	539	FAIL	0.378691	ITH_intermediate	No	No
ATP6AP1	537	FAIL	0.278767	ITH_low	No	No
ATP6AP1L	92270	FAIL	0.29035	ITH_low	No	No
ATP6AP2	10159	FAIL	0.291943	ITH_low	No	No
ATP6V0A1	535	FAIL	0.290819	ITH_low	No	No
ATP6V0A2	23545	FAIL	0.341649	ITH_intermediate	No	No
ATP6V0A4	50617	FAIL	0.444336	ITH_intermediate	No	No
ATP6V0B	533	FAIL	0.287314	ITH_low	No	No
ATP6V0C	527	FAIL	0.621791	ITH_high	No	No
ATP6V0D1	9114	FAIL	0.402388	ITH_intermediate	No	No
ATP6V0D2	245972	FAIL	0.494859	ITH_intermediate	No	No
ATP6V0E1	8992	FAIL	0.29488	ITH_low	No	No
ATP6V0E2	155066	FAIL	0.512304	ITH_intermediate	No	No
ATP6V1A	523	FAIL	0.410786	ITH_intermediate	No	No
ATP6V1B1	525	FAIL	0.727464	ITH_high	No	No
ATP6V1B2	526	FAIL	0.269031	ITH_low	No	No
ATP6V1C1	528	PASS	0.2833	ITH_low	No	No
ATP6V1C2	245973	PASS	0.200987	ITH_low	No	No
ATP6V1D	51382	FAIL	0.279659	ITH_low	No	No
ATP6V1E1	529	FAIL	0.35781	ITH_intermediate	No	No
ATP6V1E2	90423	FAIL	0.331849	ITH_intermediate	No	No
ATP6V1F	9296	FAIL	0.409707	ITH_intermediate	No	No
ATP6V1FNB	100130705	FAIL	0.779603	ITH_high	No	No
ATP6V1G1	9550	FAIL	0.239459	ITH_low	No	No
ATP6V1G2	534	FAIL	0.590802	ITH_intermediate	No	No
ATP6V1G3	127124	FAIL	0.844365	ITH_high	No	No
ATP6V1H	51606	FAIL	0.360363	ITH_intermediate	No	No
ATP7A	538	FAIL	0.385172	ITH_intermediate	No	No
ATP7B	540	FAIL	0.270836	ITH_low	No	No
ATP8A1	10396	PASS	0.362397	ITH_intermediate	No	No
ATP8A2	51761	FAIL	0.675427	ITH_high	No	No
ATP8B1	5205	PASS	0.3789	ITH_intermediate	No	No
ATP8B2	57198	FAIL	0.571608	ITH_intermediate	No	No
ATP8B3	148229	FAIL	0.684473	ITH_high	No	No
ATP8B4	79895	FAIL	0.518229	ITH_intermediate	No	No
ATP9A	10079	PASS	0.0886784	ITH_low	No	No
ATP9B	374868	FAIL	0.201831	ITH_low	No	No
ATPAF1	64756	FAIL	0.272536	ITH_low	No	No
ATPAF2	91647	FAIL	0.29432	ITH_low	No	No
ATPSCKMT	134145	FAIL	0.323383	ITH_intermediate	No	No
ATR	545	FAIL	0.343219	ITH_intermediate	Yes	No
ATRAID	51374	FAIL	0.360867	ITH_intermediate	No	No
ATRIP	84126	FAIL	0.472561	ITH_intermediate	No	No
ATRN	8455	PASS	0.195088	ITH_low	No	No
ATRNL1	26033	FAIL	0.57247	ITH_intermediate	No	No
ATRX	546	FAIL	0.401786	ITH_intermediate	Yes	No
ATXN1	6310	FAIL	0.484232	ITH_intermediate	No	No
ATXN10	25814	FAIL	0.237359	ITH_low	No	No
ATXN1L	342371	FAIL	0.474522	ITH_intermediate	No	No
ATXN2	6311	FAIL	0.375344	ITH_intermediate	No	No
ATXN2L	11273	FAIL	0.266437	ITH_low	No	No
ATXN3	4287	FAIL	0.276874	ITH_low	No	No
ATXN3L	92552	FAIL	0.851311	ITH_high	No	No
ATXN7	6314	FAIL	0.534267	ITH_intermediate	No	No
ATXN7L1	222255	FAIL	0.271229	ITH_low	No	No
ATXN7L2	127002	FAIL	0.606868	ITH_high	No	No
ATXN7L3	56970	FAIL	0.324789	ITH_intermediate	No	No
ATXN7L3B	552889	FAIL	0.300855	ITH_intermediate	No	No
AUH	549	FAIL	0.370324	ITH_intermediate	No	No
AUNIP	79000	FAIL	0.336313	ITH_intermediate	No	No
AUP1	550	FAIL	0.386494	ITH_intermediate	No	No
AURKA	6790	PASS	0.333579	ITH_intermediate	No	No
AURKAIP1	54998	FAIL	0.562687	ITH_intermediate	No	No
AURKB	9212	PASS	0.381533	ITH_intermediate	No	No
AURKC	6795	FAIL	0.788341	ITH_high	No	No
AUTS2	26053	FAIL	0.243008	ITH_low	No	No
AVEN	57099	FAIL	0.333139	ITH_intermediate	No	No
AVIL	10677	FAIL	0.262649	ITH_low	No	No
AVL9	23080	PASS	0.217175	ITH_low	No	No
AVP	551	FAIL	0.712683	ITH_high	No	No
AVPI1	60370	FAIL	0.460714	ITH_intermediate	No	No
AVPR1A	552	PASS	0.445662	ITH_intermediate	No	No
AVPR1B	553	FAIL	0.877256	ITH_high	No	No
AVPR2	554	FAIL	0.811274	ITH_high	No	No
AWAT1	158833	FAIL	0.787317	ITH_high	No	No
AWAT2	158835	FAIL	0.697123	ITH_high	No	No
AXDND1	126859	FAIL	0.457996	ITH_intermediate	No	No
AXIN1	8312	FAIL	0.507937	ITH_intermediate	Yes	Yes
AXIN2	8313	PASS	0.159522	ITH_low	Yes	Yes
AXL	558	FAIL	0.38201	ITH_intermediate	No	No
AZGP1	563	PASS	0.273603	ITH_low	No	No
AZI2	64343	FAIL	0.404155	ITH_intermediate	No	No
AZIN1	51582	PASS	0.283093	ITH_low	No	No
AZIN2	113451	FAIL	0.42265	ITH_intermediate	No	No
AZU1	566	FAIL	0.765158	ITH_high	No	No
B2M	567	FAIL	0.310699	ITH_intermediate	Yes	Yes
B3GALNT1	8706	FAIL	0.272556	ITH_low	No	No
B3GALNT2	148789	FAIL	0.27507	ITH_low	No	No
B3GALT1	8708	PASS	0.478283	ITH_intermediate	No	No
B3GALT2	8707	PASS	0.258382	ITH_low	No	No
B3GALT4	8705	FAIL	0.708461	ITH_high	No	No
B3GALT5	10317	PASS	0.326089	ITH_intermediate	No	No
B3GALT6	126792	FAIL	0.358167	ITH_intermediate	No	No
B3GAT1	27087	FAIL	0.655481	ITH_high	No	No
B3GAT2	135152	FAIL	0.738178	ITH_high	No	No
B3GAT3	26229	FAIL	0.573114	ITH_intermediate	No	No
B3GLCT	145173	FAIL	0.374633	ITH_intermediate	No	No
B3GNT2	10678	FAIL	0.30627	ITH_intermediate	No	No
B3GNT3	10331	FAIL	0.38087	ITH_intermediate	No	No
B3GNT4	79369	FAIL	0.678658	ITH_high	No	No
B3GNT5	84002	FAIL	0.413013	ITH_intermediate	No	No
B3GNT6	192134	FAIL	0.232887	ITH_low	No	No
B3GNT7	93010	FAIL	0.739063	ITH_high	No	No
B3GNT8	374907	FAIL	0.649279	ITH_high	No	No
B3GNT9	84752	FAIL	0.67782	ITH_high	No	No
B3GNTL1	146712	FAIL	0.3222	ITH_intermediate	No	No
B4GALNT1	2583	FAIL	0.573705	ITH_intermediate	No	No
B4GALNT2	124872	PASS	0.631184	ITH_high	No	No
B4GALNT3	283358	FAIL	0.288477	ITH_low	No	No
B4GALNT4	338707	FAIL	0.37425	ITH_intermediate	No	No
B4GALT1	2683	FAIL	0.310045	ITH_intermediate	No	No
B4GALT2	8704	FAIL	0.423058	ITH_intermediate	No	No
B4GALT3	8703	FAIL	0.363642	ITH_intermediate	No	No
B4GALT4	8702	FAIL	0.254546	ITH_low	No	No
B4GALT5	9334	FAIL	0.258864	ITH_low	No	No
B4GALT6	9331	PASS	0.246374	ITH_low	No	No
B4GALT7	11285	FAIL	0.515257	ITH_intermediate	No	No
B4GAT1	11041	FAIL	0.544557	ITH_intermediate	No	No
B9D1	27077	FAIL	0.460201	ITH_intermediate	No	No
B9D2	80776	FAIL	0.639351	ITH_high	No	No
BAALC	79870	FAIL	0.679864	ITH_high	No	No
BAAT	570	FAIL	0.609078	ITH_high	No	No
BABAM1	29086	FAIL	0.521975	ITH_intermediate	No	No
BABAM2	9577	FAIL	0.377836	ITH_intermediate	No	No
BACE1	23621	FAIL	0.477564	ITH_intermediate	No	No
BACE2	25825	PASS	0.198155	ITH_low	No	No
BACH1	571	FAIL	0.383954	ITH_intermediate	No	No
BACH2	60468	FAIL	0.642032	ITH_high	No	No
BAD	572	FAIL	0.59386	ITH_intermediate	No	No
BAG1	573	FAIL	0.353684	ITH_intermediate	No	No
BAG2	9532	PASS	0.293727	ITH_low	No	No
BAG3	9531	FAIL	0.165973	ITH_low	No	No
BAG4	9530	FAIL	0.254661	ITH_low	No	No
BAG5	9529	FAIL	0.280309	ITH_low	No	No
BAG6	7917	FAIL	0.343551	ITH_intermediate	No	No
BAHCC1	57597	FAIL	0.538477	ITH_intermediate	No	No
BAHD1	22893	FAIL	0.447538	ITH_intermediate	No	No
BAIAP2	10458	FAIL	0.287479	ITH_low	No	No
BAIAP2L1	55971	FAIL	0.520126	ITH_intermediate	No	No
BAIAP2L2	80115	FAIL	0.44183	ITH_intermediate	No	No
BAIAP3	8938	FAIL	0.549914	ITH_intermediate	No	No
BAK1	578	FAIL	0.544219	ITH_intermediate	No	No
BAMBI	25805	PASS	0.180541	ITH_low	No	No
BANF1	8815	FAIL	0.543825	ITH_intermediate	No	No
BANF2	140836	FAIL	0.773189	ITH_high	No	No
BANK1	55024	PASS	0.512239	ITH_intermediate	No	No
BANP	54971	FAIL	0.461092	ITH_intermediate	No	No
BAP1	8314	FAIL	0.276833	ITH_low	Yes	No
BARD1	580	FAIL	0.356717	ITH_intermediate	Yes	No
BARHL1	56751	FAIL	0.759622	ITH_high	No	No
BARHL2	343472	FAIL	0.662283	ITH_high	No	No
BARX1	56033	FAIL	0.711043	ITH_high	No	No
BARX2	8538	FAIL	0.441202	ITH_intermediate	No	No
BASP1	10409	FAIL	0.543857	ITH_intermediate	No	No
BATF	10538	FAIL	0.524882	ITH_intermediate	No	No
BATF2	116071	FAIL	0.419403	ITH_intermediate	No	No
BATF3	55509	FAIL	0.5617	ITH_intermediate	No	No
BAX	581	FAIL	0.290276	ITH_low	Yes	Yes
BAZ1A	11177	FAIL	0.389049	ITH_intermediate	Yes	No
BAZ1B	9031	FAIL	0.293096	ITH_low	No	No
BAZ2A	11176	FAIL	0.229415	ITH_low	No	No
BAZ2B	29994	FAIL	0.390426	ITH_intermediate	No	No
BBC3	27113	FAIL	0.492805	ITH_intermediate	No	No
BBIP1	92482	FAIL	0.397591	ITH_intermediate	No	No
BBOF1	80127	FAIL	0.509765	ITH_intermediate	No	No
BBOX1	8424	FAIL	0.608161	ITH_high	No	No
BBS1	582	FAIL	0.711649	ITH_high	No	No
BBS10	79738	FAIL	0.313705	ITH_intermediate	No	No
BBS12	166379	FAIL	0.367637	ITH_intermediate	No	No
BBS2	583	PASS	0.251451	ITH_low	No	No
BBS4	585	FAIL	0.368131	ITH_intermediate	No	No
BBS5	129880	FAIL	0.457477	ITH_intermediate	No	No
BBS7	55212	FAIL	0.250889	ITH_low	No	No
BBS9	27241	FAIL	0.384008	ITH_intermediate	No	No
BBX	56987	FAIL	0.303347	ITH_intermediate	No	No
BCAM	4059	FAIL	0.349681	ITH_intermediate	No	No
BCAN	63827	FAIL	0.707928	ITH_high	No	No
BCAP29	55973	FAIL	0.339999	ITH_intermediate	No	No
BCAP31	10134	FAIL	0.247266	ITH_low	No	No
BCAR1	9564	FAIL	0.511726	ITH_intermediate	No	No
BCAR3	8412	FAIL	0.441801	ITH_intermediate	No	No
BCAS1	8537	PASS	0.435526	ITH_intermediate	No	No
BCAS2	10286	PASS	0.243355	ITH_low	No	No
BCAS3	54828	FAIL	0.273648	ITH_low	No	No
BCAS4	55653	FAIL	0.536156	ITH_intermediate	No	No
BCAT1	586	PASS	0.437346	ITH_intermediate	No	No
BCAT2	587	FAIL	0.365085	ITH_intermediate	No	No
BCCIP	56647	FAIL	0.318159	ITH_intermediate	No	No
BCDIN3D	144233	FAIL	0.488641	ITH_intermediate	No	No
BCHE	590	FAIL	0.748414	ITH_high	No	No
BCKDHA	593	FAIL	0.641199	ITH_high	No	No
BCKDHB	594	PASS	0.269761	ITH_low	No	No
BCKDK	10295	FAIL	0.329341	ITH_intermediate	No	No
BCL10	8915	FAIL	0.336824	ITH_intermediate	Yes	No
BCL11A	53335	PASS	0.148813	ITH_low	Yes	No
BCL11B	64919	FAIL	0.37568	ITH_intermediate	Yes	No
BCL2	596	PASS	0.324368	ITH_intermediate	Yes	No
BCL2A1	597	PASS	0.408517	ITH_intermediate	No	No
BCL2L1	598	FAIL	0.313432	ITH_intermediate	No	No
BCL2L10	10017	FAIL	0.436903	ITH_intermediate	No	No
BCL2L11	10018	FAIL	0.21418	ITH_low	No	No
BCL2L12	83596	FAIL	0.4733	ITH_intermediate	Yes	No
BCL2L13	23786	FAIL	0.301291	ITH_intermediate	No	No
BCL2L14	79370	FAIL	0.305379	ITH_intermediate	No	No
BCL2L15	440603	PASS	0.323786	ITH_intermediate	No	No
BCL2L2	599	FAIL	0.459367	ITH_intermediate	No	No
BCL3	602	FAIL	0.384714	ITH_intermediate	Yes	No
BCL6	604	PASS	0.331045	ITH_intermediate	Yes	No
BCL6B	255877	FAIL	0.563768	ITH_intermediate	No	No
BCL7A	605	FAIL	0.306427	ITH_intermediate	Yes	No
BCL7B	9275	FAIL	0.374184	ITH_intermediate	No	No
BCL7C	9274	FAIL	0.568495	ITH_intermediate	No	No
BCL9	607	FAIL	0.244544	ITH_low	Yes	No
BCL9L	283149	FAIL	0.305354	ITH_intermediate	Yes	Yes
BCLAF1	9774	FAIL	0.486998	ITH_intermediate	Yes	No
BCLAF3	256643	PASS	0.30602	ITH_intermediate	No	No
BCO1	53630	PASS	0.321425	ITH_intermediate	No	No
BCO2	83875	FAIL	0.330554	ITH_intermediate	No	No
BCOR	54880	FAIL	0.280412	ITH_low	Yes	No
BCORL1	63035	FAIL	0.267773	ITH_low	Yes	No
BCR	613	FAIL	0.310228	ITH_intermediate	Yes	No
BCS1L	617	FAIL	0.457287	ITH_intermediate	No	No
BDH1	622	FAIL	0.453632	ITH_intermediate	No	No
BDH2	56898	FAIL	0.334199	ITH_intermediate	No	No
BDKRB1	623	FAIL	0.572196	ITH_intermediate	No	No
BDKRB2	624	FAIL	0.401736	ITH_intermediate	No	No
BDNF	627	FAIL	0.536835	ITH_intermediate	No	No
BDP1	55814	FAIL	0.490768	ITH_intermediate	No	No
BEAN1	146227	FAIL	0.608939	ITH_high	No	No
BECN1	8678	FAIL	0.201528	ITH_low	No	No
BEGAIN	57596	FAIL	0.607205	ITH_high	No	No
BEND2	139105	FAIL	0.725659	ITH_high	No	No
BEND3	57673	FAIL	0.488184	ITH_intermediate	No	No
BEND4	389206	FAIL	0.645714	ITH_high	No	No
BEND5	79656	FAIL	0.673068	ITH_high	No	No
BEND6	221336	FAIL	0.814955	ITH_high	No	No
BEND7	222389	PASS	0.203765	ITH_low	No	No
BEST1	7439	FAIL	0.579202	ITH_intermediate	No	No
BEST2	54831	FAIL	0.836384	ITH_high	No	No
BEST3	144453	FAIL	0.314822	ITH_intermediate	No	No
BEST4	266675	FAIL	0.739003	ITH_high	No	No
BET1	10282	FAIL	0.297207	ITH_low	No	No
BET1L	51272	FAIL	0.507575	ITH_intermediate	No	No
BEX1	55859	FAIL	0.569631	ITH_intermediate	No	No
BEX2	84707	FAIL	0.400799	ITH_intermediate	No	No
BEX3	27018	FAIL	0.367533	ITH_intermediate	No	No
BEX4	56271	FAIL	0.359778	ITH_intermediate	No	No
BEX5	340542	FAIL	0.527206	ITH_intermediate	No	No
BFAR	51283	FAIL	0.312736	ITH_intermediate	No	No
BFSP1	631	FAIL	0.366376	ITH_intermediate	No	No
BFSP2	8419	FAIL	0.731795	ITH_high	No	No
BGLAP	632	FAIL	0.762513	ITH_high	No	No
BGN	633	PASS	0.382666	ITH_intermediate	No	No
BHLHA15	168620	FAIL	0.789167	ITH_high	No	No
BHLHA9	727857	FAIL	0.644845	ITH_high	No	No
BHLHB9	80823	FAIL	0.337383	ITH_intermediate	No	No
BHLHE22	27319	FAIL	0.673079	ITH_high	No	No
BHLHE23	128408	FAIL	0.575706	ITH_intermediate	No	No
BHLHE40	8553	PASS	0.269641	ITH_low	No	No
BHLHE41	79365	PASS	0.290708	ITH_low	No	No
BHMT	635	FAIL	0.446943	ITH_intermediate	No	No
BHMT2	23743	FAIL	0.726075	ITH_high	No	No
BICC1	80114	PASS	0.471209	ITH_intermediate	No	No
BICD1	636	FAIL	0.327818	ITH_intermediate	No	No
BICD2	23299	FAIL	0.407509	ITH_intermediate	No	No
BICDL1	92558	FAIL	0.416124	ITH_intermediate	No	No
BICDL2	146439	FAIL	0.620164	ITH_high	No	No
BICRA	29998	FAIL	0.396844	ITH_intermediate	No	No
BICRAL	23506	FAIL	0.418572	ITH_intermediate	No	No
BID	637	FAIL	0.262336	ITH_low	No	No
BIK	638	FAIL	0.476633	ITH_intermediate	No	No
BIN1	274	FAIL	0.298378	ITH_low	No	No
BIN2	51411	PASS	0.404126	ITH_intermediate	No	No
BIN3	55909	FAIL	0.270648	ITH_low	No	No
BIRC2	329	FAIL	0.340562	ITH_intermediate	No	No
BIRC3	330	PASS	0.210731	ITH_low	Yes	No
BIRC5	332	FAIL	0.391058	ITH_intermediate	No	No
BIRC6	57448	FAIL	0.386652	ITH_intermediate	Yes	No
BIRC7	79444	FAIL	0.762279	ITH_high	No	No
BIRC8	112401	FAIL	0.841818	ITH_high	No	No
BIVM	54841	PASS	0.279942	ITH_low	No	No
BLCAP	10904	FAIL	0.199804	ITH_low	No	No
BLID	414899	FAIL	0.916896	ITH_high	No	No
BLK	640	FAIL	0.621815	ITH_high	No	No
BLM	641	PASS	0.35909	ITH_intermediate	Yes	No
BLMH	642	FAIL	0.323326	ITH_intermediate	No	No
BLNK	29760	PASS	0.239855	ITH_low	No	No
BLOC1S1	2647	FAIL	0.560141	ITH_intermediate	No	No
BLOC1S2	282991	FAIL	0.273479	ITH_low	No	No
BLOC1S3	388552	FAIL	0.758798	ITH_high	No	No
BLOC1S4	55330	FAIL	0.497257	ITH_intermediate	No	No
BLOC1S5	63915	FAIL	0.358658	ITH_intermediate	No	No
BLOC1S6	26258	FAIL	0.329724	ITH_intermediate	No	No
BLVRA	644	PASS	0.22311	ITH_low	No	No
BLVRB	645	FAIL	0.337673	ITH_intermediate	No	No
BLZF1	8548	PASS	0.31294	ITH_intermediate	No	No
BMERB1	89927	FAIL	0.501498	ITH_intermediate	No	No
BMF	90427	FAIL	0.469913	ITH_intermediate	No	No
BMI1	648	FAIL	0.631478	ITH_high	No	No
BMP1	649	FAIL	0.401076	ITH_intermediate	No	No
BMP10	27302	FAIL	0.916027	ITH_high	No	No
BMP15	9210	FAIL	0.890639	ITH_high	No	No
BMP2	650	FAIL	0.394096	ITH_intermediate	No	No
BMP2K	55589	FAIL	0.361863	ITH_intermediate	No	No
BMP3	651	PASS	0.562997	ITH_intermediate	No	No
BMP4	652	PASS	0.284514	ITH_low	No	No
BMP5	653	PASS	0.388151	ITH_intermediate	Yes	No
BMP6	654	FAIL	0.558972	ITH_intermediate	No	No
BMP7	655	PASS	0.283601	ITH_low	No	No
BMP8A	353500	FAIL	0.6669	ITH_high	No	No
BMP8B	656	FAIL	0.405398	ITH_intermediate	No	No
BMPER	168667	FAIL	0.420807	ITH_intermediate	No	No
BMPR1A	657	FAIL	0.339039	ITH_intermediate	Yes	No
BMPR1B	658	FAIL	0.282899	ITH_low	No	No
BMPR2	659	PASS	0.336734	ITH_intermediate	No	No
BMS1	9790	FAIL	0.314256	ITH_intermediate	No	No
BMT2	154743	FAIL	0.447627	ITH_intermediate	No	No
BMX	660	PASS	0.35735	ITH_intermediate	No	No
BNC1	646	FAIL	0.590202	ITH_intermediate	No	No
BNC2	54796	PASS	0.619576	ITH_high	No	No
BNIP1	662	FAIL	0.476604	ITH_intermediate	No	No
BNIP2	663	FAIL	0.417397	ITH_intermediate	No	No
BNIP3	664	PASS	0.214419	ITH_low	No	No
BNIP3L	665	FAIL	0.33164	ITH_intermediate	No	No
BNIP5	389384	PASS	0.354902	ITH_intermediate	No	No
BNIPL	149428	FAIL	0.661883	ITH_high	No	No
BOC	91653	FAIL	0.647043	ITH_high	No	No
BOD1	91272	FAIL	0.38749	ITH_intermediate	No	No
BOD1L1	259282	FAIL	0.385501	ITH_intermediate	No	No
BOD1L2	284257	FAIL	0.787297	ITH_high	No	No
BOK	666	FAIL	0.394477	ITH_intermediate	No	No
BOLA1	51027	FAIL	0.520795	ITH_intermediate	No	No
BOLA3	388962	FAIL	0.632024	ITH_high	No	No
BOLL	66037	FAIL	0.67569	ITH_high	No	No
BOP1	23246	FAIL	0.295593	ITH_low	No	No
BORA	79866	PASS	0.313261	ITH_intermediate	No	No
BORCS5	118426	FAIL	0.34413	ITH_intermediate	No	No
BORCS6	54785	FAIL	0.668634	ITH_high	No	No
BORCS7	119032	FAIL	0.380439	ITH_intermediate	No	No
BORCS8	729991	FAIL	0.643902	ITH_high	No	No
BORCS8-MEF2B	4207	FAIL	0.802203	ITH_high	No	No
BPGM	669	FAIL	0.319666	ITH_intermediate	No	No
BPHL	670	FAIL	0.391469	ITH_intermediate	No	No
BPI	671	FAIL	0.5027	ITH_intermediate	No	No
BPIFA1	51297	FAIL	0.926111	ITH_high	No	No
BPIFA2	140683	FAIL	0.77958	ITH_high	No	No
BPIFA3	128861	FAIL	0.769314	ITH_high	No	No
BPIFB1	92747	FAIL	0.679781	ITH_high	No	No
BPIFB2	80341	FAIL	0.804341	ITH_high	No	No
BPIFB3	359710	FAIL	0.742088	ITH_high	No	No
BPIFB4	149954	FAIL	0.711682	ITH_high	No	No
BPIFB6	128859	FAIL	0.875221	ITH_high	No	No
BPIFC	254240	FAIL	0.63972	ITH_high	No	No
BPNT1	10380	FAIL	0.339795	ITH_intermediate	No	No
BPNT2	54928	FAIL	0.33881	ITH_intermediate	No	No
BPTF	2186	FAIL	0.336884	ITH_intermediate	No	No
BRAF	673	FAIL	0.33718	ITH_intermediate	Yes	Yes
BRAP	8315	FAIL	0.37322	ITH_intermediate	No	No
BRAT1	221927	FAIL	0.584794	ITH_intermediate	No	No
BRCA1	672	PASS	0.353077	ITH_intermediate	Yes	No
BRCA2	675	PASS	0.347159	ITH_intermediate	Yes	No
BRCC3	79184	PASS	0.244769	ITH_low	No	No
BRD1	23774	FAIL	0.31117	ITH_intermediate	No	No
BRD2	6046	FAIL	0.331475	ITH_intermediate	No	No
BRD3	8019	FAIL	0.386533	ITH_intermediate	Yes	No
BRD3OS	266655	FAIL	0.663203	ITH_high	No	No
BRD4	23476	FAIL	0.311336	ITH_intermediate	Yes	No
BRD7	29117	FAIL	0.543676	ITH_intermediate	No	No
BRD8	10902	FAIL	0.384365	ITH_intermediate	No	No
BRD9	65980	FAIL	0.343663	ITH_intermediate	No	No
BRDT	676	FAIL	0.546288	ITH_intermediate	No	No
BRF1	2972	FAIL	0.453213	ITH_intermediate	No	No
BRF2	55290	FAIL	0.293422	ITH_low	No	No
BRI3	25798	FAIL	0.386976	ITH_intermediate	No	No
BRI3BP	140707	PASS	0.38051	ITH_intermediate	No	No
BRICD5	283870	FAIL	0.648062	ITH_high	No	No
BRINP1	1620	FAIL	0.565618	ITH_intermediate	No	No
BRINP2	57795	FAIL	0.704739	ITH_high	No	No
BRINP3	339479	PASS	0.232956	ITH_low	No	No
BRIP1	83990	PASS	0.399558	ITH_intermediate	Yes	No
BRIX1	55299	FAIL	0.402351	ITH_intermediate	No	No
BRK1	55845	FAIL	0.315571	ITH_intermediate	No	No
BRME1	79173	FAIL	0.445151	ITH_intermediate	No	No
BRMS1	25855	FAIL	0.463745	ITH_intermediate	No	No
BRMS1L	84312	FAIL	0.333863	ITH_intermediate	No	No
BROX	148362	FAIL	0.235507	ITH_low	No	No
BRPF1	7862	FAIL	0.442103	ITH_intermediate	No	No
BRPF3	27154	FAIL	0.315081	ITH_intermediate	No	No
BRS3	680	FAIL	0.723453	ITH_high	No	No
BRSK1	84446	FAIL	0.633895	ITH_high	No	No
BRSK2	9024	FAIL	0.543177	ITH_intermediate	No	No
BRWD1	54014	FAIL	0.367208	ITH_intermediate	No	No
BRWD3	254065	FAIL	0.291419	ITH_low	No	No
BSCL2	26580	FAIL	0.551159	ITH_intermediate	No	No
BSDC1	55108	FAIL	0.353299	ITH_intermediate	No	No
BSG	682	FAIL	0.295755	ITH_low	No	No
BSN	8927	FAIL	0.597012	ITH_intermediate	No	No
BSND	7809	FAIL	0.818346	ITH_high	No	No
BSPH1	100131137	FAIL	0.799239	ITH_high	No	No
BSPRY	54836	FAIL	0.348147	ITH_intermediate	No	No
BST1	683	FAIL	0.377885	ITH_intermediate	No	No
BST2	684	PASS	0.152952	ITH_low	No	No
BSX	390259	FAIL	0.729825	ITH_high	No	No
BTAF1	9044	FAIL	0.369106	ITH_intermediate	No	No
BTBD1	53339	FAIL	0.252786	ITH_low	No	No
BTBD10	84280	FAIL	0.348852	ITH_intermediate	No	No
BTBD11	121551	FAIL	0.409453	ITH_intermediate	No	No
BTBD16	118663	FAIL	0.294882	ITH_low	No	No
BTBD17	388419	FAIL	0.80462	ITH_high	No	No
BTBD18	643376	FAIL	0.765105	ITH_high	No	No
BTBD19	149478	FAIL	0.55338	ITH_intermediate	No	No
BTBD2	55643	FAIL	0.246356	ITH_low	No	No
BTBD3	22903	FAIL	0.173919	ITH_low	No	No
BTBD6	90135	FAIL	0.483642	ITH_intermediate	No	No
BTBD7	55727	FAIL	0.303308	ITH_intermediate	No	No
BTBD8	284697	PASS	0.32252	ITH_intermediate	No	No
BTBD9	114781	FAIL	0.453132	ITH_intermediate	No	No
BTC	685	PASS	0.261682	ITH_low	No	No
BTD	686	FAIL	0.389353	ITH_intermediate	No	No
BTF3	689	FAIL	0.490194	ITH_intermediate	No	No
BTF3L4	91408	FAIL	0.443625	ITH_intermediate	No	No
BTG1	694	FAIL	0.381701	ITH_intermediate	Yes	No
BTG2	7832	PASS	0.311501	ITH_intermediate	Yes	No
BTG3	10950	FAIL	0.260702	ITH_low	No	No
BTG4	54766	FAIL	0.699537	ITH_high	No	No
BTK	695	PASS	0.437881	ITH_intermediate	Yes	No
BTLA	151888	PASS	0.527433	ITH_intermediate	No	No
BTN1A1	696	FAIL	0.53038	ITH_intermediate	No	No
BTN2A1	11120	FAIL	0.307086	ITH_intermediate	No	No
BTN2A2	10385	FAIL	0.286533	ITH_low	No	No
BTN3A1	11119	PASS	0.309213	ITH_intermediate	No	No
BTN3A2	11118	PASS	0.20658	ITH_low	No	No
BTN3A3	10384	FAIL	0.378702	ITH_intermediate	No	No
BTNL2	56244	FAIL	0.679245	ITH_high	No	No
BTNL3	10917	PASS	0.355923	ITH_intermediate	No	No
BTNL8	79908	PASS	0.363292	ITH_intermediate	No	No
BTNL9	153579	FAIL	0.416693	ITH_intermediate	No	No
BTRC	8945	FAIL	0.357612	ITH_intermediate	No	No
BUB1	699	PASS	0.452792	ITH_intermediate	No	No
BUB1B	701	PASS	0.398969	ITH_intermediate	Yes	No
BUB3	9184	FAIL	0.364268	ITH_intermediate	No	No
BUD13	84811	FAIL	0.354886	ITH_intermediate	No	No
BUD23	114049	FAIL	0.304022	ITH_intermediate	No	No
BUD31	8896	FAIL	0.346401	ITH_intermediate	No	No
BVES	11149	PASS	0.573588	ITH_intermediate	No	No
BYSL	705	FAIL	0.397533	ITH_intermediate	No	No
BZW1	9689	FAIL	0.324626	ITH_intermediate	No	No
BZW2	28969	PASS	0.265777	ITH_low	No	No
C10orf105	414152	FAIL	0.702307	ITH_high	No	No
C10orf120	399814	FAIL	0.739182	ITH_high	No	No
C10orf143	387723	FAIL	0.662438	ITH_high	No	No
C10orf53	282966	FAIL	0.655642	ITH_high	No	No
C10orf55	414236	FAIL	0.335621	ITH_intermediate	No	No
C10orf62	414157	FAIL	0.841271	ITH_high	No	No
C10orf67	256815	FAIL	0.734111	ITH_high	No	No
C10orf71	118461	FAIL	0.664632	ITH_high	No	No
C10orf82	143379	FAIL	0.345424	ITH_intermediate	No	No
C10orf88	80007	FAIL	0.295482	ITH_low	No	No
C10orf90	118611	FAIL	0.650404	ITH_high	No	No
C10orf95	79946	FAIL	0.602204	ITH_high	No	No
C10orf99	387695	PASS	0.269724	ITH_low	No	No
C11orf1	64776	PASS	0.222746	ITH_low	No	No
C11orf16	56673	FAIL	0.758362	ITH_high	No	No
C11orf21	29125	FAIL	0.715157	ITH_high	No	No
C11orf24	53838	FAIL	0.363546	ITH_intermediate	No	No
C11orf42	160298	FAIL	0.853073	ITH_high	No	No
C11orf45	219833	FAIL	0.611391	ITH_high	No	No
C11orf49	79096	FAIL	0.253901	ITH_low	No	No
C11orf52	91894	FAIL	0.85804	ITH_high	No	No
C11orf53	341032	PASS	0.29417	ITH_low	No	No
C11orf54	28970	PASS	0.218791	ITH_low	No	No
C11orf58	10944	FAIL	0.257476	ITH_low	No	No
C11orf65	160140	FAIL	0.471292	ITH_intermediate	No	No
C11orf68	83638	FAIL	0.625166	ITH_high	No	No
C11orf71	54494	FAIL	0.328136	ITH_intermediate	No	No
C11orf80	79703	FAIL	0.374423	ITH_intermediate	No	No
C11orf86	254439	FAIL	0.725925	ITH_high	No	No
C11orf87	399947	FAIL	0.624107	ITH_high	No	No
C11orf91	100131378	FAIL	0.596259	ITH_intermediate	No	No
C11orf94	143678	FAIL	0.762743	ITH_high	No	No
C11orf95	65998	FAIL	0.467371	ITH_intermediate	No	No
C11orf96	387763	PASS	0.347648	ITH_intermediate	No	No
C11orf97	643037	FAIL	0.689901	ITH_high	No	No
C11orf98	102288414	FAIL	0.919628	ITH_high	No	No
C12orf10	60314	FAIL	0.489718	ITH_intermediate	No	No
C12orf29	91298	FAIL	0.286231	ITH_low	No	No
C12orf4	57102	FAIL	0.211323	ITH_low	No	No
C12orf40	283461	FAIL	0.573595	ITH_intermediate	No	No
C12orf42	374470	FAIL	0.642683	ITH_high	No	No
C12orf43	64897	FAIL	0.372125	ITH_intermediate	No	No
C12orf45	121053	FAIL	0.391696	ITH_intermediate	No	No
C12orf50	160419	FAIL	0.568608	ITH_intermediate	No	No
C12orf54	121273	FAIL	0.736492	ITH_high	No	No
C12orf56	115749	FAIL	0.25849	ITH_low	No	No
C12orf57	113246	FAIL	0.200342	ITH_low	No	No
C12orf60	144608	FAIL	0.630154	ITH_high	No	No
C12orf65	91574	FAIL	0.339573	ITH_intermediate	No	No
C12orf66	144577	FAIL	0.197406	ITH_low	No	No
C12orf71	728858	FAIL	0.686669	ITH_high	No	No
C12orf73	728568	FAIL	0.402251	ITH_intermediate	No	No
C12orf75	387882	PASS	0.389596	ITH_intermediate	No	No
C12orf76	400073	FAIL	0.549136	ITH_intermediate	No	No
C13orf42	647166	FAIL	0.776034	ITH_high	No	No
C13orf46	100507747	FAIL	0.804056	ITH_high	No	No
C14orf119	55017	FAIL	0.235396	ITH_low	No	No
C14orf132	56967	FAIL	0.665315	ITH_high	No	No
C14orf177	283598	FAIL	0.679585	ITH_high	No	No
C14orf178	283579	FAIL	0.757342	ITH_high	No	No
C14orf180	400258	FAIL	0.572282	ITH_intermediate	No	No
C14orf28	122525	FAIL	0.452206	ITH_intermediate	No	No
C14orf39	317761	FAIL	0.644315	ITH_high	No	No
C14orf93	60686	FAIL	0.374166	ITH_intermediate	No	No
C15orf39	56905	FAIL	0.502977	ITH_intermediate	No	No
C15orf40	123207	FAIL	0.318801	ITH_intermediate	No	No
C15orf48	84419	PASS	0.318163	ITH_intermediate	No	No
C15orf61	145853	FAIL	0.479062	ITH_intermediate	No	No
C15orf62	643338	FAIL	0.720856	ITH_high	No	No
C15orf65	145788	FAIL	0.292962	ITH_low	Yes	No
C16orf46	123775	FAIL	0.785666	ITH_high	No	No
C16orf54	283897	FAIL	0.239638	ITH_low	No	No
C16orf70	80262	FAIL	0.408859	ITH_intermediate	No	No
C16orf71	146562	FAIL	0.605261	ITH_high	No	No
C16orf72	29035	FAIL	0.432941	ITH_intermediate	No	No
C16orf74	404550	FAIL	0.632543	ITH_high	No	No
C16orf78	123970	FAIL	0.788339	ITH_high	No	No
C16orf86	388284	FAIL	0.78745	ITH_high	No	No
C16orf87	388272	FAIL	0.360439	ITH_intermediate	No	No
C16orf89	146556	FAIL	0.771718	ITH_high	No	No
C16orf90	646174	FAIL	0.826153	ITH_high	No	No
C16orf91	283951	FAIL	0.357796	ITH_intermediate	No	No
C16orf92	146378	FAIL	0.699238	ITH_high	No	No
C16orf95	100506581	FAIL	0.644588	ITH_high	No	No
C16orf96	342346	FAIL	0.729292	ITH_high	No	No
C17orf100	388327	FAIL	0.630305	ITH_high	No	No
C17orf107	100130311	FAIL	0.583167	ITH_intermediate	No	No
C17orf113	110806298	FAIL	0.700259	ITH_high	No	No
C17orf49	124944	FAIL	0.951138	ITH_high	No	No
C17orf50	146853	FAIL	0.711617	ITH_high	No	No
C17orf58	284018	FAIL	0.508091	ITH_intermediate	No	No
C17orf64	124773	FAIL	0.635945	ITH_high	No	No
C17orf67	339210	FAIL	0.418583	ITH_intermediate	No	No
C17orf75	64149	FAIL	0.243225	ITH_low	No	No
C17orf78	284099	FAIL	0.496244	ITH_intermediate	No	No
C17orf80	55028	FAIL	0.21928	ITH_low	No	No
C17orf97	400566	FAIL	0.2063	ITH_low	No	No
C17orf98	388381	FAIL	0.885315	ITH_high	No	No
C17orf99	100141515	FAIL	0.811707	ITH_high	No	No
C18orf21	83608	FAIL	0.367349	ITH_intermediate	No	No
C18orf25	147339	FAIL	0.254574	ITH_low	No	No
C18orf32	497661	FAIL	0.801073	ITH_high	No	No
C18orf54	162681	PASS	0.356889	ITH_intermediate	No	No
C18orf63	644041	FAIL	0.551172	ITH_intermediate	No	No
C19orf12	83636	FAIL	0.567918	ITH_intermediate	No	No
C19orf18	147685	FAIL	0.433979	ITH_intermediate	No	No
C19orf25	148223	FAIL	0.600425	ITH_high	No	No
C19orf33	64073	FAIL	0.510394	ITH_intermediate	No	No
C19orf38	255809	FAIL	0.325392	ITH_intermediate	No	No
C19orf44	84167	FAIL	0.52019	ITH_intermediate	No	No
C19orf47	126526	FAIL	0.449918	ITH_intermediate	No	No
C19orf48	84798	FAIL	0.319604	ITH_intermediate	No	No
C19orf53	28974	FAIL	0.435898	ITH_intermediate	No	No
C19orf54	284325	FAIL	0.412405	ITH_intermediate	No	No
C19orf67	646457	FAIL	0.701009	ITH_high	No	No
C19orf71	100128569	FAIL	0.740337	ITH_high	No	No
C19orf73	55150	FAIL	0.825756	ITH_high	No	No
C19orf81	342918	FAIL	0.654825	ITH_high	No	No
C19orf84	147646	FAIL	0.776359	ITH_high	No	No
C1D	10438	FAIL	0.554372	ITH_intermediate	No	No
C1GALT1	56913	FAIL	0.264387	ITH_low	No	No
C1GALT1C1	29071	FAIL	0.266846	ITH_low	No	No
C1GALT1C1L	728819	FAIL	0.71331	ITH_high	No	No
C1orf100	200159	FAIL	0.786843	ITH_high	No	No
C1orf105	92346	FAIL	0.697835	ITH_high	No	No
C1orf109	54955	FAIL	0.276118	ITH_low	No	No
C1orf112	55732	PASS	0.361334	ITH_intermediate	No	No
C1orf115	79762	FAIL	0.37519	ITH_intermediate	No	No
C1orf116	79098	PASS	0.310427	ITH_intermediate	No	No
C1orf122	127687	FAIL	0.56023	ITH_intermediate	No	No
C1orf127	148345	FAIL	0.635866	ITH_high	No	No
C1orf131	128061	FAIL	0.287242	ITH_low	No	No
C1orf141	400757	FAIL	0.633913	ITH_high	No	No
C1orf146	388649	FAIL	0.803332	ITH_high	No	No
C1orf158	93190	FAIL	0.765567	ITH_high	No	No
C1orf159	54991	FAIL	0.602768	ITH_high	No	No
C1orf162	128346	FAIL	0.470352	ITH_intermediate	No	No
C1orf167	284498	FAIL	0.707457	ITH_high	No	No
C1orf174	339448	FAIL	0.408491	ITH_intermediate	No	No
C1orf185	284546	FAIL	0.953273	ITH_high	No	No
C1orf189	388701	FAIL	0.870032	ITH_high	No	No
C1orf194	127003	FAIL	0.77467	ITH_high	No	No
C1orf198	84886	FAIL	0.44033	ITH_intermediate	No	No
C1orf21	81563	PASS	0.191917	ITH_low	No	No
C1orf210	149466	FAIL	0.463568	ITH_intermediate	No	No
C1orf216	127703	FAIL	0.657839	ITH_high	No	No
C1orf226	400793	FAIL	0.554054	ITH_intermediate	No	No
C1orf35	79169	FAIL	0.586691	ITH_intermediate	No	No
C1orf43	25912	FAIL	0.365133	ITH_intermediate	No	No
C1orf50	79078	FAIL	0.572694	ITH_intermediate	No	No
C1orf52	148423	FAIL	0.315082	ITH_intermediate	No	No
C1orf53	388722	FAIL	0.431977	ITH_intermediate	No	No
C1orf54	79630	FAIL	0.440598	ITH_intermediate	No	No
C1orf56	54964	FAIL	0.636048	ITH_high	No	No
C1orf68	100129271	FAIL	0.812562	ITH_high	No	No
C1orf74	148304	FAIL	0.488339	ITH_intermediate	No	No
C1orf87	127795	FAIL	0.662318	ITH_high	No	No
C1orf94	84970	FAIL	0.644194	ITH_high	No	No
C1QA	712	FAIL	0.341737	ITH_intermediate	No	No
C1QB	713	FAIL	0.336063	ITH_intermediate	No	No
C1QBP	708	PASS	0.241082	ITH_low	No	No
C1QC	714	PASS	0.371476	ITH_intermediate	No	No
C1QL1	10882	FAIL	0.824952	ITH_high	No	No
C1QL2	165257	FAIL	0.774086	ITH_high	No	No
C1QL3	389941	FAIL	0.471166	ITH_intermediate	No	No
C1QL4	338761	FAIL	0.706302	ITH_high	No	No
C1QTNF1	114897	FAIL	0.355053	ITH_intermediate	No	No
C1QTNF12	388581	FAIL	0.684699	ITH_high	No	No
C1QTNF2	114898	FAIL	0.726678	ITH_high	No	No
C1QTNF3	114899	FAIL	0.601311	ITH_high	No	No
C1QTNF3-AMACR	100534612	FAIL	0.591115	ITH_intermediate	No	No
C1QTNF4	114900	FAIL	0.627486	ITH_high	No	No
C1QTNF6	114904	FAIL	0.590175	ITH_intermediate	No	No
C1QTNF7	114905	FAIL	0.690291	ITH_high	No	No
C1QTNF8	390664	FAIL	0.775169	ITH_high	No	No
C1QTNF9	338872	FAIL	0.840089	ITH_high	No	No
C1QTNF9B	387911	FAIL	0.777275	ITH_high	No	No
C1R	715	PASS	0.565353	ITH_intermediate	No	No
C1RL	51279	FAIL	0.406131	ITH_intermediate	No	No
C1S	716	PASS	0.510642	ITH_intermediate	No	No
C2	717	PASS	0.247009	ITH_low	No	No
C20orf141	128653	FAIL	0.831983	ITH_high	No	No
C20orf144	128864	FAIL	0.765101	ITH_high	No	No
C20orf173	140873	FAIL	0.896042	ITH_high	No	No
C20orf194	25943	PASS	0.544129	ITH_intermediate	No	No
C20orf202	400831	FAIL	0.829668	ITH_high	No	No
C20orf203	284805	FAIL	0.773332	ITH_high	No	No
C20orf204	284739	FAIL	0.660481	ITH_high	No	No
C20orf27	54976	FAIL	0.632649	ITH_high	No	No
C20orf85	128602	FAIL	0.759479	ITH_high	No	No
C20orf96	140680	FAIL	0.228194	ITH_low	No	No
C21orf58	54058	FAIL	0.511238	ITH_intermediate	No	No
C21orf62	56245	FAIL	0.508717	ITH_intermediate	No	No
C21orf91	54149	FAIL	0.336333	ITH_intermediate	No	No
C22orf15	150248	FAIL	0.62199	ITH_high	No	No
C22orf23	84645	FAIL	0.608374	ITH_high	No	No
C22orf31	25770	FAIL	0.791634	ITH_high	No	No
C22orf39	128977	FAIL	0.429999	ITH_intermediate	No	No
C22orf42	150297	FAIL	0.806019	ITH_high	No	No
C22orf46	79640	FAIL	0.275929	ITH_low	No	No
C2CD2	25966	FAIL	0.195349	ITH_low	No	No
C2CD2L	9854	FAIL	0.384737	ITH_intermediate	No	No
C2CD3	26005	FAIL	0.389067	ITH_intermediate	No	No
C2CD4A	145741	PASS	0.353786	ITH_intermediate	No	No
C2CD4B	388125	FAIL	0.415373	ITH_intermediate	No	No
C2CD4C	126567	FAIL	0.749874	ITH_high	No	No
C2CD4D	100191040	FAIL	0.732932	ITH_high	No	No
C2CD5	9847	FAIL	0.326681	ITH_intermediate	No	No
C2CD6	151254	FAIL	0.542383	ITH_intermediate	No	No
C2orf15	150590	PASS	0.443096	ITH_intermediate	No	No
C2orf16	84226	FAIL	0.681734	ITH_high	No	No
C2orf42	54980	FAIL	0.487791	ITH_intermediate	No	No
C2orf49	79074	FAIL	0.418796	ITH_intermediate	No	No
C2orf50	130813	FAIL	0.755417	ITH_high	No	No
C2orf66	401027	FAIL	0.339926	ITH_intermediate	No	No
C2orf68	388969	FAIL	0.362577	ITH_intermediate	No	No
C2orf69	205327	FAIL	0.454441	ITH_intermediate	No	No
C2orf72	257407	FAIL	0.415963	ITH_intermediate	No	No
C2orf73	129852	FAIL	0.681061	ITH_high	No	No
C2orf74	339804	FAIL	0.926607	ITH_high	No	No
C2orf76	130355	FAIL	0.482603	ITH_intermediate	No	No
C2orf78	388960	FAIL	0.896879	ITH_high	No	No
C2orf80	389073	FAIL	0.624443	ITH_high	No	No
C2orf81	388963	FAIL	0.908608	ITH_high	No	No
C2orf83	56918	FAIL	0.735267	ITH_high	No	No
C2orf88	84281	FAIL	0.383958	ITH_intermediate	No	No
C2orf91	400950	FAIL	0.729261	ITH_high	No	No
C2orf92	728537	FAIL	0.474938	ITH_intermediate	No	No
C3	718	PASS	0.438199	ITH_intermediate	No	No
C3AR1	719	PASS	0.374686	ITH_intermediate	No	No
C3orf14	57415	FAIL	0.25715	ITH_low	No	No
C3orf18	51161	FAIL	0.705748	ITH_high	No	No
C3orf20	84077	FAIL	0.587205	ITH_intermediate	No	No
C3orf22	152065	FAIL	0.792135	ITH_high	No	No
C3orf33	285315	FAIL	0.693179	ITH_high	No	No
C3orf38	285237	FAIL	0.428059	ITH_intermediate	No	No
C3orf49	132200	FAIL	0.742617	ITH_high	No	No
C3orf52	79669	PASS	0.280422	ITH_low	No	No
C3orf56	285311	FAIL	0.657347	ITH_high	No	No
C3orf62	375341	FAIL	0.364349	ITH_intermediate	No	No
C3orf70	285382	PASS	0.265919	ITH_low	No	No
C3orf80	401097	FAIL	0.491376	ITH_intermediate	No	No
C3orf84	646498	FAIL	0.858852	ITH_high	No	No
C3orf85	401081	PASS	0.32253	ITH_intermediate	No	No
C4A	720	FAIL	0.446776	ITH_intermediate	No	No
C4B	721	FAIL	0.5572	ITH_intermediate	No	No
C4BPA	722	PASS	0.407617	ITH_intermediate	No	No
C4BPB	725	PASS	0.283552	ITH_low	No	No
C4orf17	84103	FAIL	0.772535	ITH_high	No	No
C4orf19	55286	FAIL	0.535411	ITH_intermediate	No	No
C4orf3	401152	FAIL	0.46574	ITH_intermediate	No	No
C4orf33	132321	FAIL	0.369211	ITH_intermediate	No	No
C4orf36	132989	FAIL	0.622717	ITH_high	No	No
C4orf45	152940	FAIL	0.706537	ITH_high	No	No
C4orf46	201725	FAIL	0.445611	ITH_intermediate	No	No
C4orf47	441054	FAIL	0.500462	ITH_intermediate	No	No
C4orf48	401115	FAIL	0.637041	ITH_high	No	No
C4orf50	389197	FAIL	0.706782	ITH_high	No	No
C4orf51	646603	FAIL	0.775751	ITH_high	No	No
C4orf54	285556	FAIL	0.880153	ITH_high	No	No
C5	727	PASS	0.288114	ITH_low	No	No
C5AR1	728	PASS	0.393444	ITH_intermediate	No	No
C5AR2	27202	FAIL	0.817119	ITH_high	No	No
C5orf15	56951	FAIL	0.299825	ITH_low	No	No
C5orf22	55322	PASS	0.357404	ITH_intermediate	No	No
C5orf24	134553	FAIL	0.307724	ITH_intermediate	No	No
C5orf34	375444	PASS	0.408948	ITH_intermediate	No	No
C5orf38	153571	FAIL	0.666208	ITH_high	No	No
C5orf46	389336	FAIL	0.726849	ITH_high	No	No
C5orf47	133491	FAIL	0.725132	ITH_high	No	No
C5orf49	134121	FAIL	0.830482	ITH_high	No	No
C5orf51	285636	FAIL	0.436034	ITH_intermediate	No	No
C5orf52	100190949	FAIL	0.571566	ITH_intermediate	No	No
C5orf58	133874	FAIL	0.584382	ITH_intermediate	No	No
C5orf60	285679	FAIL	0.833585	ITH_high	No	No
C5orf63	401207	FAIL	0.240796	ITH_low	No	No
C5orf67	101928448	FAIL	0.824847	ITH_high	No	No
C6	729	FAIL	0.847407	ITH_high	No	No
C6orf118	168090	FAIL	0.587022	ITH_intermediate	No	No
C6orf120	387263	FAIL	0.49257	ITH_intermediate	No	No
C6orf132	647024	FAIL	0.504281	ITH_intermediate	No	No
C6orf136	221545	FAIL	0.415783	ITH_intermediate	No	No
C6orf141	135398	PASS	0.275387	ITH_low	No	No
C6orf15	29113	FAIL	0.716212	ITH_high	No	No
C6orf163	206412	FAIL	0.293258	ITH_low	No	No
C6orf201	404220	FAIL	0.732845	ITH_high	No	No
C6orf223	221416	FAIL	0.328919	ITH_intermediate	No	No
C6orf226	441150	FAIL	0.678418	ITH_high	No	No
C6orf47	57827	FAIL	0.464288	ITH_intermediate	No	No
C6orf52	347744	FAIL	0.64243	ITH_high	No	No
C6orf58	352999	FAIL	0.723873	ITH_high	No	No
C6orf62	81688	FAIL	0.305096	ITH_intermediate	No	No
C6orf89	221477	FAIL	0.437395	ITH_intermediate	No	No
C7	730	PASS	0.768131	ITH_high	No	No
[truncated: 16,826 more rows]

## Sheet: SD10
Supplementary Data 10. Clinicopathological and molecular associations of the CMS and cCMS classification frameworks
Variable	Extended primary CRC series (n = 474 classified samples)a						Extended primary CRC series (n = 504 classified samples)a
	Total	CMS1	CMS2	CMS3	CMS4	p-valueb	Total	cCMS1	cCMS2	cCMS3	cCMS4	p-valueb
	n (%)	n (%)	n (%)	n (%)	n (%)		n (%)	n (%)	n (%)	n (%)	n (%)
Sex						0.002						<0.001
Female	236 (50)	66 (63)	102 (49)	41 (49)	27 (35)		251 (50)	54 (69)	130 (47)	51 (50)	16 (33)
Male	238 (50)	38 (37)	107 (51)	43 (51)	50 (65)		253 (50)	24 (31)	145 (53)	52 (50)	32 (67)
Age						0.83						<0.001
< median (71.15)	239 (50)	50 (48)	108 (52)	40 (48)	41 (53)		254 (50)	28 (36)	143 (52)	48 (47)	35 (73)
≥ median (71.15)	235 (50)	54 (52)	101 (48)	44 (52)	36 (47)		250 (50)	50 (64)	132 (48)	55 (53)	13 (27)
Tumor localization						<0.001						<0.001
Right	207 (44)	89 (86)	50 (24)	40 (48)	28 (36)		214 (42)	69 (88)	71 (26)	55 (53)	19 (40)
Left	145 (31)	10 (10)	83 (40)	25 (30)	27 (35)		154 (31)	3 (4)	109 (40)	26 (25)	16 (33)
Rectum	122 (26)	5 (5)	76 (36)	19 (23)	22 (29)		136 (27)	6 (8)	95 (35)	22 (21)	13 (27)
TNM-stage						0.072						<0.001
I	100 (21)	21 (20)	50 (24)	20 (24)	9 (12)		107 (21)	16 (21)	66 (24)	22 (21)	3 (6)
II	177 (37)	44 (42)	78 (37)	33 (39)	22 (29)		187 (37)	40 (51)	98 (36)	39 (38)	10 (21)
III	132 (28)	28 (27)	51 (24)	23 (27)	30 (39)		141 (28)	20 (26)	71 (26)	29 (28)	21 (44)
IV	65 (14)	11 (11)	30 (14)	8 (10)	16 (21)		69 (14)	2 (3)	40 (15)	13 (13)	14 (29)
Residual tumor statusc						0.28						<0.001
0	401 (85)	92 (88)	175 (84)	74 (88)	60 (78)		426 (84)	76 (97)	230 (84)	87 (84)	33 (69)
1	6 (1)	1 (1)	2 (1)	2 (2)	1 (1)		7 (1)	-	3 (1)	3 (3)	1 (2)
2	67 (14)	11 (11)	32 (15)	8 (9)	16 (21)		71 (14)	2 (3)	42 (15)	13 (13)	14 (29)
MSI statusd						<0.001						<0.001
MSS	384 (81)	39 (38)	204 (98)	67 (80)	74 (96)		412 (82)	29 (38)	270 (98)	69 (67)	44 (92)
MSI	90 (19)	65 (62)	5 (2.4)	17 (20)	3 (3.9)		91 (18)	48 (62)	5 (2)	34 (33)	4 (8)
KRAS statusd						<0.001						0.17
Wild-type	308 (65)	82 (79)	137 (66)	40 (48)	49 (64)		326 (65)	59 (76)	171 (62)	65 (63)	31 (65)
Mutated	166 (35)	22 (21)	72 (34)	44 (52)	28 (36)		178 (35)	19 (24)	104 (38)	38 (37)	17 (35)
BRAFV600E statusd						<0.001						<0.001
Wild-type	383 (81)	40 (38)	205 (98)	68 (81)	70 (91)		410 (81)	38 (49)	270 (98)	64 (62)	38 (79)
Mutated	91 (19)	64 (62)	4 (1.9)	16 (19)	7 (9.1)		94 (19)	40 (51)	5 (2)	39 (38)	10 (21)
	Total	CMS1	CMS2	CMS3	CMS4	p-valueb	Total	cCMS1	cCMS2	cCMS3	cCMS4	p-valueb
	median (IQR)	median (IQR)	median (IQR)	median (IQR)	median (IQR)		median (IQR)	median (IQR)	median (IQR)	median (IQR)	median (IQR)
CTL-score						<0.001						<0.001
cont.	4.58 (4.44, 4.78)	4.85 (4.61, 5.06)	4.50 (4.39, 4.63)	4.56 (4.43, 4.71)	4.63 (4.49, 4.77)		4.59 (4.44, 4.78)	4.95 (4.74, 5.18)	4.50 (4.40, 4.64)	4.61 (4.51, 4.79)	4.68 (4.59, 4.84)
CAF-score						<0.001						<0.001
cont.	8.44 (8.03, 8.85)	8.66 (8.42, 8.99)	8.30 (7.99, 8.56)	7.88 (7.57, 8.20)	9.18 (8.98, 9.44)		8.48 (8.07, 8.87)	8.61 (8.34, 8.85)	8.34 (7.97, 8.67)	8.47 (7.87, 8.89)	9.30 (8.96, 9.59)
aExcluding patients with synchronous tumors or unknown sex.
bFrom Pearson’s chi-squared test, Fisher’s Exact test, or Kruskal-Wallis rank sum test.
c0: no evidence of residual tumor after surgery; 1: microscopic resection margin ≤ 1 mm, no other sign of residual tumor; 2: macroscopic residual tumor (locally, or distant metastases)
dExcluding tumors with undetermined status.
CAF, cancer-associated fibroblasts; CTL, cytotoxic lymphocytes; IQR, inter-quartile range; ITH, intra-tumor heterogeneity; TNM, tumor-node-metastasis.

[truncated: 4 more sheets: SD11, SD12, SD13, SD14]
