# Supplementary material for: Multiregional transcriptomics identifies congruent consensus subtypes with prognostic value beyond tumor heterogeneity of colorectal cancer
Source: Nat Commun. 2024 May 21;15:4342. doi: 10.1038/s41467-024-48706-2 (PMC11109119; doi:10.1038/s41467-024-48706-2)
Supplement: Supplementary file 6 — Source Data [file 41467_2024_48706_MOESM6_ESM.xlsx]

## Sheet: Fig1b
Euclidean distance (max)	CMS heterogeneity
32.288	Heterogeneous
4.04246	Heterogeneous
15.7735	Heterogeneous
16.1537	Heterogeneous
22.7118	Heterogeneous
12.7762	Heterogeneous
23.0434	Heterogeneous
14.2866	Heterogeneous
5.35698	Heterogeneous
15.2336	Heterogeneous
27.4038	Heterogeneous
12.0691	Heterogeneous
2.65849	Heterogeneous
21.7655	Heterogeneous
5.74818	Heterogeneous
45.5554	Heterogeneous
24.3617	Heterogeneous
23.051	Heterogeneous
8.20204	Heterogeneous
27.6082	Heterogeneous
30.9114	Heterogeneous
23.3998	Heterogeneous
12.183	Heterogeneous
17.0037	Heterogeneous
18.2172	Heterogeneous
34.1263	Heterogeneous
60.0423	Heterogeneous
32.0897	Heterogeneous
12.0213	Heterogeneous
4.4801	Heterogeneous
14.5653	Heterogeneous
38.519	Heterogeneous
26.7576	Heterogeneous
20.2018	Heterogeneous
30.3602	Heterogeneous
8.56284	Heterogeneous
7.01864	Heterogeneous
17.5574	Heterogeneous
14.1212	Heterogeneous
10.4511	Homogeneous
9.97804	Homogeneous
19.73	Homogeneous
13.2173	Homogeneous
14.9868	Homogeneous
10.9488	Homogeneous
18.7139	Homogeneous
11.0367	Homogeneous
6.34881	Homogeneous
20.6418	Homogeneous
7.20275	Homogeneous
13.7832	Homogeneous
14.501	Homogeneous
6.87733	Homogeneous
9.39358	Homogeneous
6.58917	Homogeneous
13.3385	Homogeneous
7.81337	Homogeneous
5.41726	Homogeneous
10.2402	Homogeneous
10.2767	Homogeneous
11.6816	Homogeneous
29.3876	Homogeneous
8.49199	Homogeneous
13.1355	Homogeneous
6.72005	Homogeneous
4.882	Homogeneous
18.04	Homogeneous
30.3402	Homogeneous
9.34903	Homogeneous
21.9395	Homogeneous
12.6111	Homogeneous
13.8956	Homogeneous
10.0267	Homogeneous
3.35753	Homogeneous
25.337	Homogeneous
13.1371	Homogeneous
19.2	Homogeneous
13.7455	Homogeneous
5.16003	Homogeneous
6.53068	Homogeneous
5.84366	Homogeneous
8.56842	Homogeneous
7.237	Homogeneous
13.7775	Homogeneous
11.798	Homogeneous
4.46121	Homogeneous
6.6871	Homogeneous
22.0823	Homogeneous
19.5296	Homogeneous
10.3994	Homogeneous
14.3751	Homogeneous
9.30288	Undetermined
3.25921	Undetermined
20.2083	Undetermined
6.59938	Undetermined
14.0035	Undetermined
9.79635	Undetermined
19.6211	Undetermined

## Sheet: Fig1c
		CMS1	non-CMS1	CMS2	non-CMS2	CMS3	non-CMS3	CMS4	non-CMS4
Heterogeneous	count	14	25	25	14	15	24	26	13
	frequency	0.451613	-	0.5	-	0.75	-	0.83871	-
Homogeneous	count	17	35	25	27	5	47	5	47
	frequency	0.548387	-	0.5	-	0.25	-	0.16129	-
Undetermined	count	0	7	1	6	4	3	2	5

## Sheet: Fig1d
*Source data also provided in Supplementary Data 2
	Gene set name	Enriched in	p-value	-log10(p-value)
	Cancer mesenchymal transition	Heterogeneous	8.36559e-38	37.0775
	Stromal infiltration	Heterogeneous	6.5618e-28	27.183
	EMT	Heterogeneous	7.61404e-24	23.1184
	Extracellular matrix organization	Heterogeneous	4.32056e-10	9.36446
	TGFB response signature of fibroblasts	Heterogeneous	1.74839e-07	6.75736
	Immune infiltration	Heterogeneous	3.53986e-05	4.45101
	Angiogenesis	Heterogeneous	0.000132662	3.87725
	KRAS signaling	Heterogeneous	0.000148384	3.82861
	Coagulation	Heterogeneous	0.000216635	3.66427
	Cell cycle; mitotic	Homogeneous	0.000309965	3.50869
	MYC targets	Homogeneous	0.000648332	3.1882
	Proteasome	Homogeneous	0.000651087	3.18636
	Cancer stem cell (LGR5) signature	Heterogeneous	0.0013628	2.86557
	G2M checkpoint	Homogeneous	0.00270466	2.56789
	Cancer stem cell (EPHB2) signature	Heterogeneous	0.00309623	2.50917

## Sheet: Fig3a
*Source data also provided in Supplementary Data 8 and 9
	Gene symbol	Entrez ID	ITH-score	ITH-group	Inter-sample 10-90th percentile range	Inter-tumor 10-90th percentile range
	HLA-DRB5	3127	0.0427852	ITH_low	4.01542	3.94066
	DDX43	55510	0.0481986	ITH_low	1.81654	1.81602
	DDX3Y	8653	0.0546215	ITH_low	3.14357	3.10154
	KDM5D	8284	0.0604887	ITH_low	1.96278	2.01041
	ERAP2	64167	0.0680413	ITH_low	2.76951	2.8027
	MAP7D2	256714	0.0703321	ITH_low	2.47115	2.24308
	UTY	7404	0.0717363	ITH_low	3.35884	3.32201
	USP9Y	8287	0.0725944	ITH_low	2.60902	2.61176
	RUBCNL	80183	0.0794554	ITH_low	3.79258	3.64105
	TBX20	57057	0.0856751	ITH_low	1.23015	1.14123
	EIF1AY	9086	0.086447	ITH_low	2.63729	2.55061
	ATP9A	10079	0.0886784	ITH_low	1.97544	1.84274
	RPS4Y1	6192	0.0894287	ITH_low	2.33949	2.22244
	FARP1	10160	0.0906852	ITH_low	1.49692	1.4105
	PRAC1	84366	0.0909547	ITH_low	3.72091	3.58694
	PIWIL1	9271	0.0956573	ITH_low	4.28195	4.1817
	PCDHGA10	56106	0.0958928	ITH_low	1.96027	1.8393
	MYEF2	50804	0.0959857	ITH_low	2.09686	2.01821
	SHROOM4	57477	0.0967869	ITH_low	1.5886	1.54753
	ZFY	7544	0.102917	ITH_low	2.17836	2.04386
	HS6ST2	90161	0.103305	ITH_low	2.2351	2.10758
	SLFN13	146857	0.103941	ITH_low	2.03644	1.91717
	L3MBTL4	91133	0.103985	ITH_low	1.34415	1.2815
	DDX27	55661	0.104565	ITH_low	1.33967	1.33086
	SPIN3	169981	0.105401	ITH_low	1.33994	1.31565
	STK31	56164	0.107395	ITH_low	1.00322	0.981162
	GBP3	2635	0.109845	ITH_low	2.07867	2.04046
	PLCB4	5332	0.111744	ITH_low	3.58668	3.388
	RNF43	54894	0.111872	ITH_low	2.33258	2.21682
	HUNK	30811	0.112994	ITH_low	2.32216	2.26623
	TP53	7157	0.113034	ITH_low	1.57207	1.54747
	TP53RK	112858	0.113568	ITH_low	1.15932	1.1755
	CPNE1	8904	0.113811	ITH_low	1.40587	1.27961
	FREM2	341640	0.114164	ITH_low	1.68435	1.61526
	FGGY	55277	0.115499	ITH_low	1.57015	1.58937
	SLC44A5	204962	0.115994	ITH_low	3.0888	2.85623
	FZD10	11211	0.11607	ITH_low	1.17887	1.07403
	TSPAN6	7105	0.116964	ITH_low	2.25259	2.14706
	KRT23	25984	0.117618	ITH_low	2.22006	2.07564
	SLC28A3	64078	0.118085	ITH_low	3.06525	2.89864
	OXGR1	27199	0.118909	ITH_low	2.84528	2.84715
	GRM8	2918	0.119401	ITH_low	2.33264	2.27951
	OSER1	51526	0.11956	ITH_low	1.32966	1.19354
	ABHD12B	145447	0.120205	ITH_low	2.03552	2.09459
	MTERF1	7978	0.121411	ITH_low	1.19817	1.16101
	CALB1	793	0.121771	ITH_low	2.29389	1.34113
	POLR2A	5430	0.122261	ITH_low	1.00374	1.0297
	LAPTM4B	55353	0.122633	ITH_low	1.52731	1.3944
	NLRP2	55655	0.123122	ITH_low	1.91412	1.74617
	CTTNBP2	83992	0.123383	ITH_low	1.71415	1.59439
	PCMTD2	55251	0.123989	ITH_low	1.37112	1.34135
	RTF2	51507	0.124004	ITH_low	1.02455	1.00057
	UTS2	10911	0.124746	ITH_low	1.32669	1.28944
	ABAT	18	0.124768	ITH_low	1.33768	1.34456
	TRMT12	55039	0.125389	ITH_low	1.70724	1.55469
	ZNF730	100129543	0.126761	ITH_low	1.30727	1.30341
	ZBTB10	65986	0.127257	ITH_low	1.98586	1.98058
	FAM3B	54097	0.127278	ITH_low	1.85443	1.73209
	HLA-DQB1	3119	0.127747	ITH_low	2.1477	2.07041
	CABLES1	91768	0.127864	ITH_low	1.05253	1.00482
	DUSP4	1846	0.128191	ITH_low	1.68873	1.55542
	MIPOL1	145282	0.128676	ITH_low	1.34127	1.21135
	HSPA4L	22824	0.128902	ITH_low	3.08328	2.91134
	POFUT1	23509	0.129295	ITH_low	1.48723	1.42945
	TRMT6	51605	0.129479	ITH_low	1.14326	1.07922
	ZNF43	7594	0.130141	ITH_low	1.64985	1.60877
	SPESP1	246777	0.130334	ITH_low	1.07822	0.955403
	RAB27B	5874	0.131375	ITH_low	3.00855	2.85384
	HOXC6	3223	0.131443	ITH_low	1.07813	1.05277
	EREG	2069	0.133468	ITH_low	4.53444	4.37338
	QPRT	23475	0.134011	ITH_low	1.49082	1.44591
	PARP6	56965	0.134624	ITH_low	1.33294	1.27457
	ZNF334	55713	0.1348	ITH_low	1.17029	0.99283
	NLGN4Y	22829	0.135366	ITH_low	1.25036	1.19005
	GNG4	2786	0.137436	ITH_low	2.31359	2.29565
	FUT8	2530	0.137882	ITH_low	1.49475	1.35883
	H3C11	8354	0.137959	ITH_low	2.34246	2.31346
	SATB2	23314	0.137972	ITH_low	2.28546	2.19414
	GSPT2	23708	0.138638	ITH_low	1.09486	0.983044
	GSTM1	2944	0.138833	ITH_low	1.18669	1.10074
	PRPF6	24148	0.139515	ITH_low	1.04326	1.04687
	MRPS21	54460	0.139738	ITH_low	1.42775	1.4057
	PTPRO	5800	0.140376	ITH_low	2.63704	2.53443
	NUDT12	83594	0.140849	ITH_low	2.46797	2.07803
	HENMT1	113802	0.141536	ITH_low	1.41223	1.29143
	AREG	374	0.141625	ITH_low	3.47126	3.31078
	SBSPON	157869	0.141886	ITH_low	3.29523	2.95528
	ZFP30	22835	0.142207	ITH_low	1.07557	0.931659
	NETO2	81831	0.142925	ITH_low	2.76675	2.63554
	ANO1	55107	0.143409	ITH_low	1.82693	1.73933
	AKR1E2	83592	0.14368	ITH_low	1.09771	1.04173
	CAB39L	81617	0.143835	ITH_low	1.78783	1.75832
	WDR35	57539	0.144168	ITH_low	1.67608	1.53188
	DPM1	8813	0.145285	ITH_low	1.39591	1.31976
	KIF3B	9371	0.146012	ITH_low	1.03013	0.966366
	NTS	4922	0.146782	ITH_low	1.46844	1.35593
	CFTR	1080	0.146878	ITH_low	3.05001	2.94985
	RTL8A	26071	0.146905	ITH_low	1.51613	1.37036
	MLF1	4291	0.147479	ITH_low	1.59363	1.51793
	ZNF681	148213	0.147961	ITH_low	1.90283	1.83885
	BCL11A	53335	0.148813	ITH_low	1.05097	1.00027
	ZMYND8	23613	0.149043	ITH_low	1.22771	1.18456
	ATF7IP2	80063	0.149134	ITH_low	1.652	1.62894
	KBTBD12	166348	0.149181	ITH_low	1.3308	1.31002
	NOX1	27035	0.14922	ITH_low	3.99457	3.73064
	RMC1	29919	0.150252	ITH_low	1.14004	0.975594
	ALPK3	57538	0.150678	ITH_low	1.40077	1.35386
	DNAJC6	9829	0.15098	ITH_low	1.24022	1.17006
	FABP3	2170	0.151546	ITH_low	1.50477	1.13401
	RAD51C	5889	0.151645	ITH_low	1.17291	1.17479
	CYP2B6	1555	0.151832	ITH_low	3.86664	3.62103
	LCN15	389812	0.152054	ITH_low	1.01868	0.909821
	APMAP	57136	0.152235	ITH_low	1.08873	1.09784
	IGF2	3481	0.152536	ITH_low	1.04719	0.927523
	BST2	684	0.152952	ITH_low	2.47999	2.28382
	GALC	2581	0.153625	ITH_low	1.9147	1.67729
	DSG3	1830	0.153881	ITH_low	4.59669	4.40829
	NELFCD	51497	0.153978	ITH_low	1.32886	1.24521
	ENPP3	5169	0.155636	ITH_low	4.09869	4.15713
	PTPRD	5789	0.156064	ITH_low	3.05441	2.95072
	TASP1	55617	0.156155	ITH_low	1.14943	1.04415
	NEK3	4752	0.156586	ITH_low	1.7455	1.70708
	H4C13	8368	0.156799	ITH_low	2.21513	2.02374
	FZD3	7976	0.157095	ITH_low	1.55812	1.52336
	WIF1	11197	0.15724	ITH_low	1.19338	1.03189
	MT1X	4501	0.157812	ITH_low	1.82417	1.67714
	SCML2	10389	0.15801	ITH_low	1.38248	1.32619
	ZNF736	728927	0.15805	ITH_low	1.09009	1.00818
	MSH4	4438	0.158232	ITH_low	1.18124	1.16243
	DNTTIP1	116092	0.15866	ITH_low	1.17957	1.12306
	RPS6KA6	27330	0.158946	ITH_low	2.73898	2.63981
	INPP5D	3635	0.159165	ITH_low	1.25339	1.22439
	XKRX	402415	0.15924	ITH_low	1.93944	1.90094
	LRP4	4038	0.159279	ITH_low	2.1954	2.12072
	AXIN2	8313	0.159522	ITH_low	1.88451	1.73671
	DNAH14	127602	0.159759	ITH_low	1.48612	1.44337
	TMEM252	169693	0.160165	ITH_low	2.00169	1.76957
	PIGU	128869	0.160982	ITH_low	1.33463	1.29261
	DPEP1	1800	0.161342	ITH_low	2.43782	2.49036
	ADGRG6	57211	0.161618	ITH_low	2.61676	2.4408
	CA8	767	0.161866	ITH_low	2.25162	2.08628
	CRLS1	54675	0.161934	ITH_low	1.42354	1.30349
	CACNA1D	776	0.162022	ITH_low	1.54054	1.44413
	KHDRBS3	10656	0.162479	ITH_low	1.35941	1.3254
	ZNF543	125919	0.162571	ITH_low	1.08805	1.08976
	NAALADL2	254827	0.162783	ITH_low	1.36991	1.32048
	MLH1	4292	0.162998	ITH_low	1.64222	1.48146
	MUC17	140453	0.16397	ITH_low	4.93366	4.95686
	AOAH	313	0.164026	ITH_low	2.09073	1.96777
	RNLS	55328	0.164073	ITH_low	1.54415	1.52139
	PEG10	23089	0.164131	ITH_low	1.4988	1.15318
	CFAP20DC	200844	0.164199	ITH_low	1.19452	1.1247
	ALCAM	214	0.164232	ITH_low	1.56811	1.4325
	ZDHHC9	51114	0.164355	ITH_low	1.30821	1.30262
	SLX4IP	128710	0.164467	ITH_low	1.3458	1.23786
	SLC14A1	6563	0.164736	ITH_low	1.54394	1.26386
	PSMA7	5688	0.164822	ITH_low	1.03125	0.947694
	FMR1	2332	0.165176	ITH_low	1.16398	1.09917
	GSTM3	2947	0.165263	ITH_low	1.92868	1.83808
	ZNF844	284391	0.165293	ITH_low	1.63864	1.44829
	SRD5A3	79644	0.165457	ITH_low	1.28598	1.22689
	SRPX2	27286	0.165737	ITH_low	2.37063	2.32628
	FBXO16	157574	0.165793	ITH_low	1.15241	1.12004
	ARSD	414	0.166231	ITH_low	1.07545	1.01397
	VAV3	10451	0.166248	ITH_low	1.13531	1.10659
	XRN2	22803	0.166419	ITH_low	1.16136	1.05777
	HOXB6	3216	0.166458	ITH_low	1.61795	1.64344
	TM9SF4	9777	0.166568	ITH_low	1.06405	0.919749
	CRNKL1	51340	0.167004	ITH_low	1.10807	1.00072
	KLHL13	90293	0.167163	ITH_low	1.38143	1.33679
	MCMDC2	157777	0.167452	ITH_low	1.30982	1.25566
	OAS3	4940	0.167652	ITH_low	1.478	1.26238
	PLAGL2	5326	0.168676	ITH_low	1.08527	0.992363
	SLC5A6	8884	0.168807	ITH_low	1.15582	1.11441
	ACOX2	8309	0.168946	ITH_low	1.34229	1.2785
	CRYZ	1429	0.169144	ITH_low	1.58062	1.49873
	GMPR	2766	0.169315	ITH_low	1.3958	1.25788
	GYG2	8908	0.169356	ITH_low	1.15066	1.07465
	SERPINB6	5269	0.169473	ITH_low	1.0407	0.981362
	TFAP2A	7020	0.169604	ITH_low	1.15631	1.07003
	TMEM211	255349	0.169614	ITH_low	1.10805	1.06509
	SLC18B1	116843	0.169848	ITH_low	1.75096	1.65354
	MYRFL	196446	0.169878	ITH_low	1.66575	1.38984
	PCDHGB2	56103	0.170032	ITH_low	1.85758	1.67376
	SCO1	6341	0.17038	ITH_low	1.04966	0.991184
	GABRE	2564	0.170522	ITH_low	1.82159	1.81772
	ZNF830	91603	0.170638	ITH_low	1.18184	1.17068
	ACE2	59272	0.170658	ITH_low	3.43431	3.28459
	SLC1A1	6505	0.170983	ITH_low	2.33092	2.09642
	ZNF215	7762	0.171488	ITH_low	1.32658	1.19743
	RAB22A	57403	0.171632	ITH_low	1.01521	0.965159
	PCLO	27445	0.171813	ITH_low	1.4201	1.42213
	ARFGEF2	10564	0.171964	ITH_low	1.12071	1.09206
	TBX3	6926	0.172147	ITH_low	1.2865	1.20907
	PPP1R3D	5509	0.172392	ITH_low	1.22399	1.22465
	RBM11	54033	0.172587	ITH_low	1.22291	1.26576
	PLCB1	23236	0.17269	ITH_low	1.63493	1.58793
	MTMR8	55613	0.172823	ITH_low	1.82851	1.52588
	RETNLB	84666	0.172964	ITH_low	3.24513	3.19865
	ANKEF1	63926	0.173226	ITH_low	1.57596	1.47973
	PAIP2B	400961	0.173227	ITH_low	1.45562	1.46199
	VNN1	8876	0.173445	ITH_low	3.39687	2.87978
	SLC2A12	154091	0.173577	ITH_low	2.71519	2.59607
	CCDC25	55246	0.173867	ITH_low	1.04173	0.959961
	NCKAP5	344148	0.174431	ITH_low	1.13806	1.09572
	ZNRF3	84133	0.174505	ITH_low	1.08393	0.968831
	C9orf64	84267	0.174615	ITH_low	1.00072	0.964767
	GZMB	3002	0.174724	ITH_low	1.24218	1.18226
	SDR16C5	195814	0.1748	ITH_low	2.58737	2.48795
	LRIF1	55791	0.174834	ITH_low	1.264	1.12992
	PM20D2	135293	0.174986	ITH_low	2.00575	1.78791
	GPCPD1	56261	0.175155	ITH_low	1.97729	1.91635
	AGR3	155465	0.175335	ITH_low	4.2249	4.10402
	EPHB3	2049	0.175432	ITH_low	1.78377	1.7764
	TM4SF4	7104	0.175582	ITH_low	1.89152	1.57386
	LYN	4067	0.175693	ITH_low	1.16763	1.11792
	KLK10	5655	0.175969	ITH_low	1.51409	1.55266
	TFCP2L1	29842	0.176048	ITH_low	2.2062	2.05364
	SLC38A5	92745	0.176789	ITH_low	1.44339	1.43602
	GCH1	2643	0.177194	ITH_low	1.1791	1.0732
	RBBP8	5932	0.177442	ITH_low	1.29634	1.20098
	FITM2	128486	0.178058	ITH_low	1.27615	1.18166
	ABCC4	10257	0.178373	ITH_low	1.23284	1.1644
	EPHB2	2048	0.178388	ITH_low	1.3654	1.20246
	NUCB2	4925	0.178493	ITH_low	1.14301	1.13511
	JAK2	3717	0.178579	ITH_low	1.53302	1.33315
	MCOLN3	55283	0.178756	ITH_low	1.69985	1.66923
	XKR9	389668	0.178884	ITH_low	1.35622	1.31543
	ABCB1	5243	0.178957	ITH_low	2.86358	2.80535
	PLA2G12B	84647	0.178984	ITH_low	1.84692	1.76266
	CTPS2	56474	0.179042	ITH_low	1.21887	1.12322
	IFNG	3458	0.179094	ITH_low	2.165	1.86307
	MOCS3	27304	0.17964	ITH_low	1.69483	1.58974
	LY6E	4061	0.17987	ITH_low	1.02167	0.946497
	UCP2	7351	0.179931	ITH_low	1.1263	0.97012
	AK7	122481	0.179936	ITH_low	1.45863	1.34477
	PMEPA1	56937	0.180276	ITH_low	1.37615	1.27309
	BAMBI	25805	0.180541	ITH_low	1.63275	1.63013
	PMFBP1	83449	0.18065	ITH_low	1.09484	0.976074
	TM4SF1	4071	0.18082	ITH_low	1.59045	1.41441
	ZNF655	79027	0.180857	ITH_low	1.23866	1.09065
	PON3	5446	0.180885	ITH_low	1.75782	1.68151
	SEMA5A	9037	0.180893	ITH_low	1.66839	1.55625
	EPDR1	54749	0.180946	ITH_low	1.67819	1.61488
	ZNF480	147657	0.181069	ITH_low	1.27553	1.16499
	USP18	11274	0.181257	ITH_low	1.07938	0.952722
	SGK2	10110	0.181294	ITH_low	1.38819	1.27873
	LY6G6F-LY6G6D	110599563	0.181347	ITH_low	2.47297	2.42951
	MPV17L	255027	0.181778	ITH_low	2.1928	2.02838
	CDHR1	92211	0.181946	ITH_low	2.68962	2.54947
	HID1	283987	0.182073	ITH_low	1.19037	1.16551
	KCNA6	3742	0.18217	ITH_low	1.89422	1.45774
	ZNF550	162972	0.182229	ITH_low	1.10472	1.07954
	ERP27	121506	0.1824	ITH_low	3.58688	3.28078
	NUP210	23225	0.182472	ITH_low	1.36678	1.23784
	CCL24	6369	0.182491	ITH_low	2.5066	2.28278
	PRDX5	25824	0.182591	ITH_low	1.48574	1.40221
	LDLRAD3	143458	0.182768	ITH_low	1.07154	0.971774
	CD274	29126	0.182977	ITH_low	1.64759	1.54378
	INTS10	55174	0.183035	ITH_low	1.04882	0.92599
	ZNF595	152687	0.18341	ITH_low	1.72394	1.61849
	SNRPB2	6629	0.184059	ITH_low	1.27437	1.19228
	AIM2	9447	0.184162	ITH_low	1.9071	1.75888
	ASPH	444	0.184412	ITH_low	1.16694	0.997174
	MT1E	4493	0.184443	ITH_low	1.30791	1.23134
	AQP3	360	0.184491	ITH_low	1.04048	1.00163
	GRIN2B	2904	0.184495	ITH_low	2.18029	2.09479
	ZNF347	84671	0.184577	ITH_low	1.5232	1.41683
	MT1F	4494	0.184666	ITH_low	2.01726	1.85166
	ZNF486	90649	0.184711	ITH_low	1.96369	1.95179
	STK26	51765	0.184907	ITH_low	1.19981	0.981057
	MGAM2	93432	0.18522	ITH_low	4.00129	3.69253
	EPHA4	2043	0.185304	ITH_low	1.747	1.7556
	MGME1	92667	0.185674	ITH_low	1.18633	1.03644
	MYRIP	25924	0.185927	ITH_low	1.08661	0.976575
	AGPAT5	55326	0.185934	ITH_low	1.3714	1.28153
	STK33	65975	0.186159	ITH_low	1.17769	0.95194
	CEL	1056	0.186165	ITH_low	2.7627	2.74575
	SMAD9	4093	0.186236	ITH_low	1.42425	1.48903
	TVP23B	51030	0.186416	ITH_low	1.02824	1.02005
	PROX1	5629	0.186523	ITH_low	2.07158	1.95837
	PLAAT4	5920	0.186603	ITH_low	1.77521	1.70586
	CTSV	1515	0.186615	ITH_low	1.58349	1.49377
	ZNF718	255403	0.186791	ITH_low	1.38906	1.33279
	SYCP2	10388	0.186828	ITH_low	1.31038	1.2522
	SBDS	51119	0.186949	ITH_low	1.13789	1.09276
	ESF1	51575	0.186996	ITH_low	1.62682	1.49723
	DUSP16	80824	0.187013	ITH_low	1.32351	1.17219
	SLC6A6	6533	0.187114	ITH_low	1.32036	1.29294
	ZNF814	730051	0.187275	ITH_low	1.48101	1.36964
	PTGR2	145482	0.187323	ITH_low	1.32661	1.24725
	ZNF350	59348	0.187746	ITH_low	1.43399	1.40179
	STXBP1	6812	0.187761	ITH_low	1.75	1.73741
	NT5DC3	51559	0.188096	ITH_low	1.59019	1.55645
	ENGASE	64772	0.188135	ITH_low	1.06681	1.01111
	ZNF85	7639	0.18815	ITH_low	1.24533	1.21416
	HIBADH	11112	0.188348	ITH_low	1.07324	1.0644
	IYD	389434	0.188417	ITH_low	1.81348	1.59343
	CTSE	1510	0.188471	ITH_low	5.48027	5.24942
	ARSJ	79642	0.188658	ITH_low	1.90695	1.80448
	PCDHA4	56144	0.18875	ITH_low	1.30432	1.29682
	SYT1	6857	0.188753	ITH_low	1.1433	1.1143
	FRAS1	80144	0.188773	ITH_low	1.20683	1.18124
	SPATA18	132671	0.18885	ITH_low	1.02329	0.956731
	PYGL	5836	0.188946	ITH_low	2.15079	1.98973
	MTUS1	57509	0.188954	ITH_low	1.20786	1.0667
	GALNT6	11226	0.189008	ITH_low	1.19184	1.12463
	GGH	8836	0.189016	ITH_low	1.81616	1.67419
	PSME1	5720	0.189214	ITH_low	1.17033	1.0159
	ZNF300	91975	0.189363	ITH_low	1.18498	1.10527
	DPP4	1803	0.189452	ITH_low	3.10551	2.94849
	CCN6	8838	0.189544	ITH_low	1.38461	1.22506
	PTCH1	5727	0.189556	ITH_low	1.27056	1.12911
	OSBPL1A	114876	0.189911	ITH_low	1.4828	1.26533
	ARID3A	1820	0.18992	ITH_low	1.01125	0.926561
	MCUB	55013	0.190294	ITH_low	1.50952	1.36208
	GIPC2	54810	0.190301	ITH_low	1.70714	1.63276
	NT5E	4907	0.190407	ITH_low	2.16751	1.99325
	FAM169A	26049	0.190448	ITH_low	2.13317	2.01705
	CD44	960	0.190452	ITH_low	1.27673	1.23781
	HOXB3	3213	0.190872	ITH_low	1.16887	1.10121
	ZNF75A	7627	0.191037	ITH_low	1.13633	1.06052
	ADAM9	8754	0.19113	ITH_low	1.15431	1.06392
	MCU	90550	0.191301	ITH_low	1.14777	1.09374
	FEZF1	389549	0.191743	ITH_low	1.53869	1.35055
	C1orf21	81563	0.191917	ITH_low	1.39786	1.28796
	TMTC4	84899	0.192014	ITH_low	1.1076	1.0839
	REPS2	9185	0.192086	ITH_low	1.5513	1.45135
	NR1I2	8856	0.192266	ITH_low	1.56607	1.51937
	TGFBI	7045	0.192419	ITH_low	1.52429	1.40307
	SLC38A11	151258	0.192628	ITH_low	1.96462	1.6708
	MCOLN2	255231	0.192854	ITH_low	1.91108	1.7077
	FREM1	158326	0.192922	ITH_low	2.63997	2.56297
	CDK5RAP1	51654	0.193013	ITH_low	1.1283	1.06805
	HABP2	3026	0.19303	ITH_low	1.02236	0.739641
	ALKBH3	221120	0.193155	ITH_low	1.0354	0.903032
	ANO6	196527	0.193373	ITH_low	1.00738	0.921871
	GOLGA8A	23015	0.193432	ITH_low	1.97586	1.85374
	MLLT3	4300	0.193442	ITH_low	1.43314	1.36141
	GDA	9615	0.193445	ITH_low	2.72716	2.56472
	MYC	4609	0.193755	ITH_low	1.29176	1.29189
	PLA2G4A	5321	0.193853	ITH_low	3.02229	3.13603
	PCDHGB1	56104	0.193923	ITH_low	1.38208	1.00095
	SLAIN1	122060	0.194176	ITH_low	1.02191	0.966928
	PRDM5	11107	0.194277	ITH_low	1.15192	1.03554
	RIOK3	8780	0.194335	ITH_low	1.13002	1.06343
	TYW3	127253	0.194443	ITH_low	1.04318	1.00116
	LRRC2	79442	0.194742	ITH_low	1.36994	1.18838
	ATRN	8455	0.195088	ITH_low	1.08154	1.04206
	DKC1	1736	0.195104	ITH_low	1.08014	1.03551
	YAE1	57002	0.195134	ITH_low	1.67426	1.58426
	TINAG	27283	0.195495	ITH_low	2.12861	2.05338
	TTPA	7274	0.195867	ITH_low	2.59429	2.30591
	CGAS	115004	0.195893	ITH_low	1.52088	1.44317
	DMXL2	23312	0.195939	ITH_low	1.16837	1.0829
	KRT6B	3854	0.19617	ITH_low	1.75902	1.47939
	PPP1R14C	81706	0.196247	ITH_low	3.31881	2.96903
	SRSF6	6431	0.196269	ITH_low	1.01663	0.988216
	ESCO1	114799	0.196592	ITH_low	1.08894	1.06438
	DNAJC15	29103	0.196777	ITH_low	1.38536	1.28401
	NIPA2	81614	0.196783	ITH_low	1.01096	0.970435
	ZNF813	126017	0.196787	ITH_low	1.21546	1.16493
	ASRGL1	80150	0.196818	ITH_low	1.43133	1.37548
	ZNF525	170958	0.196887	ITH_low	1.311	1.2621
	NOP56	10528	0.196894	ITH_low	1.09303	1.04901
	EPHX2	2053	0.197094	ITH_low	1.27219	1.21123
	GSR	2936	0.197457	ITH_low	1.16502	1.06511
	MNS1	55329	0.197471	ITH_low	1.6901	1.60044
	SPATA25	128497	0.197981	ITH_low	1.09029	1.05325
	ADAL	161823	0.198065	ITH_low	1.11833	1.0387
	FAM72B	653820	0.198086	ITH_low	2.22749	2.09011
	SEH1L	81929	0.198088	ITH_low	1.21612	1.06637
	BACE2	25825	0.198155	ITH_low	1.40537	1.36022
	NPSR1	387129	0.198223	ITH_low	3.69873	3.5445
	ULBP2	80328	0.198227	ITH_low	1.28221	1.17689
	IFI27	3429	0.198231	ITH_low	1.87326	1.65399
	PCDHB8	56128	0.198236	ITH_low	1.44744	1.19703
	ANXA13	312	0.198281	ITH_low	2.68763	2.67695
	HLTF	6596	0.198289	ITH_low	2.42476	2.30125
	ARSL	415	0.19836	ITH_low	1.72781	1.60724
	ARFGAP3	26286	0.198612	ITH_low	1.00237	0.91587
	ACAT1	38	0.198703	ITH_low	1.3269	1.21782
	PCDHB9	56127	0.198826	ITH_low	1.52738	1.46863
	RNF213	57674	0.198845	ITH_low	1.30704	1.27216
	HNF4A	3172	0.198913	ITH_low	1.12405	1.06177
	TOMM34	10953	0.198972	ITH_low	1.27143	1.15186
	TCFL5	10732	0.198974	ITH_low	1.10766	1.03818
	PLBD1	79887	0.199006	ITH_low	1.74903	1.5474
	MX1	4599	0.199066	ITH_low	1.92602	1.85151
	TIMM21	29090	0.199166	ITH_low	1.11194	1.03955
	ADGRF4	221393	0.199186	ITH_low	1.60708	1.51015
	DAPK1	1612	0.199331	ITH_low	1.36296	1.20545
	PARP12	64761	0.199736	ITH_low	1.32724	1.22755
	SLC13A3	64849	0.19981	ITH_low	1.12123	1.10106
	RNF217	154214	0.199851	ITH_low	1.41408	1.35356
	L1TD1	54596	0.199993	ITH_low	2.88102	2.71759
	USP14	9097	0.200033	ITH_low	1.14909	1.07583
	TRIM29	23650	0.200044	ITH_low	1.71675	1.59218
	HOXB5	3215	0.200128	ITH_low	1.94312	1.82525
	POP1	10940	0.200298	ITH_low	1.04575	0.87139
	PCDHB16	57717	0.200302	ITH_low	1.70341	1.56685
	GZMA	3001	0.200499	ITH_low	2.55033	2.44115
	ZBED9	114821	0.200593	ITH_low	1.01266	0.943945
	CEACAM6	4680	0.200645	ITH_low	2.56694	2.38268
	ZBTB38	253461	0.200664	ITH_low	1.27294	1.17165
	ZNF614	80110	0.200739	ITH_low	1.20639	1.2525
	OAS2	4939	0.20078	ITH_low	2.7373	2.44901
	ZNF83	55769	0.200789	ITH_low	1.158	0.998185
	CHRM3	1131	0.200933	ITH_low	2.71118	2.30199
	ATP6V1C2	245973	0.200987	ITH_low	1.93997	1.7588
	SLC7A8	23428	0.201418	ITH_low	1.56575	1.53034
	NUFIP1	26747	0.201467	ITH_low	1.18316	1.02036
	SCRN1	9805	0.201659	ITH_low	1.54641	1.42258
	ZNF461	92283	0.201782	ITH_low	1.21227	1.19144
	GPC3	2719	0.202307	ITH_low	1.2244	1.12617
	SLC25A13	10165	0.202356	ITH_low	1.11258	0.983846
	ETS2	2114	0.202375	ITH_low	1.05845	0.995184
	DCAF13	25879	0.202627	ITH_low	1.21909	1.15691
	TARBP1	6894	0.202921	ITH_low	1.25731	1.14878
	CYP4F2	8529	0.202924	ITH_low	1.93914	1.95721
	LYZ	4069	0.203003	ITH_low	1.76346	1.59692
	MOCOS	55034	0.203016	ITH_low	1.3446	1.23467
	VWA2	340706	0.203078	ITH_low	1.16241	1.12104
	DACH1	1602	0.203178	ITH_low	2.78802	2.20124
	ANXA10	11199	0.203319	ITH_low	2.25986	1.97381
	ABCG2	9429	0.203541	ITH_low	1.06743	0.980636
	BEND7	222389	0.203765	ITH_low	1.29984	1.18458
	SLC39A5	283375	0.204232	ITH_low	1.49034	1.31915
	CPPED1	55313	0.204329	ITH_low	1.04516	0.911929
	NTRK2	4915	0.2045	ITH_low	1.14171	1.00457
	MAK16	84549	0.204539	ITH_low	1.0626	0.989332
	KDM6A	7403	0.204951	ITH_low	1.0514	1.01552
	GPC4	2239	0.205277	ITH_low	1.28631	1.23739
	UGT2A3	79799	0.205466	ITH_low	3.98846	3.77307
	PTPN13	5783	0.20554	ITH_low	2.63604	2.42693
	GPALPP1	55425	0.205614	ITH_low	1.31591	1.26641
	NDUFAF5	79133	0.205619	ITH_low	1.08356	0.989119
	SORBS2	8470	0.205666	ITH_low	1.49489	1.30968
	RBM39	9584	0.205901	ITH_low	1.17317	1.19334
	MUC5AC	4586	0.205923	ITH_low	1.18567	1.1017
	GDAP1	54332	0.205943	ITH_low	1.34814	1.19494
	CYFIP2	26999	0.20602	ITH_low	1.19057	1.06968
	SAMD9L	219285	0.206049	ITH_low	2.41197	2.23966
	CSNK2A3	283106	0.206063	ITH_low	1.21927	1.10136
	RHOBTB3	22836	0.206168	ITH_low	1.78931	1.7428
	PHYH	5264	0.20624	ITH_low	1.18848	1.1702
	SAMD5	389432	0.206307	ITH_low	3.87431	3.66857
	CPA6	57094	0.206356	ITH_low	2.65737	2.64176
	KDELR3	11015	0.206358	ITH_low	1.43773	1.37861
	ZNF345	25850	0.206493	ITH_low	1.10854	1.07657
	KIF16B	55614	0.206542	ITH_low	1.2999	1.23661
	BTN3A2	11118	0.20658	ITH_low	1.28039	1.07568
	EPHA2	1969	0.206645	ITH_low	1.13496	1.06978
	STYXL2	92235	0.206794	ITH_low	1.36805	1.2952
	MGAT5	4249	0.206841	ITH_low	1.21303	1.10352
	VIL1	7429	0.206849	ITH_low	1.76013	1.5254
	TRMT2B	79979	0.206955	ITH_low	1.06817	1.04607
	NOL11	25926	0.207128	ITH_low	1.08555	1.07532
	CXCL16	58191	0.207162	ITH_low	1.17917	1.01705
	CAT	847	0.207219	ITH_low	1.02971	0.985197
	SEMA3A	10371	0.207262	ITH_low	2.28933	2.10461
	CDIN1	84529	0.207318	ITH_low	1.24685	1.07161
	ZFAND2A	90637	0.207471	ITH_low	1.2622	1.14278
	SDHAF3	57001	0.207502	ITH_low	1.25787	1.12728
	CAMK1D	57118	0.207544	ITH_low	1.58014	1.45517
	PHF14	9678	0.207789	ITH_low	1.19275	1.03959
	GUCY2C	2984	0.207825	ITH_low	3.13022	2.97763
	TMC7	79905	0.208141	ITH_low	1.66505	1.47997
	LAP3	51056	0.208201	ITH_low	1.07805	1.01976
	REXO2	25996	0.208307	ITH_low	1.04335	0.980734
	XBP1	7494	0.208412	ITH_low	1.0845	1.03589
	ST6GAL1	6480	0.208624	ITH_low	1.15951	1.05659
	CYP4F11	57834	0.208653	ITH_low	1.77092	1.66386
	VPS41	27072	0.208686	ITH_low	1.05694	1.02652
	NFAT5	10725	0.208703	ITH_low	1.0471	0.929465
	H4C6	8361	0.208858	ITH_low	1.19978	1.15076
	MED14	9282	0.208927	ITH_low	1.21629	1.08995
	EDAR	10913	0.209094	ITH_low	1.36353	1.32364
	NRN1	51299	0.209137	ITH_low	1.24539	1.08972
	ADAM32	203102	0.209178	ITH_low	1.11532	1.00474
	PROM1	8842	0.209241	ITH_low	4.09935	3.64856
	RASGRP1	10125	0.209247	ITH_low	1.24093	1.1361
	CAPN9	10753	0.209343	ITH_low	1.59157	1.54046
	MTCH2	23788	0.20939	ITH_low	1.05467	0.907516
	AFG3L2	10939	0.20949	ITH_low	1.0781	1.00007
	ADGRF1	266977	0.209516	ITH_low	1.21898	1.22115
	PRMT5	10419	0.209552	ITH_low	1.04695	1.01812
	APOLD1	81575	0.209796	ITH_low	1.36916	1.31471
	RPP40	10799	0.209896	ITH_low	1.171	1.17691
	HOXA6	3203	0.210153	ITH_low	1.01669	0.919532
	PRELID3B	51012	0.210205	ITH_low	1.17656	1.18417
	CEP20	123811	0.210436	ITH_low	1.28464	1.22128
	ME2	4200	0.210514	ITH_low	1.09775	1.06372
	NKD1	85407	0.210677	ITH_low	2.001	1.88464
	BIRC3	330	0.210731	ITH_low	2.00639	1.74913
	SMIM26	388789	0.210771	ITH_low	1.36944	1.40859
	MUC12	10071	0.211015	ITH_low	3.45415	3.19585
	NQO1	1728	0.211203	ITH_low	2.03378	1.92955
	ZCCHC2	54877	0.211206	ITH_low	1.02577	0.975638
	ZNF502	91392	0.211313	ITH_low	1.37923	1.29951
	TSPAN13	27075	0.211664	ITH_low	1.62488	1.4936
	CCSER1	401145	0.211708	ITH_low	1.04881	0.96405
	CTSH	1512	0.211785	ITH_low	1.31247	1.18626
	GRHL1	29841	0.211839	ITH_low	1.02741	0.889195
	CRAT	1384	0.211853	ITH_low	1.12065	0.984628
	MORC4	79710	0.21189	ITH_low	1.62664	1.45198
	CHP1	11261	0.211953	ITH_low	1.02098	0.929181
	UBXN8	7993	0.21212	ITH_low	1.20335	1.10268
	GLRA2	2742	0.212192	ITH_low	2.62329	2.52703
	RSAD2	91543	0.212304	ITH_low	2.34367	2.28355
	FHDC1	85462	0.21233	ITH_low	1.64742	1.52107
	CIITA	4261	0.212371	ITH_low	1.0246	0.926078
	PDHA1	5160	0.212495	ITH_low	1.18195	1.0667
	IRF1	3659	0.212496	ITH_low	1.02751	0.860521
	CREB3L1	90993	0.212721	ITH_low	1.55996	1.46021
	EYA1	2138	0.212722	ITH_low	1.02824	0.881236
	FAT1	2195	0.212947	ITH_low	1.40968	1.38811
	IGF2BP3	10643	0.213102	ITH_low	1.63645	1.49787
	ICA1	3382	0.21313	ITH_low	1.22327	1.06283
	NMU	10874	0.213241	ITH_low	1.59106	1.58731
	SIPA1L2	57568	0.213344	ITH_low	1.20612	1.06315
	ZNF714	148206	0.213431	ITH_low	1.00981	0.855769
	HOXA2	3199	0.21349	ITH_low	1.81465	1.70187
	RANBP17	64901	0.213637	ITH_low	1.20222	1.18653
	MUC5B	727897	0.213638	ITH_low	2.57075	2.49613
	MACROH2A2	55506	0.213695	ITH_low	1.48405	1.33305
	DAPK2	23604	0.213769	ITH_low	1.01229	0.960053
	NFIA	4774	0.213836	ITH_low	1.13686	1.08925
	RARRES1	5918	0.214261	ITH_low	2.43394	2.45071
	BNIP3	664	0.214419	ITH_low	1.44183	1.32847
	TOX	9760	0.214486	ITH_low	1.81066	1.82693
	IL17RD	54756	0.214688	ITH_low	1.37024	1.37212
	DDX58	23586	0.214722	ITH_low	1.60724	1.41223
	ZNF649	65251	0.214756	ITH_low	1.2098	1.073
	KLK7	5650	0.214954	ITH_low	1.50196	1.28466
	EPHX4	253152	0.214989	ITH_low	2.23716	2.10347
	PLAG1	5324	0.215339	ITH_low	1.26124	1.09179
	PHGDH	26227	0.215548	ITH_low	1.44069	1.26557
	CASK	8573	0.215582	ITH_low	1.08983	0.9642
	CHORDC1	26973	0.215624	ITH_low	1.35344	1.31202
	LAMP3	27074	0.21571	ITH_low	1.21805	1.06146
	HOXB9	3219	0.215719	ITH_low	2.17396	2.22535
	ZNF66	7617	0.215759	ITH_low	1.31997	1.16633
	PCDHGB3	56102	0.215878	ITH_low	1.16949	0.970626
	ENOX2	10495	0.21615	ITH_low	1.09068	1.04016
	F5	2153	0.216217	ITH_low	1.75612	1.50006
	CCL5	6352	0.216266	ITH_low	1.89878	1.66849
	ZNF256	10172	0.216349	ITH_low	1.13993	0.980964
	CLDN18	51208	0.216458	ITH_low	2.82671	2.5122
	COL17A1	1308	0.216459	ITH_low	1.73446	1.63223
	FAM177B	400823	0.216793	ITH_low	1.87833	1.56173
	TXLNG	55787	0.216813	ITH_low	1.14334	1.0683
	ALG8	79053	0.216882	ITH_low	1.09406	0.936609
	ABHD10	55347	0.216935	ITH_low	1.03466	0.926793
	CEMIP2	23670	0.216935	ITH_low	1.11233	1.07219
	GRB14	2888	0.217004	ITH_low	1.10943	1.04777
	PCDHB14	56122	0.217135	ITH_low	1.72079	1.60409
	NAPG	8774	0.217157	ITH_low	1.15964	1.12794
	AVL9	23080	0.217175	ITH_low	1.06682	0.986795
	SQLE	6713	0.217485	ITH_low	1.51856	1.36901
	SERPINB5	5268	0.217601	ITH_low	3.97325	3.75704
	GOLGA8B	440270	0.217619	ITH_low	1.68924	1.59678
	HSPH1	10808	0.217713	ITH_low	1.66106	1.49775
	CROT	54677	0.217732	ITH_low	1.36383	1.37448
	PRKDC	5591	0.217833	ITH_low	1.03251	0.984855
	LEO1	123169	0.217926	ITH_low	1.06754	0.962967
	UTP14A	10813	0.217937	ITH_low	1.18613	1.10814
	OXCT1	5019	0.218188	ITH_low	1.75215	1.53271
	FDFT1	2222	0.218223	ITH_low	1.19303	1.17593
	GBP4	115361	0.218257	ITH_low	2.86538	2.49347
	STAT1	6772	0.21831	ITH_low	1.58186	1.4985
	PSMG1	8624	0.218322	ITH_low	1.14259	1.02584
	PRKCQ	5588	0.218562	ITH_low	1.18454	0.972612
	GINS1	9837	0.218657	ITH_low	1.48141	1.35107
	ACP3	55	0.218723	ITH_low	1.88471	1.8132
	IRF8	3394	0.218773	ITH_low	1.08147	1.03165
	C11orf54	28970	0.218791	ITH_low	1.2732	1.10636
	IGFL4	444882	0.218797	ITH_low	1.79169	1.64053
	OCRL	4952	0.218846	ITH_low	1.04894	0.972425
	MTX3	345778	0.218966	ITH_low	1.35267	1.14215
	CNDP2	55748	0.218987	ITH_low	1.09161	1.02973
	DOCK5	80005	0.219113	ITH_low	1.30961	1.22173
	TMEM63A	9725	0.21917	ITH_low	1.11242	0.975489
	THSD4	79875	0.219261	ITH_low	1.0351	0.931023
	MRPL39	54148	0.219337	ITH_low	1.08546	1.01877
	RRS1	23212	0.219398	ITH_low	1.53971	1.25661
	RNF114	55905	0.219488	ITH_low	1.08612	0.996935
	ABHD3	171586	0.219773	ITH_low	1.3793	1.28512
	THOC2	57187	0.219826	ITH_low	1.08627	0.996801
	FAM122B	159090	0.220105	ITH_low	1.21787	1.21078
	RPS23	6228	0.220111	ITH_low	1.24491	1.18503
	SKAP1	8631	0.220195	ITH_low	1.44541	1.41803
	CETN2	1069	0.220239	ITH_low	1.00664	0.971057
	ZNF470	388566	0.220353	ITH_low	1.10222	1.06621
	IFIT1	3434	0.220452	ITH_low	2.01217	1.84983
	NMI	9111	0.220472	ITH_low	1.12825	1.02262
	IFIT3	3437	0.220495	ITH_low	2.18133	1.94045
	ISL1	3670	0.220505	ITH_low	1.04539	1.0297
	SNRPD1	6632	0.220515	ITH_low	1.2307	1.11475
	SLC20A1	6574	0.220552	ITH_low	1.01383	0.893869
	SCNN1A	6337	0.220595	ITH_low	1.94965	1.7694
	FABP6	2172	0.220603	ITH_low	1.01604	0.996804
	TBC1D4	9882	0.220863	ITH_low	1.22527	1.22765
	CDX2	1045	0.220906	ITH_low	1.3428	1.17726
	RADX	55086	0.221122	ITH_low	1.18313	1.12791
	CSE1L	1434	0.221171	ITH_low	1.29683	1.30931
	MS4A8	83661	0.221375	ITH_low	1.98299	1.86904
	RALGAPA2	57186	0.221608	ITH_low	1.35527	1.29665
	GBP1	2633	0.221732	ITH_low	2.0303	1.85755
	HOXB4	3214	0.221788	ITH_low	1.26502	1.20173
	MID1	4281	0.221852	ITH_low	1.0561	1.00274
	RNF157	114804	0.221921	ITH_low	1.54497	1.43264
	LY6G6D	58530	0.221999	ITH_low	1.35453	1.17723
	PRR15	222171	0.222008	ITH_low	1.17443	1.10627
	SELENON	57190	0.222033	ITH_low	1.04008	1.02058
	ZNF551	90233	0.222188	ITH_low	1.15305	0.977273
	ZIC2	7546	0.222291	ITH_low	1.08332	1.00406
	KIZ	55857	0.2224	ITH_low	1.14137	1.07212
	SMCHD1	23347	0.222429	ITH_low	1.35213	1.15226
	GBP5	115362	0.222472	ITH_low	2.54371	2.46156
	STS	412	0.222486	ITH_low	1.45183	1.38525
	PRLR	5618	0.222596	ITH_low	2.08688	2.0663
	GPSM2	29899	0.222616	ITH_low	1.78972	1.57771
	SESN1	27244	0.222633	ITH_low	1.84957	1.75766
	C11orf1	64776	0.222746	ITH_low	1.23344	1.20636
	UFM1	51569	0.222787	ITH_low	1.14965	1.06004
	MRPS31	10240	0.222971	ITH_low	1.20415	1.07688
	MAGEA6	4105	0.222997	ITH_low	1.42433	1.26783
	BLVRA	644	0.22311	ITH_low	1.09388	0.977657
	ZMYM2	7750	0.223243	ITH_low	1.08546	0.982733
	IDH2	3418	0.223505	ITH_low	1.14763	1.03807
	TAP2	6891	0.223666	ITH_low	1.18506	1.075
	PIWIL4	143689	0.223784	ITH_low	1.28856	1.28121
	DDIT4	54541	0.223807	ITH_low	1.42113	1.23537
	POU5F1B	5462	0.223951	ITH_low	1.79367	1.63905
	SLC15A1	6564	0.224146	ITH_low	1.68052	1.31298
	GLYATL1	92292	0.224231	ITH_low	1.21842	1.13623
	ANP32E	81611	0.224304	ITH_low	1.31906	1.20132
	ITGB8	3696	0.224312	ITH_low	1.64005	1.46523
	SUPT16H	11198	0.224318	ITH_low	1.04886	1.05218
	PLAGL1	5325	0.224446	ITH_low	1.6626	1.54518
	FMO5	2330	0.224568	ITH_low	1.82793	1.69485
	MDM2	4193	0.224687	ITH_low	1.13582	0.998708
	ELOVL7	79993	0.224689	ITH_low	1.46386	1.324
	TNFRSF10B	8795	0.224698	ITH_low	1.01485	0.894311
	PAK1IP1	55003	0.224738	ITH_low	1.11789	1.06919
	IFIT5	24138	0.224912	ITH_low	1.33964	1.19907
	CLYBL	171425	0.224947	ITH_low	1.35916	1.24367
	AKR1C3	8644	0.225133	ITH_low	1.80017	1.72281
	CLDN1	9076	0.225208	ITH_low	1.95354	1.8893
	CADPS	8618	0.225224	ITH_low	2.39115	2.28209
	ACACA	31	0.225281	ITH_low	1.07742	1.02517
	CEMIP	57214	0.225354	ITH_low	1.95185	1.93395
	SLC9A7	84679	0.225439	ITH_low	1.39153	1.39132
	SORT1	6272	0.225503	ITH_low	1.0721	0.925804
	PPP1R14D	54866	0.225515	ITH_low	1.36539	1.17904
	MUC3A	4584	0.225556	ITH_low	1.64715	1.47198
	CD55	1604	0.225567	ITH_low	1.65566	1.50549
	HPSE	10855	0.225631	ITH_low	1.21132	1.17392
	GDF15	9518	0.225721	ITH_low	2.04101	1.87947
	ZNF141	7700	0.225738	ITH_low	1.54847	1.45749
	PCM1	5108	0.225791	ITH_low	1.06673	0.982087
	ZNF254	9534	0.225825	ITH_low	1.31694	1.20583
	NPNT	255743	0.22611	ITH_low	1.88562	1.80754
	ERAP1	51752	0.226451	ITH_low	1.18685	1.11914
	CPS1	1373	0.22652	ITH_low	2.31558	2.29762
	HERC6	55008	0.22663	ITH_low	1.78108	1.53531
	IFI44L	10964	0.226775	ITH_low	3.32536	3.15911
	NSUN7	79730	0.226999	ITH_low	1.46464	1.45507
	TMEM176B	28959	0.227	ITH_low	1.08092	1.0855
	NUBPL	80224	0.22711	ITH_low	1.01173	0.948755
	IFIH1	64135	0.227124	ITH_low	1.44202	1.36701
	KCNMB4	27345	0.227282	ITH_low	1.29718	1.32648
	CCDC113	29070	0.227478	ITH_low	1.44711	1.33483
	ETV4	2118	0.227541	ITH_low	1.07412	0.902134
	CYP4X1	260293	0.227639	ITH_low	3.30827	3.00624
	DGKE	8526	0.227766	ITH_low	1.02862	0.944637
	EIF2S1	1965	0.228004	ITH_low	1.01053	0.924454
	PGAP1	80055	0.228403	ITH_low	1.89957	1.74972
	CYB5R2	51700	0.228411	ITH_low	1.00104	0.948154
	GTF3A	2971	0.228506	ITH_low	1.1765	1.00883
	FAM98B	283742	0.228553	ITH_low	1.04933	1.00613
	STK4	6789	0.228646	ITH_low	1.03574	0.935583
	MT1A	4489	0.228683	ITH_low	1.83816	1.63463
	SLC37A1	54020	0.228727	ITH_low	1.23065	1.20666
	GTF2F2	2963	0.228979	ITH_low	1.23659	1.2002
	GALNT5	11227	0.229023	ITH_low	2.07107	1.90806
	THOC1	9984	0.2291	ITH_low	1.17152	0.971173
	CYP2C18	1562	0.229163	ITH_low	2.49275	2.32734
	ZNF704	619279	0.22926	ITH_low	1.79873	1.69721
	CDC16	8881	0.229282	ITH_low	1.04691	0.964095
	KCNH8	131096	0.229369	ITH_low	1.65832	1.54612
	KITLG	4254	0.229386	ITH_low	1.47203	1.32671
	SULT1C3	442038	0.229592	ITH_low	1.44856	1.41387
	VPS4B	9525	0.229748	ITH_low	1.09411	0.938337
	ELAPOR2	222223	0.229828	ITH_low	2.30257	2.24628
	ZNF462	58499	0.229914	ITH_low	1.01271	0.829883
	GTF2H2	2966	0.229938	ITH_low	1.86342	1.77694
	TMEM63C	57156	0.229959	ITH_low	1.06259	0.999452
	PIPOX	51268	0.230002	ITH_low	1.00554	0.932109
	GSKIP	51527	0.230319	ITH_low	1.26736	1.11018
	HOXA3	3200	0.230344	ITH_low	1.09853	0.985218
	FANCF	2188	0.230412	ITH_low	1.27655	1.159
	MLPH	79083	0.230444	ITH_low	1.55307	1.5825
	SPTLC2	9517	0.230468	ITH_low	1.03236	0.933098
	ALOX5	240	0.230563	ITH_low	1.20423	1.1059
	LBR	3930	0.23089	ITH_low	1.15282	1.05574
	TNS4	84951	0.230976	ITH_low	2.34665	2.04724
	PCSK1	5122	0.231073	ITH_low	2.67933	2.46143
	FASTKD5	60493	0.231116	ITH_low	1.45704	1.30722
	TNFRSF10D	8793	0.231185	ITH_low	1.25212	1.13007
	ZNF266	10781	0.23123	ITH_low	1.10054	1.02618
	NPC1L1	29881	0.23125	ITH_low	1.15144	1.1752
	SLITRK6	84189	0.231333	ITH_low	4.05386	3.63068
	HCAR1	27198	0.231457	ITH_low	1.40252	1.22772
	FAM81A	145773	0.231599	ITH_low	1.06098	0.98395
	ATP10B	23120	0.231622	ITH_low	2.10759	1.72913
	PSMD12	5718	0.231833	ITH_low	1.03027	0.850481
	ARHGEF28	64283	0.232058	ITH_low	1.01174	0.903849
	SPATA5L1	79029	0.232238	ITH_low	1.0952	0.976833
	SFT2D3	84826	0.232423	ITH_low	1.149	0.966834
	SPIRE1	56907	0.232714	ITH_low	1.10041	0.95285
	TNIK	23043	0.232755	ITH_low	1.55139	1.48997
	S100A14	57402	0.232816	ITH_low	1.8173	1.81818
	PURB	5814	0.232825	ITH_low	1.22412	1.1423
	BRINP3	339479	0.232956	ITH_low	1.34888	0.9614
	PLD1	5337	0.233139	ITH_low	1.13514	1.13247
	FLVCR2	55640	0.233162	ITH_low	1.35222	1.29865
	XAF1	54739	0.233203	ITH_low	1.79896	1.61353
	SLC25A27	9481	0.23339	ITH_low	1.69018	1.56203
	SATB1	6304	0.233502	ITH_low	1.34767	1.25965
	HOXB13	10481	0.233563	ITH_low	1.04127	1.00365
	ZMPSTE24	10269	0.233598	ITH_low	1.01937	0.949848
	CXCL11	6373	0.233599	ITH_low	3.73629	3.34134
	LGR5	8549	0.233947	ITH_low	3.84512	3.30217
	KCNN4	3783	0.234044	ITH_low	1.47218	1.38912
	DCBLD2	131566	0.234153	ITH_low	1.5557	1.41359
	SLCO1B1	10599	0.234253	ITH_low	2.16245	1.86931
	SOX30	11063	0.234255	ITH_low	1.00812	0.857677
	CACHD1	57685	0.234408	ITH_low	1.344	1.35054
	GNE	10020	0.234533	ITH_low	1.95465	1.83734
	PON2	5445	0.234603	ITH_low	1.12729	1.0679
	ZNF426	79088	0.234728	ITH_low	1.0295	0.843991
	TRIM2	23321	0.234766	ITH_low	1.22586	1.15605
	PPP1R9A	55607	0.234813	ITH_low	2.23966	1.91029
	PCDHGA8	9708	0.234844	ITH_low	1.1009	0.933
	TAP1	6890	0.234973	ITH_low	1.56701	1.39716
	ID1	3397	0.235077	ITH_low	2.6778	2.34216
	MTERF3	51001	0.235224	ITH_low	1.01755	0.954571
	SEC23B	10483	0.235285	ITH_low	1.08691	0.922496
	CAPS2	84698	0.235434	ITH_low	1.09921	1.00223
	CKMT2	1160	0.235622	ITH_low	1.59795	1.48247
	RGPD2	729857	0.235734	ITH_low	1.58301	1.35108
	TMEM200A	114801	0.235841	ITH_low	1.54952	1.40256
	SCML1	6322	0.235915	ITH_low	1.58135	1.5812
	SCG5	6447	0.235984	ITH_low	1.23831	1.07072
	MAP3K20	51776	0.236058	ITH_low	1.10933	1.04807
	ACSL5	51703	0.236067	ITH_low	1.4934	1.41314
	ENOSF1	55556	0.236198	ITH_low	1.00743	0.980082
	SYAP1	94056	0.236227	ITH_low	1.03703	1.02082
	PIGW	284098	0.236247	ITH_low	1.03672	0.963645
	RASL11A	387496	0.236352	ITH_low	1.38089	1.21212
	RNF125	54941	0.236353	ITH_low	1.42644	1.42463
	CHKA	1119	0.23671	ITH_low	1.1168	0.946839
	PAQR5	54852	0.236833	ITH_low	1.5386	1.40741
	CXCL10	3627	0.236848	ITH_low	3.59671	3.25271
	CA9	768	0.236851	ITH_low	1.932	1.85927
	PCCA	5095	0.236858	ITH_low	1.27586	1.16143
	NUDCD1	84955	0.237085	ITH_low	1.06897	0.880535
	FOXA1	3169	0.237086	ITH_low	1.38712	1.309
	TNFRSF11A	8792	0.237111	ITH_low	1.7252	1.6547
	SLC9A3	6550	0.237171	ITH_low	1.40444	1.33152
	PRKAB1	5564	0.237261	ITH_low	1.00587	0.850418
	KLK6	5653	0.237301	ITH_low	1.5744	1.38906
	STC2	8614	0.237325	ITH_low	1.08642	1.05851
	MT1G	4495	0.23741	ITH_low	3.36947	3.09096
	SUCLA2	8803	0.23747	ITH_low	1.00749	0.866928
	AKR1C4	1109	0.237586	ITH_low	1.02061	0.987546
	PROSER1	80209	0.237597	ITH_low	1.45941	1.29359
	PARP9	83666	0.237701	ITH_low	1.42702	1.33122
	GNPNAT1	64841	0.237842	ITH_low	1.03892	0.962605
	DCDC2	51473	0.237919	ITH_low	2.05124	2.02236
	CTSC	1075	0.237996	ITH_low	1.13074	0.963491
	IL20RA	53832	0.238029	ITH_low	1.29418	1.25831
	ABCA12	26154	0.238032	ITH_low	2.501	2.04468
	RIPK2	8767	0.238152	ITH_low	1.17993	1.06164
	SYTL5	94122	0.238177	ITH_low	2.32465	2.20593
	CCDC125	202243	0.238229	ITH_low	1.04114	0.871221
	RIDA	10247	0.238363	ITH_low	1.15729	1.04563
	CA13	377677	0.238407	ITH_low	1.41488	1.38451
	HOXA11	3207	0.238476	ITH_low	1.43039	1.38626
	APOBEC3B	9582	0.238497	ITH_low	1.28585	1.20575
	GPRIN3	285513	0.238529	ITH_low	1.30576	1.23652
	ELOVL6	79071	0.238581	ITH_low	1.10354	1.03586
	MUC1	4582	0.238657	ITH_low	2.6385	2.40471
	EPSTI1	94240	0.238699	ITH_low	1.89658	1.72619
	RBBP9	10741	0.238757	ITH_low	1.12073	1.04888
	FRMD5	84978	0.238904	ITH_low	1.48899	1.41986
	DDC	1644	0.238993	ITH_low	1.84332	1.67398
	TRIM24	8805	0.239147	ITH_low	1.02404	0.936798
	IFI6	2537	0.239208	ITH_low	2.65718	2.55617
	IFI44	10561	0.239225	ITH_low	2.54158	2.24322
	PAH	5053	0.239253	ITH_low	1.68997	1.57664
	OTULINL	54491	0.239332	ITH_low	1.86644	1.68962
	DSN1	79980	0.239391	ITH_low	1.32173	1.18974
	IDO1	3620	0.239479	ITH_low	2.96319	2.61766
	RBL1	5933	0.239569	ITH_low	1.43304	1.32048
	WARS1	7453	0.239624	ITH_low	1.5801	1.44816
	RND3	390	0.239791	ITH_low	1.16133	1.04237
	TESC	54997	0.239847	ITH_low	1.77875	1.59003
	BLNK	29760	0.239855	ITH_low	1.50171	1.3149
	SGPP1	81537	0.240201	ITH_low	1.17717	1.09542
	WASF3	10810	0.240291	ITH_low	1.04588	0.902268
	USPL1	10208	0.240319	ITH_low	1.19774	1.1402
	KIAA0895	23366	0.2404	ITH_low	1.06465	0.968473
	MYO1D	4642	0.240439	ITH_low	1.20258	1.10846
	ECI2	10455	0.24052	ITH_low	1.19098	0.96638
	TRAF5	7188	0.240695	ITH_low	1.30857	1.29338
	TNFRSF10A	8797	0.240699	ITH_low	1.16056	1.1275
	SCIN	85477	0.240735	ITH_low	2.0126	1.6498
	DPH6	89978	0.240745	ITH_low	1.02076	0.967667
	SERPINB1	1992	0.240859	ITH_low	1.21291	1.24994
	PTGR1	22949	0.240886	ITH_low	1.09077	0.988553
	SLC36A4	120103	0.240918	ITH_low	1.30754	1.17596
	ENO2	2026	0.241009	ITH_low	1.05001	0.969201
	C1QBP	708	0.241082	ITH_low	1.09349	0.987018
	CCDC122	160857	0.241135	ITH_low	1.19751	1.06541
	CES1	1066	0.241288	ITH_low	1.1348	0.850817
	TM4SF20	79853	0.24145	ITH_low	3.14858	2.72518
	MOGAT3	346606	0.24151	ITH_low	1.17495	1.15083
	DLD	1738	0.241643	ITH_low	1.16505	1.11899
	SERPINA1	5265	0.24168	ITH_low	1.3951	1.34736
	MED4	29079	0.241681	ITH_low	1.11504	1.03411
	RAPGEF4	11069	0.241715	ITH_low	1.08571	0.991094
	PIK3AP1	118788	0.241755	ITH_low	1.46918	1.4013
	HLA-DQA1	3117	0.24186	ITH_low	1.71184	1.59592
	DSC3	1825	0.241979	ITH_low	3.82723	3.47191
	LRRC40	55631	0.242016	ITH_low	1.27899	1.14203
	ZC3H13	23091	0.242161	ITH_low	1.00257	0.889237
	CAPRIN2	65981	0.242174	ITH_low	1.18112	1.04469
	PRMT3	10196	0.242436	ITH_low	1.19992	1.05266
	TYMS	7298	0.242521	ITH_low	1.44603	1.32065
	RBP4	5950	0.24259	ITH_low	1.01019	0.864851
	NHLRC3	387921	0.242634	ITH_low	1.2539	1.12587
	POLR1F	221830	0.242685	ITH_low	1.02234	1.00911
	SLC35F5	80255	0.242715	ITH_low	1.06139	0.944469
	ZNF268	10795	0.242942	ITH_low	1.16906	0.973878
	TRAPPC2B	10597	0.243009	ITH_low	1.19044	1.13654
	FERMT1	55612	0.243057	ITH_low	1.83589	1.73523
	HOXA13	3209	0.24312	ITH_low	2.41702	2.09424
	ZNF880	400713	0.243344	ITH_low	1.5203	1.47949
	EBAG9	9166	0.243353	ITH_low	1.06611	0.978824
	BCAS2	10286	0.243355	ITH_low	1.00393	0.949927
	ZNF587B	100293516	0.243446	ITH_low	1.03979	0.895781
	LAMA3	3909	0.24346	ITH_low	1.42586	1.32201
	QSOX1	5768	0.243469	ITH_low	1.27672	1.16213
	TMEM168	64418	0.243573	ITH_low	1.22517	1.143
	ULBP3	79465	0.243585	ITH_low	1.29099	1.13848
	GABRA2	2555	0.243678	ITH_low	2.37919	2.28119
	LRATD1	151354	0.243685	ITH_low	1.4185	1.34354
	PSMB9	5698	0.243796	ITH_low	1.28904	1.10833
	FOXQ1	94234	0.243951	ITH_low	1.66053	1.48933
	TFF1	7031	0.243979	ITH_low	4.08018	3.68095
	LYG1	129530	0.243992	ITH_low	1.03651	0.865881
	ADGRG1	9289	0.244063	ITH_low	1.15274	1.07889
	ANTXR2	118429	0.244108	ITH_low	1.33222	1.18927
	RAB11FIP1	80223	0.24417	ITH_low	1.1048	0.968484
	ANKMY2	57037	0.244189	ITH_low	1.18531	1.1216
	PPP1R15A	23645	0.244274	ITH_low	1.19747	1.00346
	MNAT1	4331	0.244282	ITH_low	1.01253	0.918066
	ITGA9	3680	0.244287	ITH_low	1.27129	1.1615
	SH2D4A	63898	0.244531	ITH_low	1.19789	1.12297
	ARHGAP10	79658	0.244594	ITH_low	1.15924	0.9976
	CCND2	894	0.244666	ITH_low	1.64685	1.3839
	HSDL2	84263	0.244712	ITH_low	1.2535	1.14377
	BRCC3	79184	0.244769	ITH_low	1.01319	0.924531
	ZNF415	55786	0.24478	ITH_low	1.10115	1.08824
	SIDT1	54847	0.244817	ITH_low	1.55549	1.5025
	TBL1X	6907	0.244872	ITH_low	1.03233	0.966059
	KNOP1	400506	0.245047	ITH_low	1.0259	0.962716
	SPATA6L	55064	0.24526	ITH_low	1.0403	0.867235
	SPINK1	6690	0.245482	ITH_low	3.23394	2.81585
	HES1	3280	0.245576	ITH_low	1.28409	1.20653
	GJB5	2709	0.245624	ITH_low	1.05808	1.02577
	DNAJB1	3337	0.245728	ITH_low	1.96845	1.8335
	CDCA7L	55536	0.245736	ITH_low	1.45412	1.28489
	KLHL7	55975	0.245794	ITH_low	1.01822	0.95252
	CTLA4	1493	0.245859	ITH_low	1.50153	1.32785
	ENPP5	59084	0.245957	ITH_low	1.67941	1.50546
	ALG5	29880	0.246081	ITH_low	1.04514	0.874178
	FLRT3	23767	0.246184	ITH_low	2.41736	2.27702
	APOBEC1	339	0.246282	ITH_low	2.26822	2.1201
	AGR2	10551	0.246346	ITH_low	2.64626	2.40282
	B4GALT6	9331	0.246374	ITH_low	1.00119	0.909045
	EPB41L5	57669	0.246385	ITH_low	1.04269	0.974866
	FAM221A	340277	0.246404	ITH_low	1.10564	1.02637
	QRSL1	55278	0.246487	ITH_low	1.01397	0.976463
	HLA-DRB1	3123	0.246811	ITH_low	1.88519	1.68469
	LNX2	222484	0.246856	ITH_low	1.15652	1.0286
	ABHD2	11057	0.246936	ITH_low	1.37782	1.26146
	C2	717	0.247009	ITH_low	1.18287	1.09441
	SLC19A3	80704	0.247051	ITH_low	2.00251	1.83735
	RPS4Y2	140032	0.247162	ITH_low	1.15005	1.09757
	MEP1A	4224	0.247171	ITH_low	4.27206	3.94548
	USP12	219333	0.247177	ITH_low	1.31097	1.2462
	ACOX1	51	0.247255	ITH_low	1.09051	0.969966
	SGMS2	166929	0.247414	ITH_low	1.02796	0.958925
	GCNT1	2650	0.247492	ITH_low	1.22722	1.13951
	TLN2	83660	0.247496	ITH_low	1.06136	0.96093
	OPN3	23596	0.247676	ITH_low	1.03083	0.98714
	EEA1	8411	0.247724	ITH_low	1.23217	1.09096
	ARHGAP6	395	0.24778	ITH_low	1.18391	1.22443
	N4BP2L1	90634	0.247862	ITH_low	1.22095	1.1116
	ANO9	338440	0.247908	ITH_low	1.14249	1.11068
	PCDHB11	56125	0.247943	ITH_low	1.51758	1.38332
	ULBP1	80329	0.248188	ITH_low	1.06895	0.838861
	TC2N	123036	0.248196	ITH_low	1.51615	1.39057
	MRE11	4361	0.248199	ITH_low	1.02604	0.9337
	SLC17A4	10050	0.248267	ITH_low	1.85105	1.67245
	ELOVL5	60481	0.24827	ITH_low	1.30945	1.2702
	MBOAT2	129642	0.248326	ITH_low	1.94854	1.70441
	COG3	83548	0.248448	ITH_low	1.09924	0.963832
	ZNF711	7552	0.248454	ITH_low	1.33864	1.22961
	MBOAT1	154141	0.248526	ITH_low	1.49429	1.32767
	FBXL3	26224	0.24861	ITH_low	1.0033	0.905828
	TMEM87A	25963	0.248628	ITH_low	1.13223	0.990772
	KYNU	8942	0.248839	ITH_low	1.66167	1.68518
	VPS36	51028	0.248846	ITH_low	1.13802	1.03197
	NIP7	51388	0.248887	ITH_low	1.07226	0.942003
	RIOK1	83732	0.248941	ITH_low	1.03695	0.948384
	TACSTD2	4070	0.249207	ITH_low	1.28404	1.20484
	UBE2L6	9246	0.249262	ITH_low	1.17331	1.10485
	CD109	135228	0.249276	ITH_low	2.57737	2.23906
	CYB5B	80777	0.249509	ITH_low	1.37991	1.30072
	SLC6A4	6532	0.2496	ITH_low	1.2696	1.18323
	CCR5	1234	0.249697	ITH_low	1.36117	1.24341
	SPDEF	25803	0.249708	ITH_low	1.0539	1.00342
	HSD17B11	51170	0.249913	ITH_low	1.21293	1.12182
	ELAPOR1	57535	0.249955	ITH_low	3.09887	2.89538
	NUDT21	11051	0.249976	ITH_low	1.04743	1.00864
	NR4A2	4929	0.249993	ITH_low	2.02649	1.9115
	H4C8	8365	0.250164	ITH_low	1.11774	0.890536
	PFN2	5217	0.250184	ITH_low	1.06793	1.01977
	CXCL13	10563	0.250231	ITH_low	2.88837	2.65
	ARNTL2	56938	0.250237	ITH_low	1.26318	1.07468
	MOSPD1	56180	0.250396	ITH_low	1.2921	1.1983
	IL23R	149233	0.250506	ITH_low	1.48265	1.32719
	RBFA	79863	0.250607	ITH_low	1.04758	0.971618
	GOLM1	51280	0.250618	ITH_low	1.43417	1.2614
	EPHA7	2045	0.250895	ITH_low	1.40844	1.34925
	CYP39A1	51302	0.250922	ITH_low	1.67634	1.53305
	WDR3	10885	0.250932	ITH_low	1.13576	0.95866
	ADH6	130	0.251236	ITH_low	2.06358	1.80654
	ELF5	2001	0.251286	ITH_low	2.83077	2.84526
	BBS2	583	0.251451	ITH_low	1.00396	0.896444
	EPM2AIP1	9852	0.251497	ITH_low	1.79678	1.64915
	ERRFI1	54206	0.251525	ITH_low	1.60332	1.4428
	LACTB2	51110	0.251532	ITH_low	1.60668	1.40703
	SLC22A3	6581	0.251696	ITH_low	1.90648	1.65166
	SRI	6717	0.25171	ITH_low	1.44058	1.28576
	MTARC1	64757	0.251907	ITH_low	1.02669	0.933866
	RNF19B	127544	0.251936	ITH_low	1.00804	0.882977
	FRMD3	257019	0.252037	ITH_low	1.28738	1.19001
	NR4A1	3164	0.252123	ITH_low	1.39541	1.33849
	SOX4	6659	0.252165	ITH_low	1.04429	0.983259
	TMPRSS3	64699	0.252283	ITH_low	1.45494	1.25448
	MAP3K5	4217	0.252285	ITH_low	1.00311	1.02023
	ST6GALNAC2	10610	0.252358	ITH_low	1.12493	1.09483
	ART3	419	0.252415	ITH_low	1.36755	1.31713
	SNX10	29887	0.252551	ITH_low	1.24195	1.16196
	MLXIP	22877	0.252685	ITH_low	1.07971	0.969955
	TNFRSF11B	4982	0.252729	ITH_low	1.86674	1.40311
	TNFSF11	8600	0.252784	ITH_low	1.43113	1.30761
	TNFSF9	8744	0.252825	ITH_low	1.20829	1.15794
	PCNA	5111	0.25287	ITH_low	1.41107	1.2521
	PBX1	5087	0.252894	ITH_low	1.14325	1.09829
	SLC2A1	6513	0.252928	ITH_low	2.09247	1.98622
	CXCL14	9547	0.253018	ITH_low	3.78129	3.35295
	DLAT	1737	0.253053	ITH_low	1.06355	0.928349
	ERN2	10595	0.253199	ITH_low	1.31735	1.28715
	IER5	51278	0.253284	ITH_low	1.11705	0.980183
	ZNF28	7576	0.25338	ITH_low	1.05631	0.885863
	CEP70	80321	0.253401	ITH_low	1.03086	0.956047
	QPCT	25797	0.253468	ITH_low	1.648	1.55354
	SESN3	143686	0.253663	ITH_low	2.36937	2.15282
	TFB2M	64216	0.253753	ITH_low	1.14388	0.982518
	TNFRSF21	27242	0.253801	ITH_low	1.00694	0.86296
	ME1	4199	0.253816	ITH_low	2.17514	2.02072
	ANKH	56172	0.253827	ITH_low	1.20455	1.12217
	DUSP5	1847	0.253858	ITH_low	1.11136	1.06104
	RWDD2B	10069	0.253892	ITH_low	1.07391	0.995676
	RHOF	54509	0.253904	ITH_low	1.22925	1.22339
	FUT3	2525	0.254064	ITH_low	1.63185	1.41862
	APOL1	8542	0.254267	ITH_low	1.59976	1.42099
	ACADM	34	0.254281	ITH_low	1.0722	0.988715
	APOL3	80833	0.254281	ITH_low	1.1441	0.964097
	CRPPA	729920	0.254556	ITH_low	1.09541	0.996609
	SFN	2810	0.254615	ITH_low	1.41549	1.19068
	TNFRSF10C	8794	0.254704	ITH_low	1.45962	1.30182
	CLCN5	1184	0.254733	ITH_low	1.03316	1.01138
	SEC24D	9871	0.254797	ITH_low	1.00539	0.908585
	PLA2R1	22925	0.254889	ITH_low	1.78393	1.81347
	PUS7	54517	0.254945	ITH_low	1.32112	1.23395
	NUP42	11097	0.254982	ITH_low	1.06275	1.04009
	IER3	8870	0.255032	ITH_low	1.33392	1.29978
	AADAT	51166	0.255051	ITH_low	1.16916	1.09174
	HAUS2	55142	0.255203	ITH_low	1.07167	1.03921
	E2F5	1875	0.255243	ITH_low	1.20099	0.982305
	EXOSC8	11340	0.255321	ITH_low	1.32054	1.05636
	RAB38	23682	0.255332	ITH_low	1.30803	1.17352
	SERINC5	256987	0.25542	ITH_low	1.13468	0.959732
	DDX60L	91351	0.255545	ITH_low	1.29235	1.23025
	AGA	175	0.255602	ITH_low	1.01835	0.925535
	SERPINB9	5272	0.255629	ITH_low	1.42249	1.31629
	PTGDR	5729	0.255646	ITH_low	1.01369	0.862955
	SIM2	6493	0.255875	ITH_low	1.01244	0.959033
	OASL	8638	0.256031	ITH_low	1.14898	0.99722
	WLS	79971	0.256073	ITH_low	1.01237	0.882211
	NFIB	4781	0.256105	ITH_low	1.12747	1.08414
	ESD	2098	0.256149	ITH_low	1.01925	0.952393
	MAB21L3	126868	0.256179	ITH_low	1.44015	1.35596
	HLA-F	3134	0.256367	ITH_low	1.08692	0.949967
	RPIA	22934	0.256424	ITH_low	1.07435	0.993039
	IL2RA	3559	0.256437	ITH_low	1.46733	1.23732
	ZSWIM5	57643	0.256606	ITH_low	1.2214	1.19065
	OTC	5009	0.256608	ITH_low	2.26788	1.83046
	ZC3H12B	340554	0.25679	ITH_low	1.15667	1.06423
	TMEM38B	55151	0.25684	ITH_low	1.34656	1.31494
	FOCAD	54914	0.256874	ITH_low	1.12438	1.10655
	PARP14	54625	0.256889	ITH_low	1.44226	1.31415
	ADAM22	53616	0.257264	ITH_low	1.11917	1.00857
	KCNK1	3775	0.25732	ITH_low	1.33275	1.14662
	CAPN13	92291	0.25733	ITH_low	1.15353	1.06625
	SPAG1	6674	0.257351	ITH_low	1.64623	1.47788
	CPVL	54504	0.257413	ITH_low	1.46245	1.28703
	DENND5B	160518	0.257648	ITH_low	1.06774	0.973004
	AP5M1	55745	0.257719	ITH_low	1.04938	0.970093
	MANSC1	54682	0.25773	ITH_low	1.45555	1.31322
	ZNF774	342132	0.257735	ITH_low	1.04119	0.890323
	MMP9	4318	0.257956	ITH_low	1.78231	1.58431
	ZNF124	7678	0.258046	ITH_low	1.28719	1.14963
	HYAL1	3373	0.258108	ITH_low	1.03158	0.890259
	ARHGAP32	9743	0.258132	ITH_low	1.29732	1.19445
	HAVCR1	26762	0.258204	ITH_low	3.18799	2.99823
	MPP6	51678	0.258235	ITH_low	1.3698	1.30627
	PARP8	79668	0.25826	ITH_low	1.28643	1.0446
	SULT1C2	6819	0.258274	ITH_low	2.3561	2.03285
	B3GALT2	8707	0.258382	ITH_low	1.7247	1.73888
	VWA8	23078	0.258591	ITH_low	1.02748	0.897922
	ACER2	340485	0.258604	ITH_low	1.12913	1.0747
	CST1	1469	0.258692	ITH_low	3.51163	3.30378
	FCGR3A	2214	0.258743	ITH_low	2.0399	1.74814
	PLEKHB1	58473	0.258955	ITH_low	1.02863	0.91209
	MACC1	346389	0.259195	ITH_low	1.89438	1.69205
	TSPAN3	10099	0.259262	ITH_low	1.04569	0.964577
	GRAMD1C	54762	0.259339	ITH_low	1.18881	1.08806
	ANKRD36B	57730	0.259374	ITH_low	1.36908	1.18858
	RINT1	60561	0.259383	ITH_low	1.00546	0.885587
	SCEL	8796	0.259392	ITH_low	2.11898	1.74595
	UBL3	5412	0.259481	ITH_low	1.18132	1.07624
	GSTK1	373156	0.259637	ITH_low	1.0599	0.980581
	GPHN	10243	0.259722	ITH_low	1.11014	1.0616
	HTR1D	3352	0.259829	ITH_low	2.10502	1.88648
	CYB5A	1528	0.259845	ITH_low	1.00529	0.908038
	TANC2	26115	0.259953	ITH_low	1.63498	1.47992
	HEATR1	55127	0.260114	ITH_low	1.01482	0.901858
	IQGAP2	10788	0.260162	ITH_low	2.09882	2.01268
	NAT2	10	0.260248	ITH_low	2.18807	2.03866
	TMEM150C	441027	0.260314	ITH_low	1.72138	1.51397
	TRIM31	11074	0.260458	ITH_low	2.40724	1.9924
	ARMC1	55156	0.260501	ITH_low	1.00185	0.894252
	LONRF3	79836	0.260561	ITH_low	1.15447	1.06963
	ALDH6A1	4329	0.260645	ITH_low	1.34124	1.16568
	PRPF4	9128	0.260706	ITH_low	1.04817	0.971266
	ADGRG7	84873	0.260953	ITH_low	3.08791	3.10863
	XPNPEP2	7512	0.261044	ITH_low	1.31817	1.24812
	FOXA2	3170	0.261105	ITH_low	1.03696	0.886606
	EIF1AX	1964	0.261177	ITH_low	1.59907	1.45221
	LIMA1	51474	0.261212	ITH_low	1.20878	1.08003
	SAMD9	54809	0.261227	ITH_low	2.03041	1.88587
	FGD6	55785	0.26124	ITH_low	1.14733	0.913552
	UCHL3	7347	0.261565	ITH_low	1.35129	1.2591
	MT1M	4499	0.261664	ITH_low	1.23838	1.18
	BTC	685	0.261682	ITH_low	1.0324	0.953307
	MPP1	4354	0.261717	ITH_low	1.40917	1.34061
	DDO	8528	0.26195	ITH_low	1.41759	1.2555
	GLO1	2739	0.261975	ITH_low	1.04598	0.974721
	DGKH	160851	0.262109	ITH_low	1.2883	1.25343
	MRPL45	84311	0.262135	ITH_low	1.03453	0.969354
	COPG2	26958	0.262284	ITH_low	1.2105	1.08919
	ZDHHC11B	653082	0.262297	ITH_low	1.38051	1.25923
	PHLDA1	22822	0.262416	ITH_low	1.45476	1.35809
	ALG10B	144245	0.262444	ITH_low	1.29641	1.23404
	DEFA6	1671	0.262928	ITH_low	3.70443	3.29589
	FRRS1	391059	0.26295	ITH_low	1.47185	1.31493
	SLC7A6	9057	0.262953	ITH_low	1.10551	0.912521
	AGT	183	0.262963	ITH_low	1.83176	1.55159
	CDC7	8317	0.263003	ITH_low	1.31582	1.15362
	NTN4	59277	0.26319	ITH_low	1.19399	1.07108
	POLA1	5422	0.263213	ITH_low	1.12934	1.08025
	ZC4H2	55906	0.263369	ITH_low	1.14457	1.08061
	FCGBP	8857	0.263374	ITH_low	3.24166	3.0518
	A1CF	29974	0.263619	ITH_low	2.61867	2.28851
	DARS2	55157	0.263718	ITH_low	1.31141	1.20644
	GRK3	157	0.263795	ITH_low	1.19065	1.09528
	IL22RA1	58985	0.263905	ITH_low	1.51297	1.46693
	DIAPH2	1730	0.263921	ITH_low	1.0884	1.01208
	UTRN	7402	0.263923	ITH_low	1.15834	1.04821
	NDFIP2	54602	0.264003	ITH_low	1.19309	1.16152
	REG4	83998	0.264225	ITH_low	5.62495	5.33604
	ANXA1	301	0.264264	ITH_low	1.90597	1.82497
	NIPSNAP3A	25934	0.264345	ITH_low	1.19781	1.04097
	STX3	6809	0.264377	ITH_low	1.08163	0.933893
	SLFN5	162394	0.26474	ITH_low	1.50006	1.36203
	TSPAN5	10098	0.264778	ITH_low	1.16107	1.06348
	PSMA3	5684	0.264809	ITH_low	1.09002	0.953641
	SLC39A10	57181	0.26483	ITH_low	1.07797	0.965899
	ENC1	8507	0.264847	ITH_low	1.24744	1.09579
	IRS2	8660	0.264848	ITH_low	1.7492	1.5071
	DPH5	51611	0.264858	ITH_low	1.05512	0.895258
	SP100	6672	0.265041	ITH_low	1.10558	1.02232
	SLC6A20	54716	0.265371	ITH_low	1.94298	1.93874
	APOC1	341	0.265527	ITH_low	1.93479	1.88969
	PLAAT3	11145	0.265537	ITH_low	1.67857	1.54772
	GFPT1	2673	0.265623	ITH_low	1.09832	1.00228
	DIS3	22894	0.265741	ITH_low	1.05585	0.92956
	PDE3A	5139	0.265757	ITH_low	2.2399	1.97312
	BZW2	28969	0.265777	ITH_low	1.17306	1.09917
	SNCAIP	9627	0.265784	ITH_low	1.06082	0.947577
	DUSP6	1848	0.265896	ITH_low	1.30085	1.09666
	C3orf70	285382	0.265919	ITH_low	1.40871	1.17188
	PPAT	5471	0.265961	ITH_low	1.03145	0.947253
	AMOT	154796	0.266056	ITH_low	1.32786	1.19909
	TMEM62	80021	0.26608	ITH_low	1.23046	1.05102
	MT2A	4502	0.266107	ITH_low	1.75322	1.56798
	IFITM1	8519	0.266134	ITH_low	1.13598	1.03159
	IMPA1	3612	0.266205	ITH_low	1.28602	1.1944
	FCER1G	2207	0.266207	ITH_low	1.79148	1.65442
	SLCO1B7	338821	0.266265	ITH_low	3.38217	3.15742
	ATP11C	286410	0.26627	ITH_low	1.09011	1.05525
	EGF	1950	0.266368	ITH_low	1.26909	1.09376
	PTPRF	5792	0.266439	ITH_low	1.05353	0.930514
	ZNF93	81931	0.266457	ITH_low	1.54103	1.42517
	NAE1	8883	0.266464	ITH_low	1.15098	1.14757
	CLDN2	9075	0.26648	ITH_low	2.51772	2.43162
	GBP2	2634	0.266483	ITH_low	1.64084	1.42328
	ABCC2	1244	0.266528	ITH_low	2.37038	2.10724
	MRPL1	65008	0.266622	ITH_low	1.02479	0.832134
	EMP2	2013	0.266716	ITH_low	1.02592	0.970253
	RFXAP	5994	0.266742	ITH_low	1.62108	1.46082
	ALDH3A2	224	0.266769	ITH_low	1.07584	0.956519
	NEK5	341676	0.266895	ITH_low	1.25521	1.08191
	PAN3	255967	0.266916	ITH_low	1.12154	1.04236
	CYP2C9	1559	0.266982	ITH_low	1.20964	1.02937
	HSPA1B	3304	0.267205	ITH_low	1.94902	1.82111
	FAM3D	131177	0.267208	ITH_low	1.87437	1.7152
	NARS2	79731	0.267209	ITH_low	1.06781	0.954659
	LRRCC1	85444	0.26731	ITH_low	1.35327	1.22322
	MOGAT2	80168	0.267328	ITH_low	1.53297	1.41769
	INPP4B	8821	0.267508	ITH_low	1.02966	0.958483
	KNSTRN	90417	0.267564	ITH_low	1.17027	1.04602
	RNF128	79589	0.267639	ITH_low	1.65517	1.49964
	PCDHGB6	56100	0.267652	ITH_low	1.05789	1.02808
	PRSS23	11098	0.267732	ITH_low	1.38931	1.27665
	TRABD2A	129293	0.267802	ITH_low	1.13273	0.969301
	STRIP2	57464	0.267906	ITH_low	1.39451	1.21137
	TCEA3	6920	0.268021	ITH_low	1.4423	1.3349
	TUBGCP4	27229	0.268026	ITH_low	1.04846	1.03768
	ATOH1	474	0.268057	ITH_low	2.48467	2.41656
	SEC11C	90701	0.268114	ITH_low	1.02684	0.886903
	STK38	11329	0.268298	ITH_low	1.16098	1.04967
	OTUD6B	51633	0.268505	ITH_low	1.0605	0.980179
	TBC1D32	221322	0.268554	ITH_low	1.15506	1.0379
	ZNF608	57507	0.268573	ITH_low	1.06881	0.95069
	SLC38A4	55089	0.268646	ITH_low	1.90513	1.88462
	PROS1	5627	0.268692	ITH_low	1.68062	1.55149
	GATM	2628	0.268761	ITH_low	1.32782	1.18329
	MBIP	51562	0.268808	ITH_low	1.49215	1.34187
	TTC30A	92104	0.268934	ITH_low	1.13983	0.995312
	COCH	1690	0.268955	ITH_low	1.19606	1.05399
	OBI1	79596	0.269096	ITH_low	1.27116	1.15692
	SDR42E1	93517	0.269117	ITH_low	1.18165	1.08955
	LPCAT2	54947	0.269132	ITH_low	1.35983	1.24576
	CADPS2	93664	0.26923	ITH_low	1.10807	1.00996
	BHLHE40	8553	0.269641	ITH_low	1.3317	1.18696
	ITGAL	3683	0.269661	ITH_low	1.05719	0.98865
	C10orf99	387695	0.269724	ITH_low	3.38664	3.05472
	BCKDHB	594	0.269761	ITH_low	1.0785	0.964918
	PIGN	23556	0.269858	ITH_low	1.17809	1.07109
	PLAUR	5329	0.270096	ITH_low	1.43153	1.35518
	CLIC5	53405	0.270209	ITH_low	1.47605	1.46057
	NFATC2	4773	0.270345	ITH_low	1.22112	1.16742
	CLIC6	54102	0.270441	ITH_low	1.70465	1.33334
	EMB	133418	0.270496	ITH_low	2.1314	1.96141
	HPGD	3248	0.270535	ITH_low	2.27073	1.99734
	CD226	10666	0.270557	ITH_low	1.26872	1.10168
	GABRP	2568	0.270564	ITH_low	2.27993	2.22907
	JPH1	56704	0.270587	ITH_low	1.06874	0.985188
	TIPIN	54962	0.270678	ITH_low	1.13277	1.07004
	LIPG	9388	0.270778	ITH_low	1.38452	1.17713
	MSLN	10232	0.270877	ITH_low	1.31552	1.18036
	P2RY1	5028	0.27092	ITH_low	1.47662	1.36066
	MPZL3	196264	0.270939	ITH_low	1.19011	1.07708
	NDUFAF4	29078	0.270987	ITH_low	1.11292	1.03605
	CD2	914	0.27099	ITH_low	1.80306	1.58299
	MUC20	200958	0.27103	ITH_low	1.47751	1.26903
	PROCR	10544	0.271076	ITH_low	1.29576	1.03862
	UPRT	139596	0.271142	ITH_low	1.00337	0.960064
	GULP1	51454	0.271162	ITH_low	1.39611	1.20411
	ANPEP	290	0.2717	ITH_low	2.26933	1.81972
	IFNE	338376	0.271712	ITH_low	1.36019	1.1688
	OR2A7	401427	0.271844	ITH_low	2.41802	2.06476
	COA7	65260	0.271956	ITH_low	1.00722	0.939209
	MPP7	143098	0.272098	ITH_low	1.42236	1.30897
	SLC43A3	29015	0.272127	ITH_low	1.004	0.864203
	SLC39A2	29986	0.272186	ITH_low	1.48956	1.29969
	CUL4B	8450	0.2723	ITH_low	1.02364	0.946498
	MMP7	4316	0.272334	ITH_low	3.77969	3.4073
	SH3BGRL2	83699	0.272451	ITH_low	1.36143	1.20635
	FOXM1	2305	0.272467	ITH_low	1.16507	0.992345
	EGR1	1958	0.272666	ITH_low	2.2378	1.98749
	FAM111B	374393	0.272733	ITH_low	1.73604	1.55775
	ABO	28	0.273001	ITH_low	1.41316	1.34727
	ZWILCH	55055	0.273031	ITH_low	1.49339	1.35054
	PDK3	5165	0.273308	ITH_low	1.06903	1.04719
	LRRC66	339977	0.273346	ITH_low	2.61944	2.33093
	WDR76	79968	0.273502	ITH_low	1.37628	1.23662
	CXCR6	10663	0.273537	ITH_low	1.30193	1.08475
	AZGP1	563	0.273603	ITH_low	1.41892	1.331
	KCNJ3	3760	0.273648	ITH_low	1.30237	1.20221
	PARP4	143	0.27401	ITH_low	1.09231	0.975609
	GPR160	26996	0.274316	ITH_low	1.57508	1.38781
	SMIM24	284422	0.274325	ITH_low	1.74422	1.58857
	RNASE1	6035	0.274368	ITH_low	1.56515	1.40432
	DTX3L	151636	0.27438	ITH_low	1.05501	0.956137
	PRTFDC1	56952	0.274655	ITH_low	1.26776	1.25365
	CCDC68	80323	0.27467	ITH_low	1.88084	1.63138
	KIAA1549L	25758	0.274724	ITH_low	1.39777	1.18405
	AGMO	392636	0.274734	ITH_low	2.14737	1.96231
	FAM210B	116151	0.274796	ITH_low	1.01338	0.910647
	ALDH1A1	216	0.274899	ITH_low	3.10403	2.8718
	DNAJC3	5611	0.274905	ITH_low	1.02996	0.969889
	FAR2	55711	0.27508	ITH_low	1.25115	1.11518
	DCUN1D5	84259	0.275117	ITH_low	1.03382	0.877719
	CDCA2	157313	0.27531	ITH_low	1.46676	1.39895
	C6orf141	135398	0.275387	ITH_low	1.26723	1.13165
	CNTN3	5067	0.275466	ITH_low	1.23083	0.995755
	TTC9	23508	0.275609	ITH_low	1.14063	1.09635
	ISX	91464	0.275614	ITH_low	1.4918	1.3155
	MPC1	51660	0.275659	ITH_low	1.05701	1.03304
	PSMD5	5711	0.275853	ITH_low	1.02979	0.947423
	RDH10	157506	0.275891	ITH_low	1.20279	1.00288
	MTRF1	9617	0.275965	ITH_low	1.30229	1.28305
	LRRC6	23639	0.27609	ITH_low	1.37189	1.2647
	ZNF841	284371	0.276138	ITH_low	1.09736	0.979118
	NUPR1	26471	0.276157	ITH_low	1.14258	1.01233
	MYOF	26509	0.276169	ITH_low	1.34025	1.27418
	DPY19L1	23333	0.276369	ITH_low	1.0371	0.925942
	ZNF506	440515	0.276392	ITH_low	1.19971	1.04648
	LPCAT3	10162	0.276488	ITH_low	1.12237	0.976847
	TUFT1	7286	0.276639	ITH_low	1.03531	1.01426
	ROBO1	6091	0.276714	ITH_low	1.34855	1.20224
	ANKRD10	55608	0.276735	ITH_low	1.19975	1.09355
	TFF3	7033	0.276736	ITH_low	1.87401	1.65572
	SLIRP	81892	0.276788	ITH_low	1.21909	1.19375
	PSTPIP2	9050	0.27684	ITH_low	1.46124	1.2198
	FH	2271	0.276891	ITH_low	1.1074	1.04419
	GSS	2937	0.277019	ITH_low	1.01461	0.960672
	FN1	2335	0.277081	ITH_low	2.21904	1.80811
	PDZD8	118987	0.277132	ITH_low	1.20151	1.06618
	ANKRD40CL	55018	0.277175	ITH_low	1.57921	1.34016
	CDH3	1001	0.277406	ITH_low	1.42466	1.25084
	SLC5A1	6523	0.277577	ITH_low	1.87482	1.62105
	TEX9	374618	0.277602	ITH_low	1.26804	1.23547
	SLC16A7	9194	0.277666	ITH_low	1.12826	0.999833
	TFAM	7019	0.27768	ITH_low	1.13691	1.05033
	COG6	57511	0.277686	ITH_low	1.11065	1.01053
	ALDH1B1	219	0.277803	ITH_low	1.04873	0.956308
	PNPT1	87178	0.277878	ITH_low	1.18023	1.0261
	CCDC88A	55704	0.278075	ITH_low	1.6923	1.46666
	HOMER1	9456	0.278193	ITH_low	1.26324	1.1301
	CXCL9	4283	0.278407	ITH_low	3.45757	3.17641
	LTV1	84946	0.278529	ITH_low	1.05824	0.996655
	ZRANB2	9406	0.278539	ITH_low	1.14622	1.08166
	MCUR1	63933	0.278559	ITH_low	1.05739	0.95903
	UCHL5	51377	0.278594	ITH_low	1.08797	0.919455
	HOXA5	3202	0.27875	ITH_low	1.50773	1.34509
	SLC16A1	6566	0.278785	ITH_low	1.05544	1.01833
	PELI2	57161	0.278802	ITH_low	1.36679	1.24846
	FFAR4	338557	0.278853	ITH_low	2.04233	1.85052
	EDEM3	80267	0.278895	ITH_low	1.04015	0.822268
	PTER	9317	0.278945	ITH_low	1.08498	1.01666
	CCNE2	9134	0.279096	ITH_low	1.29711	1.19536
	PCDHB10	56126	0.279271	ITH_low	1.32399	1.1662
	MYB	4602	0.279695	ITH_low	1.56156	1.40453
	PBK	55872	0.279819	ITH_low	1.90049	1.8426
	SMIM31	100505989	0.279821	ITH_low	2.37393	2.06294
	TUBG1	7283	0.279936	ITH_low	1.01745	0.89053
	BIVM	54841	0.279942	ITH_low	1.28151	1.22878
	EDN1	1906	0.279979	ITH_low	1.75174	1.57847
	HLA-DMA	3108	0.279989	ITH_low	1.61181	1.49241
	IL13RA1	3597	0.280059	ITH_low	1.04135	0.954366
	GGT6	124975	0.280354	ITH_low	1.12853	1.04432
	INTS8	55656	0.28041	ITH_low	1.10668	0.98024
	C3orf52	79669	0.280422	ITH_low	1.28881	1.17916
	RGMB	285704	0.280448	ITH_low	1.27543	1.22953
	FER1L6	654463	0.280505	ITH_low	1.94015	1.72452
	SLC39A8	64116	0.280529	ITH_low	1.89952	1.66929
	TTC26	79989	0.280591	ITH_low	1.07439	0.99296
	MCM8	84515	0.280617	ITH_low	1.57335	1.41979
	RHBDL2	54933	0.280663	ITH_low	2.00436	1.83957
	JUP	3728	0.28091	ITH_low	1.05711	0.926058
	RFC3	5983	0.280956	ITH_low	1.5791	1.36708
	UGT1A10	54575	0.280986	ITH_low	4.28434	3.79271
	CHI3L1	1116	0.281023	ITH_low	1.87567	1.72125
	PSAT1	29968	0.281105	ITH_low	2.09793	1.92639
	NOS2	4843	0.281136	ITH_low	3.01239	2.67173
	SOAT1	6646	0.281207	ITH_low	1.44108	1.23637
	NLRP2B	286430	0.281278	ITH_low	1.55034	1.40805
	DDX60	55601	0.28142	ITH_low	2.03601	1.79213
	TAF4B	6875	0.281473	ITH_low	1.0797	1.06352
	TMEM171	134285	0.281573	ITH_low	1.68712	1.57551
	ERO1B	56605	0.281606	ITH_low	1.34284	1.16945
	LURAP1L	286343	0.281647	ITH_low	1.09684	1.02788
	MTHFD2	10797	0.281788	ITH_low	1.08172	1.06965
	LRRC37A3	374819	0.28181	ITH_low	1.15698	1.0047
	FKBP5	2289	0.281842	ITH_low	1.21641	1.14804
	CHAF1B	8208	0.282108	ITH_low	1.19669	1.11268
	GFUS	7264	0.282154	ITH_low	1.07663	1.02194
	ACVR1C	130399	0.28223	ITH_low	1.44159	1.26279
	RRAGD	58528	0.282271	ITH_low	1.02962	0.886986
	COLCA2	120376	0.282322	ITH_low	1.72574	1.59873
	RBM48	84060	0.28246	ITH_low	1.00401	0.924378
	SMOC2	64094	0.28247	ITH_low	2.60342	2.57074
	OAS1	4938	0.282745	ITH_low	1.22728	1.06958
	CENPU	79682	0.282805	ITH_low	1.23244	1.15268
	ZNF221	7638	0.282901	ITH_low	1.03262	0.937258
	FIGNL1	63979	0.282925	ITH_low	1.1974	1.18649
	TNFSF15	9966	0.283082	ITH_low	1.2903	1.13105
	AZIN1	51582	0.283093	ITH_low	1.0016	0.863335
	ATP6V1C1	528	0.2833	ITH_low	1.03893	0.907842
	HTRA3	94031	0.283453	ITH_low	1.54743	1.43973
	NHLRC1	378884	0.2835	ITH_low	1.14678	1.02614
	DGKA	1606	0.283528	ITH_low	1.17601	1.01937
	C4BPB	725	0.283552	ITH_low	1.47173	1.30319
	BMP7	655	0.283601	ITH_low	1.26769	1.17947
	PKIA	5569	0.283619	ITH_low	1.0986	1.02768
	PIBF1	10464	0.284152	ITH_low	1.16644	1.09465
	PPP1R36	145376	0.284236	ITH_low	1.0804	1.04143
	SNTB1	6641	0.284279	ITH_low	1.09165	1.03816
	EGLN3	112399	0.284304	ITH_low	1.44364	1.47344
	PALB2	79728	0.284339	ITH_low	1.00478	0.953983
	ZDHHC13	54503	0.284402	ITH_low	1.12357	0.916277
	FAM110C	642273	0.284452	ITH_low	1.01364	0.860493
	LMAN1	3998	0.284457	ITH_low	1.11855	0.984313
	GSDMB	55876	0.284474	ITH_low	1.66372	1.58553
	BMP4	652	0.284514	ITH_low	1.57753	1.48709
	VRK1	7443	0.284522	ITH_low	1.20229	1.08287
	EPB41L2	2037	0.284582	ITH_low	1.1312	1.00115
	HAVCR2	84868	0.284707	ITH_low	1.32222	1.11329
	HSPA6	3310	0.284782	ITH_low	2.03916	1.73831
	TBC1D30	23329	0.285008	ITH_low	1.09289	1.06171
	ERI2	112479	0.285035	ITH_low	1.19429	1.05437
	FSD1L	83856	0.285043	ITH_low	1.23934	1.10461
	HSPA1A	3303	0.285045	ITH_low	1.78595	1.65883
	LSM8	51691	0.285183	ITH_low	1.05585	0.974895
	FBP1	2203	0.285356	ITH_low	1.49156	1.34732
	EPPK1	83481	0.28539	ITH_low	1.33465	1.14747
	CCL18	6362	0.285441	ITH_low	3.79895	3.49342
	KYAT3	56267	0.285609	ITH_low	1.09856	0.982669
	SLC17A5	26503	0.285646	ITH_low	1.02918	0.989405
	RPL17	6139	0.285938	ITH_low	1.15243	1.05731
	IL33	90865	0.285953	ITH_low	3.31414	3.04884
	TRIB1	10221	0.286081	ITH_low	1.14832	1.08646
	ANXA9	8416	0.286083	ITH_low	1.1135	1.06638
	TMEM236	653567	0.286097	ITH_low	2.44443	2.24721
	MYBL2	4605	0.286252	ITH_low	1.15605	1.0821
	SLAMF8	56833	0.286452	ITH_low	1.32308	1.17364
	IFIT2	3433	0.28659	ITH_low	1.34798	1.20442
	UGT2B15	7366	0.286805	ITH_low	2.13962	2.0064
	CD96	10225	0.286882	ITH_low	1.68255	1.45536
	SPP1	6696	0.286916	ITH_low	3.9783	3.77132
	SAMHD1	25939	0.287073	ITH_low	1.46689	1.37071
	CDCA7	83879	0.287096	ITH_low	1.5914	1.41713
	ARFGEF3	57221	0.287117	ITH_low	1.32643	1.20955
	MRPL50	54534	0.287184	ITH_low	1.28868	1.18047
	SERPINE2	5270	0.287201	ITH_low	1.6204	1.41495
	DTHD1	401124	0.28727	ITH_low	1.08504	0.88777
	ANKRD18A	253650	0.287352	ITH_low	2.12883	1.782
	SUGT1	10910	0.287394	ITH_low	1.13452	0.968845
	ICOS	29851	0.287436	ITH_low	1.90166	1.74843
	P3H2	55214	0.287556	ITH_low	1.27822	1.13054
	TMEM19	55266	0.28784	ITH_low	1.06772	1.02627
	SPRY2	10253	0.287849	ITH_low	1.06462	0.92649
	ADAM19	8728	0.288036	ITH_low	1.05251	0.984252
	C5	727	0.288114	ITH_low	1.21692	1.0913
	CES3	23491	0.288351	ITH_low	1.82469	1.6869
	SMIM14	201895	0.288402	ITH_low	1.2916	1.19339
	MAML2	84441	0.288453	ITH_low	1.12122	0.981862
	ETFA	2108	0.288535	ITH_low	1.03857	0.969109
	SLC40A1	30061	0.288631	ITH_low	1.71536	1.6225
	HDX	139324	0.288726	ITH_low	1.0041	0.922409
	FGA	2243	0.288752	ITH_low	1.04967	0.861026
	PLP2	5355	0.28879	ITH_low	1.21714	1.01455
	CLK1	1195	0.288866	ITH_low	1.11895	1.00665
	MRAP2	112609	0.289012	ITH_low	1.08796	0.976414
	RMI1	80010	0.289048	ITH_low	1.0878	1.0132
	RPS6KA5	9252	0.289089	ITH_low	1.1628	0.9715
	TMOD2	29767	0.289118	ITH_low	1.07149	0.962064
	LAMB3	3914	0.289176	ITH_low	1.05343	0.948682
	MMUT	4594	0.289235	ITH_low	1.06117	1.00912
	ESCO2	157570	0.289315	ITH_low	1.66333	1.61511
	CMBL	134147	0.289354	ITH_low	1.14067	1.05887
	NHS	4810	0.289549	ITH_low	1.17787	1.0243
	IARS2	55699	0.289594	ITH_low	1.05263	0.863453
	ETV1	2115	0.289624	ITH_low	1.09275	0.912566
	ROBO2	6092	0.289761	ITH_low	1.68457	1.62019
	MME	4311	0.2898	ITH_low	1.80026	1.60314
	SEMA6A	57556	0.289941	ITH_low	1.95735	1.83751
	AKAP11	11215	0.290044	ITH_low	1.00343	0.861712
	TOB1	10140	0.290074	ITH_low	1.08063	0.970139
	HERC5	51191	0.290091	ITH_low	1.41705	1.19475
	CTSL	1514	0.290094	ITH_low	1.52355	1.48711
	CCDC146	57639	0.290217	ITH_low	1.12277	1.11598
	CTNNAL1	8727	0.290301	ITH_low	1.19837	1.12037
	PCDHB13	56123	0.290356	ITH_low	1.55857	1.41363
	ERV3-1	2086	0.290554	ITH_low	1.38696	1.09923
	SPTLC3	55304	0.29057	ITH_low	2.21946	2.03655
	VPS35L	57020	0.290674	ITH_low	1.57491	1.39562
	BHLHE41	79365	0.290708	ITH_low	1.86838	1.60336
	PRPS1	5631	0.290711	ITH_low	1.02199	0.994834
	GPR37	2861	0.290754	ITH_low	1.1103	0.992404
	RAB32	10981	0.290814	ITH_low	1.01866	0.945036
	PLA2G7	7941	0.290829	ITH_low	2.06204	1.85216
	FRZB	2487	0.290896	ITH_low	2.92896	2.43082
	MTMR11	10903	0.290939	ITH_low	1.65233	1.52846
	CD3D	915	0.290994	ITH_low	1.27611	1.12124
	CHAC2	494143	0.291017	ITH_low	1.10951	0.984763
	RAB29	8934	0.291029	ITH_low	1.02255	0.89021
	SLAMF7	57823	0.291297	ITH_low	2.25172	1.95545
	ARRDC4	91947	0.291299	ITH_low	1.40631	1.32681
	MX2	4600	0.291328	ITH_low	1.06718	0.938055
	SAA2	6289	0.291458	ITH_low	1.65563	1.39609
	IKZF3	22806	0.291474	ITH_low	1.76288	1.62167
	GPR180	160897	0.29178	ITH_low	1.10099	0.933325
	ZNF493	284443	0.291822	ITH_low	1.11413	1.04046
	MATN2	4147	0.292006	ITH_low	1.23321	1.11585
	APOBEC3C	27350	0.292211	ITH_low	1.31301	1.1614
	DAPP1	27071	0.292296	ITH_low	1.32189	1.16552
	AOC1	26	0.292307	ITH_low	1.11277	0.986115
	NDC80	10403	0.29232	ITH_low	1.59233	1.50287
	CDC25B	994	0.292372	ITH_low	1.15502	1.08894
	HNMT	3176	0.292598	ITH_low	1.19261	1.06183
	SLC43A1	8501	0.292615	ITH_low	1.17723	1.12512
	CCNG1	900	0.292736	ITH_low	1.14859	0.941728
	ZNF528	84436	0.292805	ITH_low	1.1058	1.13279
	MAP2K6	5608	0.292861	ITH_low	1.61212	1.66634
	CD86	942	0.29288	ITH_low	1.75472	1.64618
	SYDE2	84144	0.29297	ITH_low	1.12383	1.04275
	H1-0	3005	0.293047	ITH_low	1.12585	1.01128
	LEF1	51176	0.293095	ITH_low	1.1165	0.952694
	KLRD1	3824	0.29311	ITH_low	1.57847	1.42069
	UPF3B	65109	0.293242	ITH_low	1.04577	0.939632
	ZFP3	124961	0.293309	ITH_low	1.0705	0.953019
	DEFA5	1670	0.293488	ITH_low	3.38381	3.50173
	CD3G	917	0.293527	ITH_low	1.75349	1.52209
	RETREG1	54463	0.293721	ITH_low	1.61483	1.37571
	BAG2	9532	0.293727	ITH_low	1.94031	1.731
	IFITM2	10581	0.293739	ITH_low	1.08506	0.986996
	LGMN	5641	0.293752	ITH_low	1.07805	0.978232
	ST3GAL4	6484	0.293765	ITH_low	1.04528	0.974631
	ITGB4	3691	0.293765	ITH_low	1.21731	1.06147
	ZMAT3	64393	0.294001	ITH_low	1.00715	0.852069
	SP110	3431	0.294011	ITH_low	1.03867	0.918735
	FAM171A1	221061	0.294065	ITH_low	1.0516	0.880497
	TTC14	151613	0.294072	ITH_low	1.2033	1.0114
	SDC4	6385	0.294106	ITH_low	1.40196	1.28627
	C11orf53	341032	0.29417	ITH_low	1.1385	1.00088
	ATAD2	29028	0.29459	ITH_low	1.28139	1.10212
	ZC3H12C	85463	0.294673	ITH_low	1.56238	1.46814
	GALNT7	51809	0.294674	ITH_low	1.36627	1.16064
	CKB	1152	0.294738	ITH_low	2.12898	2.06001
	LAMC2	3918	0.295108	ITH_low	1.89059	1.61097
	UBE2C	11065	0.295176	ITH_low	1.08499	0.983282
	MGST1	4257	0.295196	ITH_low	1.06634	0.949851
	CNTLN	54875	0.295215	ITH_low	1.37193	1.1161
	TRHDE	29953	0.295411	ITH_low	2.06136	1.93414
	PCK1	5105	0.295444	ITH_low	2.93127	2.53683
	MT1H	4496	0.295463	ITH_low	2.55439	2.23685
	TMEM14A	28978	0.295524	ITH_low	1.09749	0.914427
	KIFAP3	22920	0.295561	ITH_low	1.10357	0.953221
	IFT74	80173	0.295617	ITH_low	1.03216	0.984132
	DPY19L4	286148	0.29563	ITH_low	1.02533	0.850826
	FAXDC2	10826	0.295689	ITH_low	1.40647	1.40505
	SLFN12L	100506736	0.295734	ITH_low	1.09059	0.911795
	H2BC21	8349	0.295912	ITH_low	1.776	1.54856
	CARNMT1	138199	0.295927	ITH_low	1.02017	0.852023
	XPOT	11260	0.29597	ITH_low	1.06359	0.942342
	RB1	5925	0.295984	ITH_low	1.11632	0.905648
	PPIL1	51645	0.296173	ITH_low	1.03431	0.968202
	KCNK5	8645	0.296185	ITH_low	1.13358	1.0251
	FARSB	10056	0.296328	ITH_low	1.02299	0.916444
	VPS50	55610	0.296382	ITH_low	1.06695	0.880931
	KIF13B	23303	0.296403	ITH_low	1.01957	0.958054
	SRP9	6726	0.296441	ITH_low	1.38232	1.31535
	VSNL1	7447	0.296457	ITH_low	2.08741	1.91133
	TTC39B	158219	0.296548	ITH_low	1.10246	0.930381
	AGL	178	0.2966	ITH_low	1.05285	0.834857
	STC1	6781	0.296643	ITH_low	2.54433	2.34023
	RELCH	57614	0.296654	ITH_low	1.08165	1.00628
	SLC2A10	81031	0.296751	ITH_low	1.07789	0.897921
	MTHFD1	4522	0.296805	ITH_low	1.00847	0.949782
	KLF7	8609	0.296879	ITH_low	1.35597	1.28434
	SPINK5	11005	0.296927	ITH_low	1.02117	0.865082
	SETDB2	83852	0.296943	ITH_low	1.10822	1.05181
	SYT13	57586	0.297008	ITH_low	1.07811	0.942846
	H2BC14	8342	0.29703	ITH_low	1.86367	1.6121
	H3C12	8356	0.297382	ITH_low	1.28057	1.12977
	UBASH3B	84959	0.297467	ITH_low	1.08955	0.94966
	HIPK2	28996	0.297477	ITH_low	1.07672	0.950963
	SKAP2	8935	0.297512	ITH_low	1.06618	0.943219
	TAF13	6884	0.297766	ITH_low	1.06224	1.02292
	LAMB1	3912	0.297783	ITH_low	1.17137	1.00065
	PRUNE2	158471	0.297896	ITH_low	2.89201	2.68412
	CLCN3	1182	0.297925	ITH_low	1.11736	0.943083
	SKA1	220134	0.298667	ITH_low	1.51715	1.39937
	DIMT1	27292	0.298682	ITH_low	1.00775	0.921759
	CKAP2	26586	0.298717	ITH_low	1.27311	1.14296
	MPZL2	10205	0.29878	ITH_low	1.19831	1.10621
	PYGB	5834	0.298797	ITH_low	2.04898	1.90593
	UGT1A6	54578	0.298932	ITH_low	2.27957	2.1166
	ARFIP1	27236	0.299027	ITH_low	1.04424	0.935587
	TMEM139	135932	0.299087	ITH_low	1.06217	0.998249
	MSH2	4436	0.299122	ITH_low	1.12289	0.947112
	SLC7A7	9056	0.299248	ITH_low	1.09746	1.00813
	TCEAL1	9338	0.29948	ITH_low	1.11502	0.978352
	CLEC5A	23601	0.299752	ITH_low	2.10568	1.95351
	ZDHHC2	51201	0.29978	ITH_low	2.01835	1.87996
	RAB3B	5865	0.299816	ITH_low	1.35739	1.24264
	JAG1	182	0.299858	ITH_low	1.25077	1.18207
	ZNF605	100289635	0.300006	ITH_intermediate	1.48876	1.43749
	GCNT3	9245	0.300084	ITH_intermediate	3.67606	3.38469
	SULT2B1	6820	0.300135	ITH_intermediate	1.0649	0.960083
	RAD51AP1	10635	0.300209	ITH_intermediate	1.26645	1.04636
	CASP1	834	0.300275	ITH_intermediate	1.94091	1.85713
	ZNF615	284370	0.30044	ITH_intermediate	1.29298	1.24322
	FOXP2	93986	0.30045	ITH_intermediate	1.93586	1.63585
	SLC44A3	126969	0.300587	ITH_intermediate	1.25142	1.04398
	GGCT	79017	0.300723	ITH_intermediate	1.20691	1.061
	SLC2A3	6515	0.300856	ITH_intermediate	2.49361	2.15687
	POTEG	404785	0.300951	ITH_intermediate	1.75624	1.30676
	PIP5K1B	8395	0.301017	ITH_intermediate	1.30001	1.15509
	FUT2	2524	0.301066	ITH_intermediate	1.43264	1.23055
	UEVLD	55293	0.301202	ITH_intermediate	1.03602	0.964805
	ACSM3	6296	0.301316	ITH_intermediate	2.22377	1.95133
	NDC1	55706	0.301346	ITH_intermediate	1.17203	1.0494
	POF1B	79983	0.301403	ITH_intermediate	1.30607	1.21212
	ENPP1	5167	0.301773	ITH_intermediate	2.21075	2.03239
	ARHGEF35	445328	0.301984	ITH_intermediate	1.60905	1.36331
	HCN1	348980	0.302113	ITH_intermediate	1.07144	1.00235
	PEX1	5189	0.302115	ITH_intermediate	1.04906	0.922867
	CPNE7	27132	0.302277	ITH_intermediate	1.05095	0.942343
	PSMB8	5696	0.302391	ITH_intermediate	1.06186	0.905058
	IL18RAP	8807	0.302449	ITH_intermediate	1.06069	0.925473
	ADGRL3	23284	0.302473	ITH_intermediate	1.49078	1.34877
	MCM4	4173	0.302477	ITH_intermediate	1.22541	1.14279
	RASA3	22821	0.302507	ITH_intermediate	1.07892	0.900848
	HMGCS2	3158	0.302588	ITH_intermediate	4.23486	4.07962
	RPF1	80135	0.302676	ITH_intermediate	1.02851	0.91951
	CRYL1	51084	0.302743	ITH_intermediate	1.04078	0.910622
	STOX1	219736	0.302818	ITH_intermediate	1.77813	1.59117
	EFNA5	1946	0.302836	ITH_intermediate	1.10866	1.05023
	PUM3	9933	0.302841	ITH_intermediate	1.10382	1.04198
	MXD1	4084	0.302885	ITH_intermediate	1.38315	1.18096
	FAS	355	0.303008	ITH_intermediate	1.04694	0.975124
	HLA-DMB	3109	0.30306	ITH_intermediate	1.34862	1.19728
	KAT2B	8850	0.303089	ITH_intermediate	1.00689	0.856815
	DHX40	79665	0.303108	ITH_intermediate	1.00148	0.960714
	CES2	8824	0.303194	ITH_intermediate	2.66143	2.33268
	N4BP2L2	10443	0.303257	ITH_intermediate	1.02419	0.955331
	PIGK	10026	0.303293	ITH_intermediate	1.138	1.06226
	AMY2B	280	0.303399	ITH_intermediate	1.05979	0.896698
	AASS	10157	0.303425	ITH_intermediate	1.24631	1.15189
	NAAA	27163	0.303565	ITH_intermediate	1.06638	0.957976
	PDCD1LG2	80380	0.303787	ITH_intermediate	1.77943	1.62014
	ANO5	203859	0.303855	ITH_intermediate	1.27468	1.18039
	MIPEP	4285	0.303986	ITH_intermediate	1.09656	0.96676
	PPIC	5480	0.304048	ITH_intermediate	1.05056	0.938742
	CHST5	23563	0.304083	ITH_intermediate	1.45229	1.31791
	GCNT4	51301	0.304185	ITH_intermediate	1.45921	1.18237
	IL1R2	7850	0.304368	ITH_intermediate	1.22643	1.12211
	SACS	26278	0.30445	ITH_intermediate	1.02469	0.978419
	CDK6	1021	0.304511	ITH_intermediate	1.00975	0.919502
	NCEH1	57552	0.304526	ITH_intermediate	1.10844	0.960577
	ACAA2	10449	0.304601	ITH_intermediate	1.07282	1.00396
	EZR	7430	0.304604	ITH_intermediate	1.05143	0.92482
	FRK	2444	0.304644	ITH_intermediate	1.28822	1.12807
	AHNAK2	113146	0.304856	ITH_intermediate	1.73931	1.55405
	CDH17	1015	0.304903	ITH_intermediate	1.63818	1.47064
	H2BC9	8345	0.305015	ITH_intermediate	1.45671	1.27672
	SLC1A3	6507	0.305167	ITH_intermediate	1.114	0.960355
	NAPEPLD	222236	0.305207	ITH_intermediate	1.03844	0.988242
	SUPV3L1	6832	0.305351	ITH_intermediate	1.04093	0.940372
	TCN1	6947	0.305416	ITH_intermediate	3.50679	3.62572
	SLC7A5	8140	0.305421	ITH_intermediate	1.48634	1.30732
	PID1	55022	0.30545	ITH_intermediate	1.22282	1.12541
	PRKD3	23683	0.305515	ITH_intermediate	1.04517	0.804346
	CASP6	839	0.305641	ITH_intermediate	1.2256	1.10894
	LRRIQ4	344657	0.305666	ITH_intermediate	1.17401	1.09767
	TOGARAM1	23116	0.305756	ITH_intermediate	1.225	1.04471
	ZNHIT6	54680	0.305757	ITH_intermediate	1.06371	1.01719
	NDNF	79625	0.305882	ITH_intermediate	1.29806	1.21902
	ZNF134	7693	0.305923	ITH_intermediate	1.47493	1.23502
	BCLAF3	256643	0.30602	ITH_intermediate	1.07484	1.01674
	ADAT2	134637	0.306034	ITH_intermediate	1.11439	1.03312
	MTBP	27085	0.306041	ITH_intermediate	1.41895	1.22968
	PDE3B	5140	0.306106	ITH_intermediate	1.27537	1.10909
	CH25H	9023	0.306179	ITH_intermediate	1.41663	1.32592
	ANKRD36	375248	0.306417	ITH_intermediate	1.32049	1.19015
	PAPSS2	9060	0.306431	ITH_intermediate	1.64709	1.58451
	GNA14	9630	0.306469	ITH_intermediate	1.13475	1.03969
	PSPH	5723	0.306499	ITH_intermediate	1.00274	0.910117
	GALNT1	2589	0.306536	ITH_intermediate	1.13284	1.00252
	MYO7B	4648	0.306629	ITH_intermediate	1.07202	0.904116
	IRAK2	3656	0.306664	ITH_intermediate	1.18208	1.03757
	FAM72A	729533	0.306714	ITH_intermediate	1.58286	1.32182
	HEPH	9843	0.306721	ITH_intermediate	1.43989	1.24088
	TOX3	27324	0.306855	ITH_intermediate	1.18759	1.10655
	EXO1	9156	0.306893	ITH_intermediate	1.44655	1.35413
	RABL3	285282	0.307123	ITH_intermediate	1.02662	0.891497
	FNBP1L	54874	0.30731	ITH_intermediate	1.00302	0.895934
	ZNF253	56242	0.307345	ITH_intermediate	1.25025	1.0413
	PLA2G12A	81579	0.307487	ITH_intermediate	1.03526	0.895234
	ZNF850	342892	0.307499	ITH_intermediate	1.37694	1.1532
	ANKS4B	257629	0.307618	ITH_intermediate	1.2076	0.981317
	NBDY	550643	0.307733	ITH_intermediate	1.01745	0.944922
	FABP1	2168	0.307852	ITH_intermediate	4.20614	3.94807
	H1-5	3009	0.307894	ITH_intermediate	1.58545	1.36772
	TUSC3	7991	0.30814	ITH_intermediate	1.3334	1.12276
	MYEOV	26579	0.308185	ITH_intermediate	1.34119	1.20288
	CFAP44	55779	0.308295	ITH_intermediate	1.11296	0.902319
	ABCC3	8714	0.308344	ITH_intermediate	1.03377	0.93099
	HSD17B7	51478	0.308608	ITH_intermediate	1.0052	0.854134
	CASP10	843	0.308617	ITH_intermediate	1.11665	1.02471
	TRANK1	9881	0.308836	ITH_intermediate	1.36592	1.22022
	GPR155	151556	0.308986	ITH_intermediate	1.54553	1.33254
	SLPI	6590	0.308995	ITH_intermediate	2.80867	2.39745
	PDCD2L	84306	0.309003	ITH_intermediate	1.1348	0.991474
	BTN3A1	11119	0.309213	ITH_intermediate	1.15675	1.00506
	SULF1	23213	0.309244	ITH_intermediate	2.19505	1.84179
	TGFBR2	7048	0.309244	ITH_intermediate	1.37173	1.2168
	GEM	2669	0.30928	ITH_intermediate	2.02172	1.77554
	MBNL3	55796	0.309322	ITH_intermediate	1.07926	0.959541
	TMEM131L	23240	0.309361	ITH_intermediate	1.10225	0.914446
	CCL20	6364	0.309619	ITH_intermediate	3.38016	3.14565
	SLCO4A1	28231	0.309708	ITH_intermediate	1.03534	0.957242
	CRYBG3	131544	0.309729	ITH_intermediate	1.09208	0.842703
	WDR5B	54554	0.309729	ITH_intermediate	1.24543	1.09236
	PTPRR	5801	0.309779	ITH_intermediate	1.53471	1.39648
	VWA5A	4013	0.309803	ITH_intermediate	1.2372	1.04215
	CHEK1	1111	0.309926	ITH_intermediate	1.18347	1.12236
	CLSPN	63967	0.310089	ITH_intermediate	1.34802	1.27132
	NPIPB4	440345	0.310207	ITH_intermediate	1.2129	0.958535
	LDLR	3949	0.310321	ITH_intermediate	1.0651	0.952739
	C1orf116	79098	0.310427	ITH_intermediate	1.28602	1.17776
	SEMA3C	10512	0.310451	ITH_intermediate	1.77472	1.56278
	PUS10	150962	0.310489	ITH_intermediate	1.01292	0.918545
	HDGFL3	50810	0.310656	ITH_intermediate	1.17381	1.01647
	IL2RG	3561	0.310697	ITH_intermediate	1.17162	1.10461
	EHHADH	1962	0.31094	ITH_intermediate	1.15338	0.957247
	GALNT12	79695	0.31097	ITH_intermediate	1.47584	1.35098
	PGBD4	161779	0.311087	ITH_intermediate	1.14442	0.897845
	RDH11	51109	0.311233	ITH_intermediate	1.02352	0.934387
	RAB27A	5873	0.311359	ITH_intermediate	1.03738	0.92252
	NEO1	4756	0.311433	ITH_intermediate	1.48789	1.33169
	BTG2	7832	0.311501	ITH_intermediate	1.16336	1.15915
	ACOT13	55856	0.311502	ITH_intermediate	1.01512	0.888846
	CSTF2	1478	0.311582	ITH_intermediate	1.06864	0.978914
	UGCG	7357	0.311637	ITH_intermediate	1.01568	0.914714
	VNN2	8875	0.311649	ITH_intermediate	1.95692	1.711
	TDP2	51567	0.311829	ITH_intermediate	1.04868	0.976387
	SUCNR1	56670	0.311862	ITH_intermediate	1.97572	1.63294
	ANKRD49	54851	0.312033	ITH_intermediate	1.26656	1.11284
	APBB2	323	0.31211	ITH_intermediate	1.00329	0.913717
	CHPT1	56994	0.312287	ITH_intermediate	1.06782	1.08042
	FAM114A1	92689	0.312753	ITH_intermediate	1.12836	1.03269
	SP140	11262	0.312779	ITH_intermediate	1.04931	0.946178
	SLC12A2	6558	0.312816	ITH_intermediate	1.37694	1.25858
	GMNN	51053	0.312837	ITH_intermediate	1.12648	1.01724
	CRYBG1	202	0.312885	ITH_intermediate	1.40754	1.22917
	NOSTRIN	115677	0.312912	ITH_intermediate	1.40175	1.26554
	BLZF1	8548	0.31294	ITH_intermediate	1.02644	0.92124
	CAMK2N1	55450	0.313053	ITH_intermediate	1.0236	0.99208
	TXNDC16	57544	0.313164	ITH_intermediate	1.22312	1.08016
	BORA	79866	0.313261	ITH_intermediate	1.56368	1.46902
	TSPAN12	23554	0.313541	ITH_intermediate	1.27504	1.16895
	DEPDC7	91614	0.313566	ITH_intermediate	1.23835	1.05474
	PLA1A	51365	0.3136	ITH_intermediate	1.33574	1.31601
	GPR63	81491	0.313621	ITH_intermediate	1.25867	1.10855
	DST	667	0.313749	ITH_intermediate	1.34229	1.2185
	TGFB1	7040	0.313791	ITH_intermediate	1.16437	1.02766
	WRN	7486	0.314003	ITH_intermediate	1.08329	0.899961
	PIP4P2	55529	0.314128	ITH_intermediate	1.02014	0.928105
	PLK2	10769	0.31419	ITH_intermediate	1.65269	1.37916
	FCGR2A	2212	0.314519	ITH_intermediate	1.57724	1.38442
	ARL4C	10123	0.314819	ITH_intermediate	1.79706	1.74811
	SPINK4	27290	0.314911	ITH_intermediate	2.24684	1.96982
	MS4A14	84689	0.314962	ITH_intermediate	1.20279	1.10565
	POT1	25913	0.315	ITH_intermediate	1.08764	0.967213
	E2F7	144455	0.315112	ITH_intermediate	1.02829	0.956546
	PGM2L1	283209	0.315212	ITH_intermediate	1.37174	1.04567
	CAPN6	827	0.315299	ITH_intermediate	3.06281	2.96894
	ICAM1	3383	0.315515	ITH_intermediate	1.397	1.21323
	ADAMTS4	9507	0.315575	ITH_intermediate	1.64114	1.53907
	ARHGEF38	54848	0.3157	ITH_intermediate	1.30792	1.21113
	APOO	79135	0.315718	ITH_intermediate	1.04698	0.874186
	RPL34	6164	0.315894	ITH_intermediate	1.00521	0.917621
	HSPG2	3339	0.316121	ITH_intermediate	1.05617	0.940769
	LMBRD2	92255	0.316259	ITH_intermediate	1.07697	1.03634
	INHBB	3625	0.316356	ITH_intermediate	1.34904	1.22825
	WEE1	7465	0.31642	ITH_intermediate	1.04916	0.942317
	IFI16	3428	0.316476	ITH_intermediate	1.77255	1.55057
	UGGT2	55757	0.316542	ITH_intermediate	1.10505	0.985619
	RASSF6	166824	0.316641	ITH_intermediate	1.32624	1.19498
	RGS1	5996	0.316665	ITH_intermediate	2.30155	2.03621
	ADM	133	0.316744	ITH_intermediate	1.27296	1.18657
	SMOC1	64093	0.316816	ITH_intermediate	1.28812	1.19079
	UBD	10537	0.316819	ITH_intermediate	2.7038	2.46886
	DDIAS	220042	0.316828	ITH_intermediate	1.42462	1.34058
	RSRP1	57035	0.3169	ITH_intermediate	1.27333	1.21459
	LAMP2	3920	0.316974	ITH_intermediate	1.02685	0.908621
	LIF	3976	0.316977	ITH_intermediate	1.06921	0.939094
	TNFSF10	8743	0.317016	ITH_intermediate	1.01719	0.944758
	NLN	57486	0.317017	ITH_intermediate	1.00961	0.882678
	REP15	387849	0.317032	ITH_intermediate	2.71338	2.29179
	TNFSF13B	10673	0.317162	ITH_intermediate	1.16941	1.02098
	CENPQ	55166	0.317174	ITH_intermediate	1.2766	1.11323
	ERO1A	30001	0.317244	ITH_intermediate	1.27346	1.21029
	ARHGAP11A	9824	0.317249	ITH_intermediate	1.44496	1.29979
	SLC35A1	10559	0.317252	ITH_intermediate	1.09547	0.83114
	TAF1A	9015	0.317404	ITH_intermediate	1.267	1.18538
	HMGN5	79366	0.317547	ITH_intermediate	1.26183	1.04706
	SLC10A5	347051	0.31768	ITH_intermediate	2.003	1.83673
	ZNF468	90333	0.317705	ITH_intermediate	1.03897	0.9348
	ARGLU1	55082	0.31786	ITH_intermediate	1.24244	1.11515
	CLDN3	1365	0.317893	ITH_intermediate	1.43151	1.3543
	OGFRL1	79627	0.317898	ITH_intermediate	1.12027	0.98108
	SYTL2	54843	0.318021	ITH_intermediate	1.5167	1.46618
	MECOM	2122	0.318129	ITH_intermediate	1.07668	0.940206
	C15orf48	84419	0.318163	ITH_intermediate	1.48809	1.36771
	LEMD1	93273	0.318593	ITH_intermediate	1.22949	1.20789
	CCR1	1230	0.318694	ITH_intermediate	1.60527	1.46562
	NECTIN3	25945	0.318709	ITH_intermediate	1.51291	1.31691
	STYK1	55359	0.318761	ITH_intermediate	1.32827	1.2569
	LRPPRC	10128	0.318831	ITH_intermediate	1.02707	0.904893
	NXPE2	120406	0.318896	ITH_intermediate	3.24081	2.96103
	C8orf37	157657	0.31892	ITH_intermediate	1.19905	0.993832
	TSEN2	80746	0.319123	ITH_intermediate	1.00292	0.811103
	PER3	8863	0.319124	ITH_intermediate	1.11155	1.01706
	TNFRSF9	3604	0.319128	ITH_intermediate	1.26698	1.13515
	CARMIL1	55604	0.319251	ITH_intermediate	1.10395	1.00517
	FYB1	2533	0.319439	ITH_intermediate	1.70487	1.57875
	MYO5C	55930	0.319621	ITH_intermediate	1.42114	1.44535
	PNP	4860	0.319776	ITH_intermediate	1.04571	0.923092
	PRDM1	639	0.319899	ITH_intermediate	1.3803	1.19426
	SCIMP	388325	0.319933	ITH_intermediate	1.42304	1.25685
	NEDD4	4734	0.319956	ITH_intermediate	1.18523	1.0242
	NHSL1	57224	0.319986	ITH_intermediate	1.13051	1.01247
	ST6GALNAC1	55808	0.320051	ITH_intermediate	2.4572	2.32687
	ETFDH	2110	0.320106	ITH_intermediate	1.02155	0.827465
	ZNF283	284349	0.320162	ITH_intermediate	1.01623	0.858514
	SOSTDC1	25928	0.320242	ITH_intermediate	1.41107	1.24578
	PHKA1	5255	0.320262	ITH_intermediate	1.21511	1.11815
	SLAMF6	114836	0.320294	ITH_intermediate	2.25244	2.02623
	LRP12	29967	0.32038	ITH_intermediate	1.29675	1.08461
	RTP4	64108	0.320467	ITH_intermediate	1.12739	0.990164
	SMC2	10592	0.320469	ITH_intermediate	1.37211	1.29288
	CBX5	23468	0.320483	ITH_intermediate	1.0212	0.892122
	FAM185A	222234	0.320493	ITH_intermediate	1.0077	0.9478
	PRKACB	5567	0.320531	ITH_intermediate	1.9532	1.89728
	FEN1	2237	0.320617	ITH_intermediate	1.04155	1.01675
	MUC4	4585	0.320925	ITH_intermediate	2.22675	2.00379
	GALNT4	8693	0.321238	ITH_intermediate	1.00976	0.949382
	MICU2	221154	0.321392	ITH_intermediate	1.18157	1.0243
	BCO1	53630	0.321425	ITH_intermediate	1.11904	0.999757
	PLCL2	23228	0.321683	ITH_intermediate	1.06211	0.955266
	ACAT2	39	0.321821	ITH_intermediate	1.39729	1.34104
	WIPI1	55062	0.321887	ITH_intermediate	1.01842	0.931356
	SGCB	6443	0.321985	ITH_intermediate	1.05783	0.882897
	CMAS	55907	0.322198	ITH_intermediate	1.18321	0.974366
	LRIG3	121227	0.322343	ITH_intermediate	1.16149	1.02136
	UTP20	27340	0.322398	ITH_intermediate	1.21514	1.04503
	BTBD8	284697	0.32252	ITH_intermediate	1.0165	0.940056
	C3orf85	401081	0.32253	ITH_intermediate	1.96256	1.76202
	RHOB	388	0.322583	ITH_intermediate	1.06425	0.847491
	NIPAL2	79815	0.322904	ITH_intermediate	1.34685	1.12787
	AGMAT	79814	0.322913	ITH_intermediate	1.5213	1.35893
	CEACAM5	1048	0.323043	ITH_intermediate	1.359	1.15353
	CDK8	1024	0.323237	ITH_intermediate	1.07241	0.920409
	INTS7	25896	0.323271	ITH_intermediate	1.13157	0.983722
	HIF1A	3091	0.323275	ITH_intermediate	1.1801	1.02866
	PLAU	5328	0.323405	ITH_intermediate	1.25432	1.15823
	HMGCS1	3157	0.323526	ITH_intermediate	1.43071	1.28199
	PLEKHS1	79949	0.32357	ITH_intermediate	2.16392	1.84878
	MTREX	23517	0.323663	ITH_intermediate	1.00393	0.831292
	MPHOSPH6	10200	0.32367	ITH_intermediate	1.02311	0.974794
	POSTN	10631	0.323691	ITH_intermediate	2.33214	1.92028
	CD14	929	0.32372	ITH_intermediate	1.47206	1.28632
	BCL2L15	440603	0.323786	ITH_intermediate	2.68359	2.23087
	STK17B	9262	0.323852	ITH_intermediate	1.05906	0.973992
	NPIPB11	728888	0.323947	ITH_intermediate	1.44795	1.25164
	TGM2	7052	0.324055	ITH_intermediate	1.10824	0.881562
	CYP2S1	29785	0.324057	ITH_intermediate	1.56508	1.34042
	BCL2	596	0.324368	ITH_intermediate	1.02498	0.835726
	CAPN8	388743	0.324584	ITH_intermediate	1.52128	1.52461
	F8A1	8263	0.324611	ITH_intermediate	1.12405	1.01198
	ORC3	23595	0.324646	ITH_intermediate	1.03389	0.947442
	LRRC31	79782	0.324682	ITH_intermediate	2.77314	2.51699
	GOLT1B	51026	0.324758	ITH_intermediate	1.00602	0.893015
	GPA33	10223	0.325335	ITH_intermediate	2.38863	1.95528
	PIGB	9488	0.325406	ITH_intermediate	1.00571	0.8587
	LYPD8	646627	0.325459	ITH_intermediate	1.40523	1.29051
	NPL	80896	0.325674	ITH_intermediate	1.00172	0.856156
	FABP2	2169	0.325676	ITH_intermediate	3.28595	2.96046
	RAMAC	83640	0.325687	ITH_intermediate	1.18146	1.00828
	IGFBP2	3485	0.325852	ITH_intermediate	1.01953	0.964263
	HMGCR	3156	0.325866	ITH_intermediate	1.31999	1.07899
	PPP2R3A	5523	0.325948	ITH_intermediate	1.25642	1.17936
	B3GALT5	10317	0.326089	ITH_intermediate	2.20346	1.9093
	FAM13A	10144	0.326104	ITH_intermediate	1.22762	1.05871
	KLF6	1316	0.326117	ITH_intermediate	1.03877	0.865762
	UBXN10	127733	0.326266	ITH_intermediate	1.29855	1.1712
	JUN	3725	0.326379	ITH_intermediate	1.1913	1.01324
	CD53	963	0.326414	ITH_intermediate	1.85215	1.65151
	TAS2R4	50832	0.326484	ITH_intermediate	1.23839	1.07522
	TSPAN8	7103	0.326505	ITH_intermediate	1.56869	1.35277
	PARD6B	84612	0.32683	ITH_intermediate	1.18136	1.09229
	EPB41L4B	54566	0.327374	ITH_intermediate	1.1735	0.965275
	ZNF888	388559	0.327457	ITH_intermediate	1.53789	1.4162
	CD84	8832	0.327522	ITH_intermediate	1.58062	1.50188
	THEMIS	387357	0.327802	ITH_intermediate	1.15713	0.921532
	TIMP1	7076	0.328355	ITH_intermediate	1.12376	0.965425
	SOX2	6657	0.328613	ITH_intermediate	1.06565	0.898684
	PCSK5	5125	0.328902	ITH_intermediate	1.03597	0.869244
	USP54	159195	0.328944	ITH_intermediate	1.02366	0.912701
	SAT1	6303	0.329084	ITH_intermediate	1.04624	0.929794
	RRM1	6240	0.329268	ITH_intermediate	1.09621	0.944448
	TCEAL9	51186	0.329277	ITH_intermediate	1.36354	1.16891
	REG3A	5068	0.329342	ITH_intermediate	4.05449	3.77888
	SIAE	54414	0.329347	ITH_intermediate	1.36579	1.27691
	TFEC	22797	0.329454	ITH_intermediate	1.29264	1.11566
	TCEAL8	90843	0.329572	ITH_intermediate	1.0397	0.892178
	SULF2	55959	0.32958	ITH_intermediate	1.20228	1.16483
	FCGR3B	2215	0.329587	ITH_intermediate	1.71639	1.75668
	MCM6	4175	0.329632	ITH_intermediate	1.21833	1.10513
	SLC35D1	23169	0.329653	ITH_intermediate	1.19213	1.08269
	WDHD1	11169	0.329659	ITH_intermediate	1.30925	1.16246
	PARM1	25849	0.329678	ITH_intermediate	1.9605	1.7711
	HOXA7	3204	0.329767	ITH_intermediate	1.45122	1.26219
	SLC7A11	23657	0.329786	ITH_intermediate	2.30538	2.14674
	CCL4	6351	0.329862	ITH_intermediate	1.72429	1.47531
	ZNF548	147694	0.329918	ITH_intermediate	1.20699	0.862764
	GTF2H3	2967	0.329961	ITH_intermediate	1.15744	1.08412
	NFE2L3	9603	0.330331	ITH_intermediate	1.30374	1.23525
	ITGAX	3687	0.330445	ITH_intermediate	1.24641	1.17691
	PRRG4	79056	0.330611	ITH_intermediate	1.39278	1.33256
	CDHR2	54825	0.330749	ITH_intermediate	1.3551	1.25137
	KLHL23	151230	0.330782	ITH_intermediate	1.08903	0.998473
	OLR1	4973	0.330861	ITH_intermediate	3.27664	3.08681
	CDKL5	6792	0.330943	ITH_intermediate	1.10035	1.03041
	STEAP1	26872	0.33104	ITH_intermediate	1.18533	1.00974
	BCL6	604	0.331045	ITH_intermediate	1.43051	1.26605
	GPRC5A	9052	0.331077	ITH_intermediate	1.64296	1.42872
	DUSP10	11221	0.331165	ITH_intermediate	1.19745	1.06615
	KRR1	11103	0.331173	ITH_intermediate	1.02066	0.952405
	SLC28A2	9153	0.331195	ITH_intermediate	2.38267	1.80632
	HSD17B2	3294	0.331258	ITH_intermediate	2.40062	2.01748
	DEPP1	11067	0.331334	ITH_intermediate	1.27407	1.03838
	TLR3	7098	0.331447	ITH_intermediate	1.848	1.54786
	SLC6A8	6535	0.33147	ITH_intermediate	1.18749	1.02021
	MAP7D3	79649	0.331748	ITH_intermediate	1.16474	1.04815
	ST20	400410	0.331895	ITH_intermediate	1.07943	1.08228
	ITPR2	3709	0.331978	ITH_intermediate	1.73511	1.6434
	GZMK	3003	0.332265	ITH_intermediate	2.16125	1.85005
	ARL5B	221079	0.3326	ITH_intermediate	1.03759	0.919471
	DSCC1	79075	0.332681	ITH_intermediate	1.21232	1.06814
	TAS2R43	259289	0.332998	ITH_intermediate	1.20534	1.21243
	ADAM28	10863	0.333113	ITH_intermediate	1.53197	1.30705
	CD74	972	0.33315	ITH_intermediate	1.61454	1.385
	PIK3R1	5295	0.333154	ITH_intermediate	1.08865	0.961409
	FLVCR1	28982	0.333372	ITH_intermediate	1.11054	0.979085
	PREP	5550	0.333483	ITH_intermediate	1.2527	1.14388
	AURKA	6790	0.333579	ITH_intermediate	1.35296	1.27832
	STX11	8676	0.333684	ITH_intermediate	1.25702	1.08222
	F3	2152	0.333696	ITH_intermediate	1.37157	1.15237
	ZNF280C	55609	0.33373	ITH_intermediate	1.16364	0.944313
	PDZK1IP1	10158	0.333862	ITH_intermediate	1.40814	1.31304
	PBLD	64081	0.333895	ITH_intermediate	1.84987	1.7028
	NFKBIA	4792	0.333939	ITH_intermediate	1.16309	0.933532
	DHCR7	1717	0.334093	ITH_intermediate	1.10706	0.893645
	ZNF708	7562	0.33416	ITH_intermediate	1.10969	0.990922
	LCP2	3937	0.334415	ITH_intermediate	1.37741	1.24202
	PI3	5266	0.334445	ITH_intermediate	3.38733	3.05847
	CCNB1IP1	57820	0.334653	ITH_intermediate	1.01135	0.917379
	CPA3	1359	0.334873	ITH_intermediate	2.89091	2.73218
	THRB	7068	0.334973	ITH_intermediate	1.08588	1.06586
	MOB3B	79817	0.335101	ITH_intermediate	1.0085	0.880064
	LGR4	55366	0.335119	ITH_intermediate	1.28409	1.11657
	STAT2	6773	0.335198	ITH_intermediate	1.1539	0.989864
	SASS6	163786	0.335213	ITH_intermediate	1.07611	1.02131
	DOCK4	9732	0.335237	ITH_intermediate	1.21938	0.979925
	MBTPS2	51360	0.335305	ITH_intermediate	1.19317	1.16495
	GTPBP10	85865	0.335386	ITH_intermediate	1.00641	0.873422
	MEP1B	4225	0.335502	ITH_intermediate	1.17826	1.00442
	TMEM45B	120224	0.335581	ITH_intermediate	1.60593	1.27125
	FPR3	2359	0.335716	ITH_intermediate	2.04563	1.92391
	DQX1	165545	0.335753	ITH_intermediate	1.33827	1.15084
	PTPRC	5788	0.335762	ITH_intermediate	1.88099	1.60494
	RARB	5915	0.335813	ITH_intermediate	1.06538	0.971268
	TM4SF5	9032	0.335828	ITH_intermediate	1.10084	0.974922
	PFKFB3	5209	0.336374	ITH_intermediate	1.2047	1.02998
	CWH43	80157	0.336518	ITH_intermediate	1.53934	1.4899
	ZNF429	353088	0.336544	ITH_intermediate	1.1821	1.00448
	S100A9	6280	0.336602	ITH_intermediate	1.5471	1.2703
	XPO4	64328	0.33667	ITH_intermediate	1.02308	0.960067
	NCR3LG1	374383	0.336723	ITH_intermediate	1.24735	1.03454
	BMPR2	659	0.336734	ITH_intermediate	1.14274	1.04322
	FRYL	285527	0.336839	ITH_intermediate	1.24849	1.11899
	ZDBF2	57683	0.336984	ITH_intermediate	1.06529	0.893055
	ORM1	5004	0.336988	ITH_intermediate	1.02828	0.938593
	GLCE	26035	0.337046	ITH_intermediate	1.11912	1.05918
	MAOA	4128	0.337052	ITH_intermediate	2.5154	2.22851
	PPBP	5473	0.337194	ITH_intermediate	3.19292	2.14078
	P4HA1	5033	0.337197	ITH_intermediate	1.34899	1.21676
	STX19	415117	0.337213	ITH_intermediate	1.86857	1.70961
	IFT88	8100	0.337376	ITH_intermediate	1.21839	1.09896
	IL1RN	3557	0.337394	ITH_intermediate	1.82992	1.67078
	PCDH17	27253	0.337588	ITH_intermediate	1.40375	1.24671
	ZNF836	162962	0.337713	ITH_intermediate	1.12148	1.08435
	LIMCH1	22998	0.337893	ITH_intermediate	1.19821	0.995625
	ITK	3702	0.337987	ITH_intermediate	1.15983	0.978058
	SLC26A2	1836	0.337995	ITH_intermediate	2.35509	2.09157
	HHIP	64399	0.338133	ITH_intermediate	1.59834	1.55403
	HHLA2	11148	0.338367	ITH_intermediate	2.98757	2.46293
	MS4A2	2206	0.338565	ITH_intermediate	2.26979	2.08214
	NOC3L	64318	0.338606	ITH_intermediate	1.08513	0.95667
	SEMA6D	80031	0.338639	ITH_intermediate	1.43921	1.33116
	RDX	5962	0.338797	ITH_intermediate	1.19442	0.964816
	CXCL2	2920	0.33881	ITH_intermediate	1.60117	1.46277
	GUF1	60558	0.338852	ITH_intermediate	1.06962	0.928628
	HLA-DPA1	3113	0.338862	ITH_intermediate	1.82644	1.61241
	CD80	941	0.338865	ITH_intermediate	1.13022	1.03313
	PNMA1	9240	0.339041	ITH_intermediate	1.16329	0.97469
	GPR174	84636	0.339044	ITH_intermediate	2.48976	2.30419
	TGDS	23483	0.339057	ITH_intermediate	1.03795	0.856154
	FMO4	2329	0.339408	ITH_intermediate	1.21	1.09216
	HBB	3043	0.339529	ITH_intermediate	1.56477	1.45508
	PDS5B	23047	0.339715	ITH_intermediate	1.00981	0.945142
	HOXD10	3236	0.339888	ITH_intermediate	1.55901	1.49157
	CHST11	50515	0.339933	ITH_intermediate	1.10634	0.963972
	CARF	79800	0.339971	ITH_intermediate	1.05722	0.947971
	KCNRG	283518	0.33998	ITH_intermediate	1.34833	1.20832
	DKK4	27121	0.340091	ITH_intermediate	1.48884	1.27418
	SLC35A5	55032	0.340115	ITH_intermediate	1.14585	1.10718
	NAA16	79612	0.340115	ITH_intermediate	1.00571	0.868912
	LEFTY1	10637	0.34013	ITH_intermediate	1.17419	1.02655
	LRP1	4035	0.34015	ITH_intermediate	1.38391	1.16201
	FUT4	2526	0.340253	ITH_intermediate	1.31568	1.18927
	SLC9A2	6549	0.340271	ITH_intermediate	2.51033	2.27351
	PIGR	5284	0.340398	ITH_intermediate	5.48501	4.32288
	TRIM22	10346	0.340526	ITH_intermediate	1.70146	1.4839
	CDA	978	0.340616	ITH_intermediate	1.38301	1.27997
	ZMAT1	84460	0.3408	ITH_intermediate	1.59708	1.33192
	ARHGDIB	397	0.340922	ITH_intermediate	1.25041	0.976488
	MZT1	440145	0.341071	ITH_intermediate	1.13402	0.99933
	CYP3A5	1577	0.341163	ITH_intermediate	2.02368	1.79965
	AGPAT4	56895	0.341528	ITH_intermediate	1.18807	1.02111
	TRAT1	50852	0.341537	ITH_intermediate	1.37652	1.19602
	SRGN	5552	0.341593	ITH_intermediate	1.92661	1.78786
	NUP205	23165	0.341858	ITH_intermediate	1.00845	0.911026
	DUSP1	1843	0.342179	ITH_intermediate	1.48895	1.30597
	HLA-DOA	3111	0.342209	ITH_intermediate	1.27682	1.11281
	FCGR2B	2213	0.342517	ITH_intermediate	1.70911	1.66287
	MSMO1	6307	0.34252	ITH_intermediate	1.2403	1.0165
	FRY	10129	0.342604	ITH_intermediate	1.11073	0.94638
	CDKN3	1033	0.342729	ITH_intermediate	1.36214	1.14572
	ABCA5	23461	0.342756	ITH_intermediate	1.52662	1.41872
	CDC25A	993	0.342813	ITH_intermediate	1.11429	0.935434
	UST	10090	0.342892	ITH_intermediate	1.04364	0.769309
	F2RL2	2151	0.342922	ITH_intermediate	3.13571	2.62668
	TBC1D8B	54885	0.342923	ITH_intermediate	1.07382	0.890497
	NUP107	57122	0.34293	ITH_intermediate	1.05496	1.00327
	CSAG3	389903	0.342968	ITH_intermediate	1.3659	0.995991
	SLCO1B3	28234	0.342989	ITH_intermediate	1.75581	1.50576
	NRARP	441478	0.343	ITH_intermediate	1.2441	1.15752
	GPR183	1880	0.343051	ITH_intermediate	2.29963	2.16411
	SGPP2	130367	0.343065	ITH_intermediate	1.43615	1.28407
	KPNA2	3838	0.343115	ITH_intermediate	1.09032	1.01595
[truncated: 1,240 more rows]

## Sheet: Fig3bc
Gene set	ITH-low PC1			ITH-low PC2			ITH-high PC1			ITH-high PC2
	Spearman's ρ	|Spearman's ρ|	p-value	Spearman's ρ	|Spearman's ρ|	p-value	Spearman's ρ	|Spearman's ρ|	p-value	Spearman's ρ	|Spearman's ρ|	p-value
Stromal infiltration	0.128868	0.128868	0.0455623	-0.23183	0.23183	0.000553172	0.86179	0.86179	4.7446e-61	0.107347	0.107347	0.252013
EMT	0.135662	0.135662	0.0256236	-0.334156	0.334156	8.10687e-08	0.792394	0.792394	8.60183e-48	0.207977	0.207977	0.00176316
Angiogenesis	0.154443	0.154443	0.0108346	-0.427898	0.427898	4.97309e-13	0.783945	0.783945	1.0459e-48	0.1183	0.1183	0.100428
Cancer mesenchymal transition	0.0946502	0.0946502	0.139125	-0.29181	0.29181	4.65866e-06	0.769142	0.769142	2.69502e-43	0.27167	0.27167	1.77564e-05
Extracellular matrix organization	0.267712	0.267712	5.78503e-06	-0.56377	0.56377	9.95247e-24	0.733967	0.733967	6.2568e-38	0.24891	0.24891	0.000854327
TGFB response signature of fibroblasts	0.154115	0.154115	0.0122451	-0.323707	0.323707	4.2241e-08	0.729488	0.729488	5.13668e-39	0.118933	0.118933	0.129756
Cancer stem cell (LGR5) signature	-0.261699	0.261699	3.42968e-06	-0.32474	0.32474	1.04075e-06	0.711162	0.711162	1.90215e-38	-0.0364121	0.0364121	0.329743
Complement pathway	0.0987103	0.0987103	0.0923422	-0.416553	0.416553	5.46104e-13	0.699327	0.699327	4.81668e-43	0.110497	0.110497	0.230421
TGFB response signature of T cells	0.223109	0.223109	9.24838e-05	-0.114622	0.114622	0.0458321	0.698332	0.698332	2.75332e-35	0.0659307	0.0659307	0.365079
Response to wounding	0.334615	0.334615	1.89014e-08	-0.491118	0.491118	7.96165e-18	0.69122	0.69122	2.11594e-38	0.251137	0.251137	0.00171948
KRAS signaling	0.177038	0.177038	0.00184407	-0.0145982	0.0145982	0.865499	0.686606	0.686606	2.02444e-32	-0.106466	0.106466	0.0121871
Coagulation	0.271716	0.271716	4.45688e-06	-0.498175	0.498175	5.0545e-18	0.677433	0.677433	3.02385e-32	0.204166	0.204166	0.00750436
Hedgehog signaling	-0.0581301	0.0581301	0.146748	-0.657311	0.657311	4.17257e-35	0.626798	0.626798	1.54554e-26	0.152931	0.152931	0.00867545
Cancer stem cell (EPHB2) signature	-0.0575124	0.0575124	0.351187	-0.482882	0.482882	1.84341e-14	0.57686	0.57686	3.09037e-21	0.199123	0.199123	0.000245319
Activation of MAPK activity	0.177702	0.177702	0.00109243	-0.303446	0.303446	1.90271e-08	0.513119	0.513119	2.24406e-16	0.0797403	0.0797403	0.191086
Inflammatory response	0.510887	0.510887	4.0783e-20	-0.00561775	0.00561775	0.751341	0.476253	0.476253	1.06835e-15	0.0752282	0.0752282	0.621558
VEGF signaling	0.169611	0.169611	0.00247301	0.0720427	0.0720427	0.30067	0.475797	0.475797	9.65526e-15	-0.0219993	0.0219993	0.486258
Immune infiltration	0.457134	0.457134	1.60838e-15	0.0322458	0.0322458	0.672156	0.456823	0.456823	8.71394e-15	0.00147247	0.00147247	0.428431
Fructose and mannose metabolism	0.468332	0.468332	1.36505e-17	0.170205	0.170205	0.0353615	-0.45587	0.45587	1.00692e-18	-0.0538335	0.0538335	0.187662
Glycolysis	0.265687	0.265687	1.34011e-06	0.451238	0.451238	2.82709e-13	-0.440692	0.440692	2.81051e-16	-0.14507	0.14507	0.0189709
Immune response	0.532079	0.532079	1.10185e-21	-0.125296	0.125296	0.0166403	0.425444	0.425444	4.50549e-13	0.0512507	0.0512507	0.83875
DNA repair	-0.11232	0.11232	0.0555405	0.830087	0.830087	2.75139e-66	-0.423371	0.423371	6.56926e-14	-0.0963075	0.0963075	0.519919
Translation	-0.226564	0.226564	0.000137676	0.647212	0.647212	3.54096e-33	-0.409481	0.409481	5.75464e-12	-0.1594	0.1594	0.168093
IL6-Jak-STAT signaling	0.480362	0.480362	1.9132e-17	0.0768641	0.0768641	0.358174	0.400351	0.400351	1.61188e-11	0.0239912	0.0239912	0.833415
MYC targets	-0.246769	0.246769	7.35237e-05	0.832692	0.832692	2.81963e-67	-0.392279	0.392279	6.17884e-12	-0.152488	0.152488	0.133577
Tight junction	0.100671	0.100671	0.0465359	-0.288219	0.288219	1.21711e-06	0.380433	0.380433	1.48243e-07	-0.133267	0.133267	0.00886249
PI3K activity	0.0588503	0.0588503	0.354723	0.286173	0.286173	2.32418e-07	0.371383	0.371383	8.54434e-11	-0.269119	0.269119	1.27412e-06
WNT bCatenin signaling	-0.374472	0.374472	2.57458e-10	-0.515266	0.515266	3.10836e-22	0.350629	0.350629	9.59838e-07	0.144576	0.144576	0.000575196
Adherens junction	-0.0471788	0.0471788	0.413973	0.00597477	0.00597477	0.894882	0.345594	0.345594	3.00339e-08	-0.108442	0.108442	0.0526443
Cell cycle; mitotic	-0.118424	0.118424	0.0717962	0.838788	0.838788	4.48118e-68	-0.325083	0.325083	3.95992e-09	-0.15002	0.15002	0.142903
G2M checkpoint	-0.160381	0.160381	0.0115043	0.788851	0.788851	3.35662e-56	-0.321632	0.321632	6.60485e-09	-0.127746	0.127746	0.354294
Colonic crypt; proliferative	-0.168771	0.168771	0.00539574	0.774501	0.774501	3.31903e-53	-0.316445	0.316445	8.62742e-09	-0.0788785	0.0788785	0.869336
Pentose phosphate pathway	-0.117466	0.117466	0.0710655	0.604897	0.604897	3.90833e-27	-0.316337	0.316337	1.87874e-09	-0.0946609	0.0946609	0.376836
PD-1 signaling	0.383589	0.383589	2.92804e-11	0.127499	0.127499	0.0478246	0.281628	0.281628	3.46748e-06	-0.0112322	0.0112322	0.581674
Galactose metabolism	0.467566	0.467566	6.62751e-18	0.0980957	0.0980957	0.254264	-0.273716	0.273716	1.29487e-07	-0.083723	0.083723	0.0194237
Activation of SRC	-0.0492819	0.0492819	0.563074	0.469088	0.469088	5.67079e-16	-0.265261	0.265261	1.62943e-07	-0.0650772	0.0650772	0.893657
Proteasome	-0.0376022	0.0376022	0.669459	0.828959	0.828959	1.36699e-66	-0.256324	0.256324	2.23064e-06	-0.0803738	0.0803738	0.498566
Amino sugar and nucleotide sugar metabolism	0.4317	0.4317	1.58256e-15	0.526855	0.526855	2.01825e-19	-0.229041	0.229041	1.45395e-05	-0.114953	0.114953	0.0341017
Arachidonic acid metabolism	0.261455	0.261455	1.70045e-05	-0.512155	0.512155	1.88356e-20	0.229013	0.229013	0.00029553	0.0764578	0.0764578	0.764769
MSI	0.829689	0.829689	2.51666e-73	0.271692	0.271692	5.97342e-06	-0.207002	0.207002	0.000152479	0.0682873	0.0682873	0.664961
MSS	-0.881052	0.881052	3.15795e-101	-0.133651	0.133651	0.0501744	0.205101	0.205101	0.0157954	-0.322606	0.322606	1.72494e-06
Caspase cascade in apoptosis	0.126803	0.126803	0.018694	0.787981	0.787981	1.09611e-57	-0.195695	0.195695	0.000319915	-0.291008	0.291008	5.01451e-06
Fatty acid degradation	-0.186805	0.186805	0.00436989	0.449721	0.449721	1.61151e-15	-0.173621	0.173621	0.00293521	-0.353194	0.353194	5.12573e-11
Nitrogen metabolism	0.439721	0.439721	1.79629e-14	0.214224	0.214224	0.000372777	-0.165896	0.165896	0.00170476	-0.337045	0.337045	2.53061e-12
Colonic crypt (top)	0.117022	0.117022	0.0551457	0.145057	0.145057	0.0290448	0.096562	0.096562	0.641174	-0.383115	0.383115	3.90921e-17
Linoleic acid metabolism	0.142609	0.142609	0.0286269	-0.47548	0.47548	6.39858e-17	-0.0929476	0.0929476	0.133924	-0.0244133	0.0244133	0.1199
Glycerophospholipid metabolism	0.240599	0.240599	8.07733e-05	-0.2989	0.2989	1.41483e-09	-0.0919848	0.0919848	0.0743817	-0.021373	0.021373	0.107709
Glutathione metabolism	0.00284927	0.00284927	0.79279	0.51552	0.51552	4.05558e-19	-0.0768697	0.0768697	0.0641207	-0.144917	0.144917	0.00939459
Starch and sucrose metabolism	0.0463067	0.0463067	0.388996	0.111692	0.111692	0.0640762	-0.0637814	0.0637814	0.173335	-0.441396	0.441396	8.31764e-21
Colonic crypt (base)	-0.383804	0.383804	1.29694e-11	0.581277	0.581277	6.93831e-28	-0.0466766	0.0466766	0.131075	-0.11467	0.11467	0.549352
Tyrosine metabolism	0.00537614	0.00537614	0.97481	-0.2822	0.2822	1.7661e-06	0.0465134	0.0465134	0.536384	-0.17081	0.17081	6.3609e-05
HNF4A targets	-0.498102	0.498102	5.78901e-20	0.171981	0.171981	0.00338737	0.028337	0.028337	0.538279	-0.422714	0.422714	3.87319e-16
Glutamine metabolic process	-0.0995505	0.0995505	0.179604	0.653613	0.653613	3.49376e-34	-0.011544	0.011544	0.802959	-0.140392	0.140392	0.0800574
Colonic crypt; late transit amplifying	0.130735	0.130735	0.0568828	-0.236913	0.236913	3.34598e-05	0.00779888	0.00779888	0.68428	-0.389252	0.389252	1.9546e-20

## Sheet: Fig3d
Signature category	Gene set	Gene symbol	ITH score	ITH group
1. MSI	MSI	DUSP4	0.128191	ITH_low
1. MSI	MSI	RAB27B	0.131375	ITH_low
1. MSI	MSI	TFAP2A	0.169604	ITH_low
1. MSI	MSI	MT1E	0.184443	ITH_low
1. MSI	MSI	PLA2G4A	0.193853	ITH_low
1. MSI	MSI	SRSF6	0.196269	ITH_low
1. MSI	MSI	MUC5AC	0.205923	ITH_low
1. MSI	MSI	ZIC2	0.222291	ITH_low
1. MSI	MSI	IFI6	0.239208	ITH_low
1. MSI	MSI	AGR2	0.246346	ITH_low
1. MSI	MSI	REG4	0.264225	ITH_low
1. MSI	MSI	RGS1	0.316665	ITH_intermediate
1. MSI	MSI	PDE10A	0.359237	ITH_intermediate
1. MSI	MSI	NCF2	0.372447	ITH_intermediate
1. MSI	MSS	MAP7D2	0.0703321	ITH_low
1. MSI	MSS	RUBCNL	0.0794554	ITH_low
1. MSI	MSS	MYEF2	0.0959857	ITH_low
1. MSI	MSS	SHROOM4	0.0967869	ITH_low
1. MSI	MSS	SPIN3	0.105401	ITH_low
1. MSI	MSS	FREM2	0.114164	ITH_low
1. MSI	MSS	KRT23	0.117618	ITH_low
1. MSI	MSS	GRM8	0.119401	ITH_low
1. MSI	MSS	GNG4	0.137436	ITH_low
1. MSI	MSS	CFTR	0.146878	ITH_low
1. MSI	MSS	CYP2B6	0.151832	ITH_low
1. MSI	MSS	IGF2	0.152536	ITH_low
1. MSI	MSS	WIF1	0.15724	ITH_low
1. MSI	MSS	VAV3	0.166248	ITH_low
1. MSI	MSS	ACE2	0.170658	ITH_low
1. MSI	MSS	SEMA5A	0.180893	ITH_low
1. MSI	MSS	CDHR1	0.181946	ITH_low
1. MSI	MSS	CEL	0.186165	ITH_low
1. MSI	MSS	PPP1R14C	0.196247	ITH_low
1. MSI	MSS	DACH1	0.203178	ITH_low
1. MSI	MSS	SLC39A5	0.204232	ITH_low
1. MSI	MSS	MUC12	0.211015	ITH_low
1. MSI	MSS	LY6G6D	0.221999	ITH_low
1. MSI	MSS	GPSM2	0.222616	ITH_low
1. MSI	MSS	ZMYM2	0.223243	ITH_low
1. MSI	MSS	CADPS	0.225224	ITH_low
1. MSI	MSS	SPINK1	0.245482	ITH_low
1. MSI	MSS	CXCL14	0.253018	ITH_low
1. MSI	MSS	MAB21L3	0.256179	ITH_low
1. MSI	MSS	A1CF	0.263619	ITH_low
1. MSI	MSS	C10orf99	0.269724	ITH_low
1. MSI	MSS	MUC20	0.27103	ITH_low
1. MSI	MSS	PDK3	0.273308	ITH_low
1. MSI	MSS	ISX	0.275614	ITH_low
1. MSI	MSS	HMGCS2	0.302588	ITH_intermediate
1. MSI	MSS	FABP1	0.307852	ITH_intermediate
1. MSI	MSS	CBX5	0.320483	ITH_intermediate
1. MSI	MSS	C3orf85	0.32253	ITH_intermediate
1. MSI	MSS	SLC26A2	0.337995	ITH_intermediate
1. MSI	MSS	CHP2	0.346526	ITH_intermediate
1. MSI	MSS	KRT20	0.35253	ITH_intermediate
1. MSI	MSS	USP53	0.35542	ITH_intermediate
1. MSI	MSS	OLFM4	0.359723	ITH_intermediate
1. MSI	MSS	SLC26A3	0.392138	ITH_intermediate
1. MSI	MSS	DUOX2	0.410059	ITH_intermediate
1. MSI	MSS	IGF1R	0.41275	ITH_intermediate
1. MSI	MSS	TNMD	0.512754	ITH_intermediate
2. Oncogenic	Hedgehog	PTCH1	0.189556	ITH_low
2. Oncogenic	Hedgehog	ETS2	0.202375	ITH_low
2. Oncogenic	Hedgehog	AMOT	0.266056	ITH_low
2. Oncogenic	Hedgehog	CDK6	0.304511	ITH_intermediate
2. Oncogenic	Hedgehog	DPYSL2	0.374886	ITH_intermediate
2. Oncogenic	Hedgehog	THY1	0.429863	ITH_intermediate
2. Oncogenic	Hedgehog	NRP2	0.452457	ITH_intermediate
2. Oncogenic	Hedgehog	NRP1	0.459757	ITH_intermediate
2. Oncogenic	Hedgehog	VLDLR	0.492306	ITH_intermediate
2. Oncogenic	Hedgehog	SCG2	0.535588	ITH_intermediate
2. Oncogenic	KRAS signaling	EREG	0.133468	ITH_low
2. Oncogenic	KRAS signaling	ANO1	0.143409	ITH_low
2. Oncogenic	KRAS signaling	CAB39L	0.143835	ITH_low
2. Oncogenic	KRAS signaling	IGF2	0.152536	ITH_low
2. Oncogenic	KRAS signaling	EPHB2	0.178388	ITH_low
2. Oncogenic	KRAS signaling	ABCB1	0.178957	ITH_low
2. Oncogenic	KRAS signaling	ANXA10	0.203319	ITH_low
2. Oncogenic	KRAS signaling	ST6GAL1	0.208624	ITH_low
2. Oncogenic	KRAS signaling	BIRC3	0.210731	ITH_low
2. Oncogenic	KRAS signaling	TSPAN13	0.211664	ITH_low
2. Oncogenic	KRAS signaling	AVL9	0.217175	ITH_low
2. Oncogenic	KRAS signaling	CROT	0.217732	ITH_low
2. Oncogenic	KRAS signaling	IRF8	0.218773	ITH_low
2. Oncogenic	KRAS signaling	TMEM176B	0.227	ITH_low
2. Oncogenic	KRAS signaling	ETV4	0.227541	ITH_low
2. Oncogenic	KRAS signaling	SATB1	0.233502	ITH_low
2. Oncogenic	KRAS signaling	KCNN4	0.234044	ITH_low
2. Oncogenic	KRAS signaling	DCBLD2	0.234153	ITH_low
2. Oncogenic	KRAS signaling	SCG5	0.235984	ITH_low
2. Oncogenic	KRAS signaling	CXCL10	0.236848	ITH_low
2. Oncogenic	KRAS signaling	RBP4	0.24259	ITH_low
2. Oncogenic	KRAS signaling	PPP1R15A	0.244274	ITH_low
2. Oncogenic	KRAS signaling	CCND2	0.244666	ITH_low
2. Oncogenic	KRAS signaling	USP12	0.247177	ITH_low
2. Oncogenic	KRAS signaling	ANKH	0.253827	ITH_low
2. Oncogenic	KRAS signaling	MMP9	0.257956	ITH_low
2. Oncogenic	KRAS signaling	BTC	0.261682	ITH_low
2. Oncogenic	KRAS signaling	DUSP6	0.265896	ITH_low
2. Oncogenic	KRAS signaling	FCER1G	0.266207	ITH_low
2. Oncogenic	KRAS signaling	PLAUR	0.270096	ITH_low
2. Oncogenic	KRAS signaling	JUP	0.28091	ITH_low
2. Oncogenic	KRAS signaling	IL33	0.285953	ITH_low
2. Oncogenic	KRAS signaling	TRIB1	0.286081	ITH_low
2. Oncogenic	KRAS signaling	SPP1	0.286916	ITH_low
2. Oncogenic	KRAS signaling	SPRY2	0.287849	ITH_low
2. Oncogenic	KRAS signaling	ETV1	0.289624	ITH_low
2. Oncogenic	KRAS signaling	MPZL2	0.29878	ITH_low
2. Oncogenic	KRAS signaling	PSMB8	0.302391	ITH_intermediate
2. Oncogenic	KRAS signaling	PDCD1LG2	0.303787	ITH_intermediate
2. Oncogenic	KRAS signaling	SLPI	0.308995	ITH_intermediate
2. Oncogenic	KRAS signaling	CCL20	0.309619	ITH_intermediate
2. Oncogenic	KRAS signaling	PTPRR	0.309779	ITH_intermediate
2. Oncogenic	KRAS signaling	VWA5A	0.309803	ITH_intermediate
2. Oncogenic	KRAS signaling	IL2RG	0.310697	ITH_intermediate
2. Oncogenic	KRAS signaling	LIF	0.316977	ITH_intermediate
2. Oncogenic	KRAS signaling	PRDM1	0.319899	ITH_intermediate
2. Oncogenic	KRAS signaling	PLAU	0.323405	ITH_intermediate
2. Oncogenic	KRAS signaling	PPBP	0.337194	ITH_intermediate
2. Oncogenic	KRAS signaling	PIGR	0.340398	ITH_intermediate
2. Oncogenic	KRAS signaling	IGFBP3	0.345355	ITH_intermediate
2. Oncogenic	KRAS signaling	GPNMB	0.34712	ITH_intermediate
2. Oncogenic	KRAS signaling	H2BC3	0.347129	ITH_intermediate
2. Oncogenic	KRAS signaling	CXCR4	0.351594	ITH_intermediate
2. Oncogenic	KRAS signaling	TLR8	0.352	ITH_intermediate
2. Oncogenic	KRAS signaling	TNFAIP3	0.354187	ITH_intermediate
2. Oncogenic	KRAS signaling	HBEGF	0.356423	ITH_intermediate
2. Oncogenic	KRAS signaling	LAPTM5	0.357621	ITH_intermediate
2. Oncogenic	KRAS signaling	CPE	0.357747	ITH_intermediate
2. Oncogenic	KRAS signaling	CTSS	0.359131	ITH_intermediate
2. Oncogenic	KRAS signaling	DOCK2	0.360193	ITH_intermediate
2. Oncogenic	KRAS signaling	GALNT3	0.366672	ITH_intermediate
2. Oncogenic	KRAS signaling	SOX9	0.36771	ITH_intermediate
2. Oncogenic	KRAS signaling	LCP1	0.370744	ITH_intermediate
2. Oncogenic	KRAS signaling	C3AR1	0.374686	ITH_intermediate
2. Oncogenic	KRAS signaling	EMP1	0.384651	ITH_intermediate
2. Oncogenic	KRAS signaling	ETS1	0.385408	ITH_intermediate
2. Oncogenic	KRAS signaling	RGS16	0.389906	ITH_intermediate
2. Oncogenic	KRAS signaling	APOD	0.392079	ITH_intermediate
2. Oncogenic	KRAS signaling	ADAMDEC1	0.400353	ITH_intermediate
2. Oncogenic	KRAS signaling	TFPI	0.400517	ITH_intermediate
2. Oncogenic	KRAS signaling	ENG	0.401102	ITH_intermediate
2. Oncogenic	KRAS signaling	PTGS2	0.404088	ITH_intermediate
2. Oncogenic	KRAS signaling	INHBA	0.407623	ITH_intermediate
2. Oncogenic	KRAS signaling	PLEK2	0.40939	ITH_intermediate
2. Oncogenic	KRAS signaling	CD37	0.411693	ITH_intermediate
2. Oncogenic	KRAS signaling	IL7R	0.418945	ITH_intermediate
2. Oncogenic	KRAS signaling	ALDH1A3	0.422171	ITH_intermediate
2. Oncogenic	KRAS signaling	AKAP12	0.43398	ITH_intermediate
2. Oncogenic	KRAS signaling	PLVAP	0.436981	ITH_intermediate
2. Oncogenic	KRAS signaling	PLAT	0.437235	ITH_intermediate
2. Oncogenic	KRAS signaling	PRRX1	0.440067	ITH_intermediate
2. Oncogenic	KRAS signaling	TSPAN1	0.443652	ITH_intermediate
2. Oncogenic	KRAS signaling	SPON1	0.448343	ITH_intermediate
2. Oncogenic	KRAS signaling	HSD11B1	0.459392	ITH_intermediate
2. Oncogenic	KRAS signaling	NRP1	0.459757	ITH_intermediate
2. Oncogenic	KRAS signaling	HKDC1	0.466072	ITH_intermediate
2. Oncogenic	KRAS signaling	EPB41L3	0.470718	ITH_intermediate
2. Oncogenic	KRAS signaling	G0S2	0.482554	ITH_intermediate
2. Oncogenic	KRAS signaling	FUCA1	0.489501	ITH_intermediate
2. Oncogenic	KRAS signaling	IL1B	0.494938	ITH_intermediate
2. Oncogenic	KRAS signaling	ITGA2	0.512408	ITH_intermediate
2. Oncogenic	KRAS signaling	CFH	0.523379	ITH_intermediate
2. Oncogenic	KRAS signaling	PECAM1	0.525882	ITH_intermediate
2. Oncogenic	KRAS signaling	GFPT2	0.53454	ITH_intermediate
2. Oncogenic	KRAS signaling	ITGBL1	0.541289	ITH_intermediate
2. Oncogenic	KRAS signaling	TPH1	0.564791	ITH_intermediate
2. Oncogenic	KRAS signaling	LY96	0.569808	ITH_intermediate
2. Oncogenic	KRAS signaling	SPARCL1	0.580208	ITH_intermediate
2. Oncogenic	KRAS signaling	CA2	0.586158	ITH_intermediate
2. Oncogenic	KRAS signaling	MMP10	0.682701	ITH_high
2. Oncogenic	KRAS signaling	F13A1	0.690195	ITH_high
2. Oncogenic	MYC targets	PSMA7	0.164822	ITH_low
2. Oncogenic	MYC targets	SNRPB2	0.184059	ITH_low
2. Oncogenic	MYC targets	MYC	0.193755	ITH_low
2. Oncogenic	MYC targets	NOP56	0.196894	ITH_low
2. Oncogenic	MYC targets	SNRPD1	0.220515	ITH_low
2. Oncogenic	MYC targets	EIF2S1	0.228004	ITH_low
2. Oncogenic	MYC targets	C1QBP	0.241082	ITH_low
2. Oncogenic	MYC targets	TYMS	0.242521	ITH_low
2. Oncogenic	MYC targets	PCNA	0.25287	ITH_low
2. Oncogenic	MYC targets	EIF1AX	0.261177	ITH_low
2. Oncogenic	MYC targets	GLO1	0.261975	ITH_low
2. Oncogenic	MYC targets	XPOT	0.29597	ITH_low
2. Oncogenic	MYC targets	MCM4	0.302477	ITH_intermediate
2. Oncogenic	MYC targets	CSTF2	0.311582	ITH_intermediate
2. Oncogenic	MYC targets	RPL34	0.315894	ITH_intermediate
2. Oncogenic	MYC targets	RRM1	0.329268	ITH_intermediate
2. Oncogenic	MYC targets	MCM6	0.329632	ITH_intermediate
2. Oncogenic	MYC targets	KPNA2	0.343115	ITH_intermediate
2. Oncogenic	MYC targets	IFRD1	0.353894	ITH_intermediate
2. Oncogenic	MYC targets	RFC4	0.368599	ITH_intermediate
2. Oncogenic	MYC targets	CDC20	0.373193	ITH_intermediate
2. Oncogenic	MYC targets	MAD2L1	0.380653	ITH_intermediate
2. Oncogenic	MYC targets	SNRPA1	0.397873	ITH_intermediate
2. Oncogenic	MYC targets	CCNA2	0.438676	ITH_intermediate
2. Oncogenic	MYC targets	ODC1	0.467989	ITH_intermediate
2. Oncogenic	WNT/b-Catenin	TP53	0.113034	ITH_low
2. Oncogenic	WNT/b-Catenin	AXIN2	0.159522	ITH_low
2. Oncogenic	WNT/b-Catenin	PTCH1	0.189556	ITH_low
2. Oncogenic	WNT/b-Catenin	MYC	0.193755	ITH_low
2. Oncogenic	WNT/b-Catenin	NKD1	0.210677	ITH_low
2. Oncogenic	WNT/b-Catenin	CCND2	0.244666	ITH_low
2. Oncogenic	WNT/b-Catenin	LEF1	0.293095	ITH_low
2. Oncogenic	WNT/b-Catenin	JAG1	0.299858	ITH_low
2. Oncogenic	WNT/b-Catenin	DKK4	0.340091	ITH_intermediate
2. Oncogenic	WNT/b-Catenin	FZD8	0.348518	ITH_intermediate
2. Oncogenic	WNT/b-Catenin	SKP2	0.413315	ITH_intermediate
3. Cell cycle	Cell cycle mitotic	TP53	0.113034	ITH_low
3. Cell cycle	Cell cycle mitotic	PSMA7	0.164822	ITH_low
3. Cell cycle	Cell cycle mitotic	NUP210	0.182472	ITH_low
3. Cell cycle	Cell cycle mitotic	PSME1	0.189214	ITH_low
3. Cell cycle	Cell cycle mitotic	MYC	0.193755	ITH_low
3. Cell cycle	Cell cycle mitotic	ESCO1	0.196592	ITH_low
3. Cell cycle	Cell cycle mitotic	SEH1L	0.198088	ITH_low
3. Cell cycle	Cell cycle mitotic	GINS1	0.218657	ITH_low
3. Cell cycle	Cell cycle mitotic	CETN2	0.220239	ITH_low
3. Cell cycle	Cell cycle mitotic	PCM1	0.225791	ITH_low
3. Cell cycle	Cell cycle mitotic	CDC16	0.229282	ITH_low
3. Cell cycle	Cell cycle mitotic	PSMD12	0.231833	ITH_low
3. Cell cycle	Cell cycle mitotic	DSN1	0.239391	ITH_low
3. Cell cycle	Cell cycle mitotic	RBL1	0.239569	ITH_low
3. Cell cycle	Cell cycle mitotic	TYMS	0.242521	ITH_low
3. Cell cycle	Cell cycle mitotic	PSMB9	0.243796	ITH_low
3. Cell cycle	Cell cycle mitotic	MNAT1	0.244282	ITH_low
3. Cell cycle	Cell cycle mitotic	CCND2	0.244666	ITH_low
3. Cell cycle	Cell cycle mitotic	PCNA	0.25287	ITH_low
3. Cell cycle	Cell cycle mitotic	CEP70	0.253401	ITH_low
3. Cell cycle	Cell cycle mitotic	NUP42	0.254982	ITH_low
3. Cell cycle	Cell cycle mitotic	HAUS2	0.255203	ITH_low
3. Cell cycle	Cell cycle mitotic	E2F5	0.255243	ITH_low
3. Cell cycle	Cell cycle mitotic	PHLDA1	0.262416	ITH_low
3. Cell cycle	Cell cycle mitotic	CDC7	0.263003	ITH_low
3. Cell cycle	Cell cycle mitotic	POLA1	0.263213	ITH_low
3. Cell cycle	Cell cycle mitotic	PSMA3	0.264809	ITH_low
3. Cell cycle	Cell cycle mitotic	TUBGCP4	0.268026	ITH_low
3. Cell cycle	Cell cycle mitotic	FOXM1	0.272467	ITH_low
3. Cell cycle	Cell cycle mitotic	ZWILCH	0.273031	ITH_low
3. Cell cycle	Cell cycle mitotic	PSMD5	0.275853	ITH_low
3. Cell cycle	Cell cycle mitotic	CCNE2	0.279096	ITH_low
3. Cell cycle	Cell cycle mitotic	TUBG1	0.279936	ITH_low
3. Cell cycle	Cell cycle mitotic	MCM8	0.280617	ITH_low
3. Cell cycle	Cell cycle mitotic	RFC3	0.280956	ITH_low
3. Cell cycle	Cell cycle mitotic	CENPU	0.282805	ITH_low
3. Cell cycle	Cell cycle mitotic	VRK1	0.284522	ITH_low
3. Cell cycle	Cell cycle mitotic	MYBL2	0.286252	ITH_low
3. Cell cycle	Cell cycle mitotic	ESCO2	0.289315	ITH_low
3. Cell cycle	Cell cycle mitotic	NDC80	0.29232	ITH_low
3. Cell cycle	Cell cycle mitotic	CDC25B	0.292372	ITH_low
3. Cell cycle	Cell cycle mitotic	UBE2C	0.295176	ITH_low
3. Cell cycle	Cell cycle mitotic	H2BC21	0.295912	ITH_low
3. Cell cycle	Cell cycle mitotic	RB1	0.295984	ITH_low
3. Cell cycle	Cell cycle mitotic	H2BC14	0.29703	ITH_low
3. Cell cycle	Cell cycle mitotic	SKA1	0.298667	ITH_low
3. Cell cycle	Cell cycle mitotic	NDC1	0.301346	ITH_intermediate
3. Cell cycle	Cell cycle mitotic	PSMB8	0.302391	ITH_intermediate
3. Cell cycle	Cell cycle mitotic	MCM4	0.302477	ITH_intermediate
3. Cell cycle	Cell cycle mitotic	CDK6	0.304511	ITH_intermediate
3. Cell cycle	Cell cycle mitotic	H2BC9	0.305015	ITH_intermediate
3. Cell cycle	Cell cycle mitotic	GMNN	0.312837	ITH_intermediate
3. Cell cycle	Cell cycle mitotic	BLZF1	0.31294	ITH_intermediate
3. Cell cycle	Cell cycle mitotic	BORA	0.313261	ITH_intermediate
3. Cell cycle	Cell cycle mitotic	WEE1	0.31642	ITH_intermediate
3. Cell cycle	Cell cycle mitotic	CENPQ	0.317174	ITH_intermediate
3. Cell cycle	Cell cycle mitotic	SMC2	0.320469	ITH_intermediate
3. Cell cycle	Cell cycle mitotic	FEN1	0.320617	ITH_intermediate
3. Cell cycle	Cell cycle mitotic	ORC3	0.324646	ITH_intermediate
3. Cell cycle	Cell cycle mitotic	MCM6	0.329632	ITH_intermediate
3. Cell cycle	Cell cycle mitotic	AURKA	0.333579	ITH_intermediate
3. Cell cycle	Cell cycle mitotic	PDS5B	0.339715	ITH_intermediate
3. Cell cycle	Cell cycle mitotic	NUP205	0.341858	ITH_intermediate
3. Cell cycle	Cell cycle mitotic	CDC25A	0.342813	ITH_intermediate
3. Cell cycle	Cell cycle mitotic	NUP107	0.34293	ITH_intermediate
3. Cell cycle	Cell cycle mitotic	H2BC3	0.347129	ITH_intermediate
3. Cell cycle	Cell cycle mitotic	NCAPH	0.351582	ITH_intermediate
3. Cell cycle	Cell cycle mitotic	PLK4	0.352385	ITH_intermediate
3. Cell cycle	Cell cycle mitotic	KIF23	0.352918	ITH_intermediate
3. Cell cycle	Cell cycle mitotic	NEK2	0.35295	ITH_intermediate
3. Cell cycle	Cell cycle mitotic	KIF18A	0.358602	ITH_intermediate
3. Cell cycle	Cell cycle mitotic	HMMR	0.359181	ITH_intermediate
3. Cell cycle	Cell cycle mitotic	H2BC12	0.360903	ITH_intermediate
3. Cell cycle	Cell cycle mitotic	CDC6	0.363742	ITH_intermediate
3. Cell cycle	Cell cycle mitotic	NCAPD3	0.366426	ITH_intermediate
3. Cell cycle	Cell cycle mitotic	AJUBA	0.366828	ITH_intermediate
3. Cell cycle	Cell cycle mitotic	CENPJ	0.368074	ITH_intermediate
3. Cell cycle	Cell cycle mitotic	RFC4	0.368599	ITH_intermediate
3. Cell cycle	Cell cycle mitotic	MASTL	0.370552	ITH_intermediate
3. Cell cycle	Cell cycle mitotic	CDC20	0.373193	ITH_intermediate
3. Cell cycle	Cell cycle mitotic	CEP152	0.374439	ITH_intermediate
3. Cell cycle	Cell cycle mitotic	ORC1	0.379905	ITH_intermediate
3. Cell cycle	Cell cycle mitotic	MAD2L1	0.380653	ITH_intermediate
3. Cell cycle	Cell cycle mitotic	AURKB	0.381533	ITH_intermediate
3. Cell cycle	Cell cycle mitotic	PRIM1	0.382006	ITH_intermediate
3. Cell cycle	Cell cycle mitotic	ORC6	0.382496	ITH_intermediate
3. Cell cycle	Cell cycle mitotic	TPX2	0.38403	ITH_intermediate
3. Cell cycle	Cell cycle mitotic	KIF2C	0.385767	ITH_intermediate
3. Cell cycle	Cell cycle mitotic	LMNB1	0.38675	ITH_intermediate
3. Cell cycle	Cell cycle mitotic	H3C1	0.394375	ITH_intermediate
3. Cell cycle	Cell cycle mitotic	NCAPG	0.39606	ITH_intermediate
3. Cell cycle	Cell cycle mitotic	BUB1B	0.398969	ITH_intermediate
3. Cell cycle	Cell cycle mitotic	CENPH	0.401525	ITH_intermediate
3. Cell cycle	Cell cycle mitotic	CENPI	0.405249	ITH_intermediate
3. Cell cycle	Cell cycle mitotic	SKP2	0.413315	ITH_intermediate
3. Cell cycle	Cell cycle mitotic	NUF2	0.413458	ITH_intermediate
3. Cell cycle	Cell cycle mitotic	NCAPG2	0.419172	ITH_intermediate
3. Cell cycle	Cell cycle mitotic	CENPF	0.425449	ITH_intermediate
3. Cell cycle	Cell cycle mitotic	CCNB1	0.42687	ITH_intermediate
3. Cell cycle	Cell cycle mitotic	DNA2	0.430709	ITH_intermediate
3. Cell cycle	Cell cycle mitotic	RFC5	0.430748	ITH_intermediate
3. Cell cycle	Cell cycle mitotic	CENPN	0.435066	ITH_intermediate
3. Cell cycle	Cell cycle mitotic	CCNA2	0.438676	ITH_intermediate
3. Cell cycle	Cell cycle mitotic	CCNB2	0.439833	ITH_intermediate
3. Cell cycle	Cell cycle mitotic	KIF20A	0.44332	ITH_intermediate
3. Cell cycle	Cell cycle mitotic	MCM10	0.444402	ITH_intermediate
3. Cell cycle	Cell cycle mitotic	CENPE	0.452743	ITH_intermediate
3. Cell cycle	Cell cycle mitotic	BUB1	0.452792	ITH_intermediate
3. Cell cycle	Cell cycle mitotic	GINS2	0.458283	ITH_intermediate
3. Cell cycle	Cell cycle mitotic	KNTC1	0.480657	ITH_intermediate
3. Cell cycle	Cell cycle mitotic	TOP2A	0.481788	ITH_intermediate
3. Cell cycle	Cell cycle mitotic	H2AC4	0.481927	ITH_intermediate
3. Cell cycle	Cell cycle mitotic	CENPK	0.486446	ITH_intermediate
3. Cell cycle	Cell cycle mitotic	PLK1	0.492556	ITH_intermediate
3. Cell cycle	Cell cycle mitotic	H2BC5	0.496623	ITH_intermediate
3. Cell cycle	Cell cycle mitotic	H2BC17	0.51009	ITH_intermediate
3. Cell cycle	Cell cycle mitotic	CDK1	0.52271	ITH_intermediate
3. Cell cycle	Cell cycle mitotic	PRKAR2B	0.545173	ITH_intermediate
3. Cell cycle	Cell cycle mitotic	H2AC14	0.598072	ITH_intermediate
3. Cell cycle	DNA repair	TP53	0.113034	ITH_low
3. Cell cycle	DNA repair	POLR2A	0.122261	ITH_low
3. Cell cycle	DNA repair	SRSF6	0.196269	ITH_low
3. Cell cycle	DNA repair	CETN2	0.220239	ITH_low
3. Cell cycle	DNA repair	TYMS	0.242521	ITH_low
3. Cell cycle	DNA repair	NUDT21	0.249976	ITH_low
3. Cell cycle	DNA repair	PCNA	0.25287	ITH_low
3. Cell cycle	DNA repair	POLA1	0.263213	ITH_low
3. Cell cycle	DNA repair	STX3	0.264377	ITH_low
3. Cell cycle	DNA repair	RFC3	0.280956	ITH_low
3. Cell cycle	DNA repair	UPF3B	0.293242	ITH_low
3. Cell cycle	DNA repair	TAF13	0.297766	ITH_low
3. Cell cycle	DNA repair	PNP	0.319776	ITH_intermediate
3. Cell cycle	DNA repair	FEN1	0.320617	ITH_intermediate
3. Cell cycle	DNA repair	GTF2H3	0.329961	ITH_intermediate
3. Cell cycle	DNA repair	CDA	0.340616	ITH_intermediate
3. Cell cycle	DNA repair	CSTF3	0.351432	ITH_intermediate
3. Cell cycle	DNA repair	RFC4	0.368599	ITH_intermediate
3. Cell cycle	DNA repair	PRIM1	0.382006	ITH_intermediate
3. Cell cycle	DNA repair	HCLS1	0.424807	ITH_intermediate
3. Cell cycle	DNA repair	PDE4B	0.426605	ITH_intermediate
3. Cell cycle	DNA repair	RFC5	0.430748	ITH_intermediate
3. Cell cycle	Proteasome	PSMA7	0.164822	ITH_low
3. Cell cycle	Proteasome	IFNG	0.179094	ITH_low
3. Cell cycle	Proteasome	PSME1	0.189214	ITH_low
3. Cell cycle	Proteasome	PSMD12	0.231833	ITH_low
3. Cell cycle	Proteasome	PSMB9	0.243796	ITH_low
3. Cell cycle	Proteasome	PSMA3	0.264809	ITH_low
3. Cell cycle	Proteasome	PSMB8	0.302391	ITH_intermediate
4. Stem cell	Cancer stem cell (EPHB2)	PTPRO	0.140376	ITH_low
4. Stem cell	Cancer stem cell (EPHB2)	EPHB3	0.175432	ITH_low
4. Stem cell	Cancer stem cell (EPHB2)	CD44	0.190452	ITH_low
4. Stem cell	Cancer stem cell (EPHB2)	ASRGL1	0.196818	ITH_low
4. Stem cell	Cancer stem cell (EPHB2)	SORBS2	0.205666	ITH_low
4. Stem cell	Cancer stem cell (EPHB2)	LGR5	0.233947	ITH_low
4. Stem cell	Cancer stem cell (EPHB2)	SLC38A4	0.268646	ITH_low
4. Stem cell	Cancer stem cell (EPHB2)	SOAT1	0.281207	ITH_low
4. Stem cell	Cancer stem cell (EPHB2)	BCL2	0.324368	ITH_intermediate
4. Stem cell	Cancer stem cell (EPHB2)	TNFRSF19	0.351903	ITH_intermediate
4. Stem cell	Cancer stem cell (EPHB2)	CENPF	0.425449	ITH_intermediate
4. Stem cell	Cancer stem cell (EPHB2)	FSTL1	0.487404	ITH_intermediate
4. Stem cell	Cancer stem cell (EPHB2)	PRELP	0.582612	ITH_intermediate
4. Stem cell	Cancer stem cell (LGR5)	AXIN2	0.159522	ITH_low
4. Stem cell	Cancer stem cell (LGR5)	KLHL13	0.167163	ITH_low
4. Stem cell	Cancer stem cell (LGR5)	EPHA4	0.185304	ITH_low
4. Stem cell	Cancer stem cell (LGR5)	ZNF85	0.18815	ITH_low
4. Stem cell	Cancer stem cell (LGR5)	SORBS2	0.205666	ITH_low
4. Stem cell	Cancer stem cell (LGR5)	ZNF714	0.213431	ITH_low
4. Stem cell	Cancer stem cell (LGR5)	IL17RD	0.214688	ITH_low
4. Stem cell	Cancer stem cell (LGR5)	RNF157	0.221921	ITH_low
4. Stem cell	Cancer stem cell (LGR5)	ZNF141	0.225738	ITH_low
4. Stem cell	Cancer stem cell (LGR5)	NPNT	0.22611	ITH_low
4. Stem cell	Cancer stem cell (LGR5)	LGR5	0.233947	ITH_low
4. Stem cell	Cancer stem cell (LGR5)	SOX4	0.252165	ITH_low
4. Stem cell	Cancer stem cell (LGR5)	UTRN	0.263923	ITH_low
4. Stem cell	Cancer stem cell (LGR5)	ZNF93	0.266457	ITH_low
4. Stem cell	Cancer stem cell (LGR5)	SLC38A4	0.268646	ITH_low
4. Stem cell	Cancer stem cell (LGR5)	SOAT1	0.281207	ITH_low
4. Stem cell	Cancer stem cell (LGR5)	ZNF493	0.291822	ITH_low
4. Stem cell	Cancer stem cell (LGR5)	BCL2	0.324368	ITH_intermediate
4. Stem cell	Cancer stem cell (LGR5)	ZNF680	0.347626	ITH_intermediate
4. Stem cell	Cancer stem cell (LGR5)	TNFRSF19	0.351903	ITH_intermediate
4. Stem cell	Cancer stem cell (LGR5)	SEPTIN6	0.35576	ITH_intermediate
4. Stem cell	Cancer stem cell (LGR5)	DTL	0.362115	ITH_intermediate
4. Stem cell	Cancer stem cell (LGR5)	DYNC2H1	0.38599	ITH_intermediate
4. Stem cell	Cancer stem cell (LGR5)	IGF1R	0.41275	ITH_intermediate
4. Stem cell	Cancer stem cell (LGR5)	SERTAD4	0.435605	ITH_intermediate
4. Stem cell	Cancer stem cell (LGR5)	FSTL1	0.487404	ITH_intermediate
4. Stem cell	Cancer stem cell (LGR5)	SLIT2	0.582005	ITH_intermediate
4. Stem cell	Cancer stem cell (LGR5)	LIFR	0.608033	ITH_high
4. Stem cell	Colonic crypt (proliferative)	SLFN13	0.103941	ITH_low
4. Stem cell	Colonic crypt (proliferative)	NETO2	0.142925	ITH_low
4. Stem cell	Colonic crypt (proliferative)	WDR35	0.144168	ITH_low
4. Stem cell	Colonic crypt (proliferative)	RAD51C	0.151645	ITH_low
4. Stem cell	Colonic crypt (proliferative)	SCML2	0.15801	ITH_low
4. Stem cell	Colonic crypt (proliferative)	ZNRF3	0.174505	ITH_low
4. Stem cell	Colonic crypt (proliferative)	MYC	0.193755	ITH_low
4. Stem cell	Colonic crypt (proliferative)	DKC1	0.195104	ITH_low
4. Stem cell	Colonic crypt (proliferative)	DACH1	0.203178	ITH_low
4. Stem cell	Colonic crypt (proliferative)	RPP40	0.209896	ITH_low
4. Stem cell	Colonic crypt (proliferative)	GINS1	0.218657	ITH_low
4. Stem cell	Colonic crypt (proliferative)	TBC1D4	0.220863	ITH_low
4. Stem cell	Colonic crypt (proliferative)	PLAGL1	0.224446	ITH_low
4. Stem cell	Colonic crypt (proliferative)	CD55	0.225567	ITH_low
4. Stem cell	Colonic crypt (proliferative)	ZNF704	0.22926	ITH_low
4. Stem cell	Colonic crypt (proliferative)	KCNN4	0.234044	ITH_low
4. Stem cell	Colonic crypt (proliferative)	CYP39A1	0.250922	ITH_low
4. Stem cell	Colonic crypt (proliferative)	PUS7	0.254945	ITH_low
4. Stem cell	Colonic crypt (proliferative)	EXOSC8	0.255321	ITH_low
4. Stem cell	Colonic crypt (proliferative)	CDC7	0.263003	ITH_low
4. Stem cell	Colonic crypt (proliferative)	POLA1	0.263213	ITH_low
4. Stem cell	Colonic crypt (proliferative)	FOXM1	0.272467	ITH_low
4. Stem cell	Colonic crypt (proliferative)	CDCA2	0.27531	ITH_low
4. Stem cell	Colonic crypt (proliferative)	MYB	0.279695	ITH_low
4. Stem cell	Colonic crypt (proliferative)	PBK	0.279819	ITH_low
4. Stem cell	Colonic crypt (proliferative)	SLC39A8	0.280529	ITH_low
4. Stem cell	Colonic crypt (proliferative)	MCM8	0.280617	ITH_low
4. Stem cell	Colonic crypt (proliferative)	RFC3	0.280956	ITH_low
4. Stem cell	Colonic crypt (proliferative)	MTHFD2	0.281788	ITH_low
4. Stem cell	Colonic crypt (proliferative)	CHAF1B	0.282108	ITH_low
4. Stem cell	Colonic crypt (proliferative)	FIGNL1	0.282925	ITH_low
4. Stem cell	Colonic crypt (proliferative)	PALB2	0.284339	ITH_low
4. Stem cell	Colonic crypt (proliferative)	VRK1	0.284522	ITH_low
4. Stem cell	Colonic crypt (proliferative)	MYBL2	0.286252	ITH_low
4. Stem cell	Colonic crypt (proliferative)	ESCO2	0.289315	ITH_low
4. Stem cell	Colonic crypt (proliferative)	BAG2	0.293727	ITH_low
4. Stem cell	Colonic crypt (proliferative)	ATAD2	0.29459	ITH_low
4. Stem cell	Colonic crypt (proliferative)	RAD51AP1	0.300209	ITH_intermediate
4. Stem cell	Colonic crypt (proliferative)	MCM4	0.302477	ITH_intermediate
4. Stem cell	Colonic crypt (proliferative)	RASA3	0.302507	ITH_intermediate
4. Stem cell	Colonic crypt (proliferative)	SACS	0.30445	ITH_intermediate
4. Stem cell	Colonic crypt (proliferative)	PRKD3	0.305515	ITH_intermediate
4. Stem cell	Colonic crypt (proliferative)	EXO1	0.306893	ITH_intermediate
4. Stem cell	Colonic crypt (proliferative)	CHEK1	0.309926	ITH_intermediate
4. Stem cell	Colonic crypt (proliferative)	CLSPN	0.310089	ITH_intermediate
4. Stem cell	Colonic crypt (proliferative)	SLC12A2	0.312816	ITH_intermediate
4. Stem cell	Colonic crypt (proliferative)	TSPAN12	0.313541	ITH_intermediate
4. Stem cell	Colonic crypt (proliferative)	PGM2L1	0.315212	ITH_intermediate
4. Stem cell	Colonic crypt (proliferative)	SMC2	0.320469	ITH_intermediate
4. Stem cell	Colonic crypt (proliferative)	FEN1	0.320617	ITH_intermediate
4. Stem cell	Colonic crypt (proliferative)	RRM1	0.329268	ITH_intermediate
4. Stem cell	Colonic crypt (proliferative)	WDHD1	0.329659	ITH_intermediate
4. Stem cell	Colonic crypt (proliferative)	AURKA	0.333579	ITH_intermediate
4. Stem cell	Colonic crypt (proliferative)	DOCK4	0.335237	ITH_intermediate
4. Stem cell	Colonic crypt (proliferative)	NCAPH	0.351582	ITH_intermediate
4. Stem cell	Colonic crypt (proliferative)	NEK2	0.35295	ITH_intermediate
4. Stem cell	Colonic crypt (proliferative)	BRCA1	0.353077	ITH_intermediate
4. Stem cell	Colonic crypt (proliferative)	BLM	0.35909	ITH_intermediate
4. Stem cell	Colonic crypt (proliferative)	HMMR	0.359181	ITH_intermediate
4. Stem cell	Colonic crypt (proliferative)	XRCC2	0.3602	ITH_intermediate
4. Stem cell	Colonic crypt (proliferative)	C1orf112	0.361334	ITH_intermediate
4. Stem cell	Colonic crypt (proliferative)	DTL	0.362115	ITH_intermediate
4. Stem cell	Colonic crypt (proliferative)	DEPDC1	0.36265	ITH_intermediate
4. Stem cell	Colonic crypt (proliferative)	CDC6	0.363742	ITH_intermediate
4. Stem cell	Colonic crypt (proliferative)	UTP15	0.367796	ITH_intermediate
4. Stem cell	Colonic crypt (proliferative)	TIMP3	0.371386	ITH_intermediate
4. Stem cell	Colonic crypt (proliferative)	PRR11	0.376626	ITH_intermediate
4. Stem cell	Colonic crypt (proliferative)	AURKB	0.381533	ITH_intermediate
4. Stem cell	Colonic crypt (proliferative)	TPX2	0.38403	ITH_intermediate
4. Stem cell	Colonic crypt (proliferative)	NUSAP1	0.386162	ITH_intermediate
4. Stem cell	Colonic crypt (proliferative)	CCDC14	0.395003	ITH_intermediate
4. Stem cell	Colonic crypt (proliferative)	BUB1B	0.398969	ITH_intermediate
4. Stem cell	Colonic crypt (proliferative)	DIAPH3	0.403714	ITH_intermediate
4. Stem cell	Colonic crypt (proliferative)	MELK	0.404539	ITH_intermediate
4. Stem cell	Colonic crypt (proliferative)	CENPI	0.405249	ITH_intermediate
4. Stem cell	Colonic crypt (proliferative)	IGF1R	0.41275	ITH_intermediate
4. Stem cell	Colonic crypt (proliferative)	NUF2	0.413458	ITH_intermediate
4. Stem cell	Colonic crypt (proliferative)	NCAPG2	0.419172	ITH_intermediate
4. Stem cell	Colonic crypt (proliferative)	CENPF	0.425449	ITH_intermediate
4. Stem cell	Colonic crypt (proliferative)	KIF4A	0.428262	ITH_intermediate
4. Stem cell	Colonic crypt (proliferative)	UBE2T	0.432818	ITH_intermediate
4. Stem cell	Colonic crypt (proliferative)	CENPN	0.435066	ITH_intermediate
4. Stem cell	Colonic crypt (proliferative)	CEP55	0.437169	ITH_intermediate
4. Stem cell	Colonic crypt (proliferative)	CCNA2	0.438676	ITH_intermediate
4. Stem cell	Colonic crypt (proliferative)	MYO5A	0.446181	ITH_intermediate
4. Stem cell	Colonic crypt (proliferative)	CENPE	0.452743	ITH_intermediate
4. Stem cell	Colonic crypt (proliferative)	BUB1	0.452792	ITH_intermediate
4. Stem cell	Colonic crypt (proliferative)	CKAP2L	0.455241	ITH_intermediate
4. Stem cell	Colonic crypt (proliferative)	HELLS	0.456517	ITH_intermediate
4. Stem cell	Colonic crypt (proliferative)	KIF11	0.458125	ITH_intermediate
4. Stem cell	Colonic crypt (proliferative)	GINS2	0.458283	ITH_intermediate
4. Stem cell	Colonic crypt (proliferative)	MITF	0.461216	ITH_intermediate
4. Stem cell	Colonic crypt (proliferative)	ANLN	0.476655	ITH_intermediate
4. Stem cell	Colonic crypt (proliferative)	LAMC1	0.486706	ITH_intermediate
4. Stem cell	Colonic crypt (proliferative)	PLK1	0.492556	ITH_intermediate
4. Stem cell	Colonic crypt (proliferative)	PBX3	0.493153	ITH_intermediate
4. Stem cell	Colonic crypt (proliferative)	NEXN	0.618443	ITH_high
5. Stromal	Angiogenesis	POFUT1	0.129295	ITH_low
5. Stromal	Angiogenesis	EREG	0.133468	ITH_low
5. Stromal	Angiogenesis	NOX1	0.14922	ITH_low
5. Stromal	Angiogenesis	SRPX2	0.165737	ITH_low
5. Stromal	Angiogenesis	VAV3	0.166248	ITH_low
5. Stromal	Angiogenesis	EPHB3	0.175432	ITH_low
5. Stromal	Angiogenesis	EPHB2	0.178388	ITH_low
5. Stromal	Angiogenesis	HOXB3	0.190872	ITH_low
5. Stromal	Angiogenesis	TGFBI	0.192419	ITH_low
5. Stromal	Angiogenesis	RNF213	0.198845	ITH_low
5. Stromal	Angiogenesis	EPHA2	0.206645	ITH_low
5. Stromal	Angiogenesis	XBP1	0.208412	ITH_low
5. Stromal	Angiogenesis	APOLD1	0.209796	ITH_low
5. Stromal	Angiogenesis	ERAP1	0.226451	ITH_low
5. Stromal	Angiogenesis	HOXA3	0.230344	ITH_low
5. Stromal	Angiogenesis	HOXB13	0.233563	ITH_low
5. Stromal	Angiogenesis	ID1	0.235077	ITH_low
5. Stromal	Angiogenesis	WARS1	0.239624	ITH_low
5. Stromal	Angiogenesis	EGF	0.266368	ITH_low
5. Stromal	Angiogenesis	ANPEP	0.2717	ITH_low
5. Stromal	Angiogenesis	FN1	0.277081	ITH_low
5. Stromal	Angiogenesis	JAG1	0.299858	ITH_low
5. Stromal	Angiogenesis	NDNF	0.305882	ITH_intermediate
5. Stromal	Angiogenesis	PDE3B	0.306106	ITH_intermediate
5. Stromal	Angiogenesis	TSPAN12	0.313541	ITH_intermediate
5. Stromal	Angiogenesis	HSPG2	0.316121	ITH_intermediate
5. Stromal	Angiogenesis	RHOB	0.322583	ITH_intermediate
5. Stromal	Angiogenesis	HIF1A	0.323275	ITH_intermediate
5. Stromal	Angiogenesis	PLAU	0.323405	ITH_intermediate
5. Stromal	Angiogenesis	JUN	0.326379	ITH_intermediate
5. Stromal	Angiogenesis	SAT1	0.329084	ITH_intermediate
5. Stromal	Angiogenesis	HOXA7	0.329767	ITH_intermediate
5. Stromal	Angiogenesis	FLT1	0.344834	ITH_intermediate
5. Stromal	Angiogenesis	EFNA1	0.346518	ITH_intermediate
5. Stromal	Angiogenesis	FZD8	0.348518	ITH_intermediate
5. Stromal	Angiogenesis	ANG	0.349155	ITH_intermediate
5. Stromal	Angiogenesis	FGFR2	0.350743	ITH_intermediate
5. Stromal	Angiogenesis	IL18	0.352702	ITH_intermediate
5. Stromal	Angiogenesis	MMP14	0.359222	ITH_intermediate
5. Stromal	Angiogenesis	FAP	0.372628	ITH_intermediate
5. Stromal	Angiogenesis	ITGA5	0.374144	ITH_intermediate
5. Stromal	Angiogenesis	MFGE8	0.387788	ITH_intermediate
5. Stromal	Angiogenesis	APOD	0.392079	ITH_intermediate
5. Stromal	Angiogenesis	COL4A2	0.394095	ITH_intermediate
5. Stromal	Angiogenesis	COL15A1	0.40289	ITH_intermediate
5. Stromal	Angiogenesis	LEPR	0.403273	ITH_intermediate
5. Stromal	Angiogenesis	ITGAV	0.403552	ITH_intermediate
5. Stromal	Angiogenesis	PTGS2	0.404088	ITH_intermediate
5. Stromal	Angiogenesis	ESM1	0.422241	ITH_intermediate
5. Stromal	Angiogenesis	PIK3CG	0.422882	ITH_intermediate
5. Stromal	Angiogenesis	CAV1	0.428097	ITH_intermediate
5. Stromal	Angiogenesis	THY1	0.429863	ITH_intermediate
5. Stromal	Angiogenesis	EPAS1	0.430639	ITH_intermediate
5. Stromal	Angiogenesis	RORA	0.435872	ITH_intermediate
5. Stromal	Angiogenesis	PROK2	0.436004	ITH_intermediate
5. Stromal	Angiogenesis	CCL2	0.440247	ITH_intermediate
5. Stromal	Angiogenesis	CALCRL	0.450063	ITH_intermediate
5. Stromal	Angiogenesis	NRP2	0.452457	ITH_intermediate
5. Stromal	Angiogenesis	CXCL8	0.456292	ITH_intermediate
5. Stromal	Angiogenesis	CLIC4	0.456564	ITH_intermediate
5. Stromal	Angiogenesis	NUS1	0.457719	ITH_intermediate
5. Stromal	Angiogenesis	NRP1	0.459757	ITH_intermediate
5. Stromal	Angiogenesis	TEK	0.466097	ITH_intermediate
5. Stromal	Angiogenesis	SERPINE1	0.47137	ITH_intermediate
5. Stromal	Angiogenesis	ENPEP	0.472442	ITH_intermediate
5. Stromal	Angiogenesis	KDR	0.477156	ITH_intermediate
5. Stromal	Angiogenesis	MEIS1	0.490882	ITH_intermediate
5. Stromal	Angiogenesis	ANGPT2	0.507542	ITH_intermediate
5. Stromal	Angiogenesis	COL8A1	0.514484	ITH_intermediate
5. Stromal	Angiogenesis	JAM3	0.518404	ITH_intermediate
5. Stromal	Angiogenesis	CCN2	0.531926	ITH_intermediate
5. Stromal	Angiogenesis	SCG2	0.535588	ITH_intermediate
5. Stromal	Angiogenesis	MMP2	0.53976	ITH_intermediate
5. Stromal	Angiogenesis	CEACAM1	0.543545	ITH_intermediate
5. Stromal	Angiogenesis	PRKD1	0.555794	ITH_intermediate
5. Stromal	Angiogenesis	TGFB2	0.5729	ITH_intermediate
5. Stromal	Angiogenesis	MMP19	0.610551	ITH_high
5. Stromal	Angiogenesis	CYP1B1	0.657369	ITH_high
5. Stromal	Extracellular matrix	LRP4	0.159279	ITH_low
5. Stromal	Extracellular matrix	CTSV	0.186615	ITH_low
5. Stromal	Extracellular matrix	CD44	0.190452	ITH_low
5. Stromal	Extracellular matrix	ADAM9	0.19113	ITH_low
5. Stromal	Extracellular matrix	CEACAM6	0.200645	ITH_low
5. Stromal	Extracellular matrix	CAPN9	0.209343	ITH_low
5. Stromal	Extracellular matrix	KLK7	0.214954	ITH_low
5. Stromal	Extracellular matrix	CASK	0.215582	ITH_low
5. Stromal	Extracellular matrix	COL17A1	0.216459	ITH_low
5. Stromal	Extracellular matrix	ITGB8	0.224312	ITH_low
5. Stromal	Extracellular matrix	LAMA3	0.24346	ITH_low
5. Stromal	Extracellular matrix	ITGA9	0.244287	ITH_low
5. Stromal	Extracellular matrix	CAPN13	0.25733	ITH_low
5. Stromal	Extracellular matrix	MMP9	0.257956	ITH_low
5. Stromal	Extracellular matrix	NTN4	0.26319	ITH_low
5. Stromal	Extracellular matrix	ITGAL	0.269661	ITH_low
5. Stromal	Extracellular matrix	MMP7	0.272334	ITH_low
5. Stromal	Extracellular matrix	FN1	0.277081	ITH_low
5. Stromal	Extracellular matrix	BMP7	0.283601	ITH_low
5. Stromal	Extracellular matrix	BMP4	0.284514	ITH_low
5. Stromal	Extracellular matrix	SPP1	0.286916	ITH_low
5. Stromal	Extracellular matrix	P3H2	0.287556	ITH_low
5. Stromal	Extracellular matrix	FGA	0.288752	ITH_low
5. Stromal	Extracellular matrix	LAMB3	0.289176	ITH_low
5. Stromal	Extracellular matrix	CTSL	0.290094	ITH_low
5. Stromal	Extracellular matrix	ITGB4	0.293765	ITH_low
5. Stromal	Extracellular matrix	SDC4	0.294106	ITH_low
5. Stromal	Extracellular matrix	LAMC2	0.295108	ITH_low
5. Stromal	Extracellular matrix	LAMB1	0.297783	ITH_low
5. Stromal	Extracellular matrix	DST	0.313749	ITH_intermediate
5. Stromal	Extracellular matrix	TGFB1	0.313791	ITH_intermediate
5. Stromal	Extracellular matrix	CAPN6	0.315299	ITH_intermediate
5. Stromal	Extracellular matrix	ICAM1	0.315515	ITH_intermediate
5. Stromal	Extracellular matrix	ADAMTS4	0.315575	ITH_intermediate
5. Stromal	Extracellular matrix	HSPG2	0.316121	ITH_intermediate
5. Stromal	Extracellular matrix	CAPN8	0.324584	ITH_intermediate
5. Stromal	Extracellular matrix	TIMP1	0.328355	ITH_intermediate
5. Stromal	Extracellular matrix	ITGAX	0.330445	ITH_intermediate
5. Stromal	Extracellular matrix	P4HA1	0.337197	ITH_intermediate
5. Stromal	Extracellular matrix	ADAMTS2	0.344139	ITH_intermediate
5. Stromal	Extracellular matrix	PLOD2	0.35282	ITH_intermediate
5. Stromal	Extracellular matrix	CTSS	0.359131	ITH_intermediate
5. Stromal	Extracellular matrix	MMP14	0.359222	ITH_intermediate
5. Stromal	Extracellular matrix	ITGAM	0.361107	ITH_intermediate
5. Stromal	Extracellular matrix	ITGA8	0.373546	ITH_intermediate
5. Stromal	Extracellular matrix	ITGA5	0.374144	ITH_intermediate
5. Stromal	Extracellular matrix	CDH1	0.379029	ITH_intermediate
5. Stromal	Extracellular matrix	COL1A1	0.379574	ITH_intermediate
5. Stromal	Extracellular matrix	BGN	0.382666	ITH_intermediate
5. Stromal	Extracellular matrix	TNC	0.382908	ITH_intermediate
5. Stromal	Extracellular matrix	COL10A1	0.389022	ITH_intermediate
5. Stromal	Extracellular matrix	COL4A2	0.394095	ITH_intermediate
5. Stromal	Extracellular matrix	PRSS2	0.397741	ITH_intermediate
5. Stromal	Extracellular matrix	COL6A3	0.400183	ITH_intermediate
5. Stromal	Extracellular matrix	COL15A1	0.40289	ITH_intermediate
5. Stromal	Extracellular matrix	ITGAV	0.403552	ITH_intermediate
5. Stromal	Extracellular matrix	ADAMTS9	0.404303	ITH_intermediate
5. Stromal	Extracellular matrix	THBS1	0.404331	ITH_intermediate
5. Stromal	Extracellular matrix	CEACAM8	0.406363	ITH_intermediate
5. Stromal	Extracellular matrix	TPSAB1	0.412588	ITH_intermediate
5. Stromal	Extracellular matrix	LOX	0.415908	ITH_intermediate
5. Stromal	Extracellular matrix	IBSP	0.416744	ITH_intermediate
5. Stromal	Extracellular matrix	TIMP2	0.419627	ITH_intermediate
5. Stromal	Extracellular matrix	SDC2	0.419639	ITH_intermediate
5. Stromal	Extracellular matrix	NID1	0.423445	ITH_intermediate
5. Stromal	Extracellular matrix	ADAMTS1	0.429265	ITH_intermediate
5. Stromal	Extracellular matrix	MMP1	0.431814	ITH_intermediate
5. Stromal	Extracellular matrix	COL12A1	0.437556	ITH_intermediate
5. Stromal	Extracellular matrix	COL1A2	0.439159	ITH_intermediate
5. Stromal	Extracellular matrix	LAMA4	0.441324	ITH_intermediate
5. Stromal	Extracellular matrix	COL4A1	0.449137	ITH_intermediate
5. Stromal	Extracellular matrix	COL6A1	0.449535	ITH_intermediate
5. Stromal	Extracellular matrix	MMP12	0.449764	ITH_intermediate
5. Stromal	Extracellular matrix	ITGA1	0.453123	ITH_intermediate
5. Stromal	Extracellular matrix	LTBP1	0.455449	ITH_intermediate
5. Stromal	Extracellular matrix	VCAN	0.455736	ITH_intermediate
5. Stromal	Extracellular matrix	MMP13	0.455969	ITH_intermediate
5. Stromal	Extracellular matrix	MMP16	0.459183	ITH_intermediate
5. Stromal	Extracellular matrix	LUM	0.460993	ITH_intermediate
5. Stromal	Extracellular matrix	COL5A2	0.462232	ITH_intermediate
5. Stromal	Extracellular matrix	MMP8	0.462964	ITH_intermediate
5. Stromal	Extracellular matrix	SPARC	0.463521	ITH_intermediate
5. Stromal	Extracellular matrix	A2M	0.465782	ITH_intermediate
5. Stromal	Extracellular matrix	COL3A1	0.468387	ITH_intermediate
5. Stromal	Extracellular matrix	SERPINE1	0.47137	ITH_intermediate
5. Stromal	Extracellular matrix	NID2	0.472583	ITH_intermediate
5. Stromal	Extracellular matrix	KDR	0.477156	ITH_intermediate
5. Stromal	Extracellular matrix	CTSK	0.47868	ITH_intermediate
5. Stromal	Extracellular matrix	LAMC1	0.486706	ITH_intermediate
5. Stromal	Extracellular matrix	FBN1	0.489013	ITH_intermediate
5. Stromal	Extracellular matrix	ITGA4	0.489927	ITH_intermediate
5. Stromal	Extracellular matrix	DMD	0.491142	ITH_intermediate
5. Stromal	Extracellular matrix	FMOD	0.491522	ITH_intermediate
5. Stromal	Extracellular matrix	ITGA11	0.493186	ITH_intermediate
5. Stromal	Extracellular matrix	LAMA2	0.49872	ITH_intermediate
5. Stromal	Extracellular matrix	COL11A1	0.503999	ITH_intermediate
5. Stromal	Extracellular matrix	DDR2	0.504699	ITH_intermediate
5. Stromal	Extracellular matrix	JAM2	0.508823	ITH_intermediate
5. Stromal	Extracellular matrix	DCN	0.512195	ITH_intermediate
5. Stromal	Extracellular matrix	ITGA2	0.512408	ITH_intermediate
5. Stromal	Extracellular matrix	VCAM1	0.513357	ITH_intermediate
5. Stromal	Extracellular matrix	COL8A1	0.514484	ITH_intermediate
5. Stromal	Extracellular matrix	JAM3	0.518404	ITH_intermediate
5. Stromal	Extracellular matrix	PECAM1	0.525882	ITH_intermediate
5. Stromal	Extracellular matrix	ASPN	0.531274	ITH_intermediate
5. Stromal	Extracellular matrix	ITGB6	0.537071	ITH_intermediate
5. Stromal	Extracellular matrix	EFEMP2	0.537767	ITH_intermediate
5. Stromal	Extracellular matrix	MMP2	0.53976	ITH_intermediate
5. Stromal	Extracellular matrix	CEACAM1	0.543545	ITH_intermediate
5. Stromal	Extracellular matrix	FBLN1	0.570001	ITH_intermediate
5. Stromal	Extracellular matrix	TGFB2	0.5729	ITH_intermediate
5. Stromal	Extracellular matrix	MFAP4	0.5783	ITH_intermediate
5. Stromal	Extracellular matrix	TGFB3	0.580839	ITH_intermediate
5. Stromal	Extracellular matrix	HTRA1	0.588337	ITH_intermediate
5. Stromal	Extracellular matrix	MMP19	0.610551	ITH_high
5. Stromal	Extracellular matrix	FBLN5	0.619136	ITH_high
5. Stromal	Extracellular matrix	EFEMP1	0.625135	ITH_high
5. Stromal	Extracellular matrix	COL14A1	0.633343	ITH_high
5. Stromal	Extracellular matrix	MMP3	0.678631	ITH_high
5. Stromal	Extracellular matrix	MFAP5	0.679938	ITH_high
5. Stromal	Extracellular matrix	MMP10	0.682701	ITH_high
5. Stromal	Extracellular matrix	COMP	0.782392	ITH_high
5. Stromal	Stromal infiltration	RSAD2	0.212304	ITH_low
5. Stromal	Stromal infiltration	CXCL14	0.253018	ITH_low
5. Stromal	Stromal infiltration	CXCL9	0.278407	ITH_low
5. Stromal	Stromal infiltration	FRZB	0.290896	ITH_low
5. Stromal	Stromal infiltration	CD86	0.29288	ITH_low
5. Stromal	Stromal infiltration	CH25H	0.306179	ITH_intermediate
5. Stromal	Stromal infiltration	HEPH	0.306721	ITH_intermediate
5. Stromal	Stromal infiltration	SULF1	0.309244	ITH_intermediate
5. Stromal	Stromal infiltration	SP140	0.312779	ITH_intermediate
5. Stromal	Stromal infiltration	FCGR2A	0.314519	ITH_intermediate
5. Stromal	Stromal infiltration	CCR1	0.318694	ITH_intermediate
5. Stromal	Stromal infiltration	CD14	0.32372	ITH_intermediate
5. Stromal	Stromal infiltration	TFEC	0.329454	ITH_intermediate
5. Stromal	Stromal infiltration	TRAT1	0.341537	ITH_intermediate
5. Stromal	Stromal infiltration	FCGR2B	0.342517	ITH_intermediate
5. Stromal	Stromal infiltration	FOXF1	0.345208	ITH_intermediate
5. Stromal	Stromal infiltration	CLEC7A	0.345269	ITH_intermediate
5. Stromal	Stromal infiltration	IGSF6	0.345729	ITH_intermediate
5. Stromal	Stromal infiltration	SH2D1A	0.351098	ITH_intermediate
5. Stromal	Stromal infiltration	PLXNC1	0.354113	ITH_intermediate
5. Stromal	Stromal infiltration	ITGAM	0.361107	ITH_intermediate
5. Stromal	Stromal infiltration	DIO2	0.368317	ITH_intermediate
5. Stromal	Stromal infiltration	TLR2	0.369077	ITH_intermediate
5. Stromal	Stromal infiltration	FAP	0.372628	ITH_intermediate
5. Stromal	Stromal infiltration	C3AR1	0.374686	ITH_intermediate
5. Stromal	Stromal infiltration	PRKG1	0.377208	ITH_intermediate
5. Stromal	Stromal infiltration	CD163	0.379166	ITH_intermediate
5. Stromal	Stromal infiltration	BGN	0.382666	ITH_intermediate
5. Stromal	Stromal infiltration	RASGRP3	0.383002	ITH_intermediate
5. Stromal	Stromal infiltration	MSR1	0.383905	ITH_intermediate
5. Stromal	Stromal infiltration	COL10A1	0.389022	ITH_intermediate
5. Stromal	Stromal infiltration	CD200	0.39656	ITH_intermediate
5. Stromal	Stromal infiltration	COL6A3	0.400183	ITH_intermediate
5. Stromal	Stromal infiltration	AIF1	0.400842	ITH_intermediate
5. Stromal	Stromal infiltration	EDNRA	0.401903	ITH_intermediate
5. Stromal	Stromal infiltration	COL15A1	0.40289	ITH_intermediate
5. Stromal	Stromal infiltration	SERPING1	0.403103	ITH_intermediate
5. Stromal	Stromal infiltration	ITM2A	0.406007	ITH_intermediate
5. Stromal	Stromal infiltration	MS4A4A	0.41889	ITH_intermediate
5. Stromal	Stromal infiltration	GREM1	0.42077	ITH_intermediate
5. Stromal	Stromal infiltration	VSIG4	0.428194	ITH_intermediate
5. Stromal	Stromal infiltration	PDGFRB	0.42921	ITH_intermediate
5. Stromal	Stromal infiltration	EDIL3	0.431977	ITH_intermediate
5. Stromal	Stromal infiltration	THBS2	0.434776	ITH_intermediate
5. Stromal	Stromal infiltration	BTK	0.437881	ITH_intermediate
5. Stromal	Stromal infiltration	COL1A2	0.439159	ITH_intermediate
5. Stromal	Stromal infiltration	ADAM12	0.439291	ITH_intermediate
5. Stromal	Stromal infiltration	TNFSF4	0.440047	ITH_intermediate
5. Stromal	Stromal infiltration	HGF	0.440811	ITH_intermediate
5. Stromal	Stromal infiltration	MXRA5	0.442304	ITH_intermediate
5. Stromal	Stromal infiltration	LY86	0.447395	ITH_intermediate
5. Stromal	Stromal infiltration	SPON1	0.448343	ITH_intermediate
5. Stromal	Stromal infiltration	LUM	0.460993	ITH_intermediate
5. Stromal	Stromal infiltration	FPR1	0.463629	ITH_intermediate
5. Stromal	Stromal infiltration	COL3A1	0.468387	ITH_intermediate
5. Stromal	Stromal infiltration	MS4A6A	0.471769	ITH_intermediate
5. Stromal	Stromal infiltration	ENPEP	0.472442	ITH_intermediate
5. Stromal	Stromal infiltration	CD93	0.474092	ITH_intermediate
5. Stromal	Stromal infiltration	KDR	0.477156	ITH_intermediate
5. Stromal	Stromal infiltration	CCN4	0.479966	ITH_intermediate
5. Stromal	Stromal infiltration	IL1B	0.494938	ITH_intermediate
5. Stromal	Stromal infiltration	DDR2	0.504699	ITH_intermediate
5. Stromal	Stromal infiltration	OLFML2B	0.504974	ITH_intermediate
5. Stromal	Stromal infiltration	EMCN	0.507568	ITH_intermediate
5. Stromal	Stromal infiltration	DCN	0.512195	ITH_intermediate
5. Stromal	Stromal infiltration	VCAM1	0.513357	ITH_intermediate
5. Stromal	Stromal infiltration	NOX4	0.513517	ITH_intermediate
5. Stromal	Stromal infiltration	CDH5	0.521247	ITH_intermediate
5. Stromal	Stromal infiltration	RGS4	0.531177	ITH_intermediate
5. Stromal	Stromal infiltration	ASPN	0.531274	ITH_intermediate
5. Stromal	Stromal infiltration	ITGBL1	0.541289	ITH_intermediate
5. Stromal	Stromal infiltration	SGCD	0.541719	ITH_intermediate
5. Stromal	Stromal infiltration	ZEB2	0.546026	ITH_intermediate
5. Stromal	Stromal infiltration	RUNX1T1	0.55442	ITH_intermediate
5. Stromal	Stromal infiltration	ENPP2	0.559981	ITH_intermediate
5. Stromal	Stromal infiltration	OLFML1	0.560614	ITH_intermediate
5. Stromal	Stromal infiltration	SFRP4	0.564018	ITH_intermediate
5. Stromal	Stromal infiltration	TLR7	0.567901	ITH_intermediate
5. Stromal	Stromal infiltration	LRRC15	0.587982	ITH_intermediate
5. Stromal	Stromal infiltration	ACTG2	0.596132	ITH_intermediate
5. Stromal	Stromal infiltration	CD248	0.607066	ITH_high
5. Stromal	Stromal infiltration	COL14A1	0.633343	ITH_high
5. Stromal	Stromal infiltration	AOC3	0.637648	ITH_high
5. Stromal	Stromal infiltration	MMP3	0.678631	ITH_high
5. Stromal	Stromal infiltration	MFAP5	0.679938	ITH_high
5. Stromal	Stromal infiltration	ABCA6	0.688619	ITH_high
5. Stromal	Stromal infiltration	F13A1	0.690195	ITH_high
5. Stromal	Stromal infiltration	LMOD1	0.711765	ITH_high
5. Stromal	Stromal infiltration	ECM2	0.751899	ITH_high
5. Stromal	Stromal infiltration	PTGIS	0.765391	ITH_high
5. Stromal	Stromal infiltration	COMP	0.782392	ITH_high
5. Stromal	Stromal infiltration	CXCL12	0.800404	ITH_high
5. Stromal	Stromal infiltration	IGF1	0.810494	ITH_high
6. EMT	Cancer mesenchymal transition	FN1	0.277081	ITH_low
6. EMT	Cancer mesenchymal transition	SULF1	0.309244	ITH_intermediate
6. EMT	Cancer mesenchymal transition	PLAU	0.323405	ITH_intermediate
6. EMT	Cancer mesenchymal transition	POSTN	0.323691	ITH_intermediate
6. EMT	Cancer mesenchymal transition	TIMP3	0.371386	ITH_intermediate
6. EMT	Cancer mesenchymal transition	FAP	0.372628	ITH_intermediate
6. EMT	Cancer mesenchymal transition	COL1A1	0.379574	ITH_intermediate
6. EMT	Cancer mesenchymal transition	BGN	0.382666	ITH_intermediate
6. EMT	Cancer mesenchymal transition	COL10A1	0.389022	ITH_intermediate
6. EMT	Cancer mesenchymal transition	COL6A3	0.400183	ITH_intermediate
6. EMT	Cancer mesenchymal transition	EDNRA	0.401903	ITH_intermediate
6. EMT	Cancer mesenchymal transition	INHBA	0.407623	ITH_intermediate
6. EMT	Cancer mesenchymal transition	RAB31	0.41331	ITH_intermediate
6. EMT	Cancer mesenchymal transition	LOX	0.415908	ITH_intermediate
6. EMT	Cancer mesenchymal transition	GREM1	0.42077	ITH_intermediate
6. EMT	Cancer mesenchymal transition	PDGFRB	0.42921	ITH_intermediate
6. EMT	Cancer mesenchymal transition	THY1	0.429863	ITH_intermediate
6. EMT	Cancer mesenchymal transition	THBS2	0.434776	ITH_intermediate
6. EMT	Cancer mesenchymal transition	TNFAIP6	0.435639	ITH_intermediate
6. EMT	Cancer mesenchymal transition	COL1A2	0.439159	ITH_intermediate
6. EMT	Cancer mesenchymal transition	ADAM12	0.439291	ITH_intermediate
6. EMT	Cancer mesenchymal transition	PRRX1	0.440067	ITH_intermediate
6. EMT	Cancer mesenchymal transition	MXRA5	0.442304	ITH_intermediate
6. EMT	Cancer mesenchymal transition	VCAN	0.455736	ITH_intermediate
6. EMT	Cancer mesenchymal transition	LUM	0.460993	ITH_intermediate
6. EMT	Cancer mesenchymal transition	COL5A2	0.462232	ITH_intermediate
6. EMT	Cancer mesenchymal transition	AEBP1	0.462863	ITH_intermediate
6. EMT	Cancer mesenchymal transition	SPARC	0.463521	ITH_intermediate
6. EMT	Cancer mesenchymal transition	CDH11	0.468163	ITH_intermediate
6. EMT	Cancer mesenchymal transition	COL3A1	0.468387	ITH_intermediate
6. EMT	Cancer mesenchymal transition	NID2	0.472583	ITH_intermediate
6. EMT	Cancer mesenchymal transition	CTSK	0.47868	ITH_intermediate
6. EMT	Cancer mesenchymal transition	FBN1	0.489013	ITH_intermediate
6. EMT	Cancer mesenchymal transition	SPOCK1	0.498018	ITH_intermediate
6. EMT	Cancer mesenchymal transition	CRISPLD2	0.502477	ITH_intermediate
6. EMT	Cancer mesenchymal transition	COL11A1	0.503999	ITH_intermediate
6. EMT	Cancer mesenchymal transition	OLFML2B	0.504974	ITH_intermediate
6. EMT	Cancer mesenchymal transition	DCN	0.512195	ITH_intermediate
6. EMT	Cancer mesenchymal transition	NOX4	0.513517	ITH_intermediate
6. EMT	Cancer mesenchymal transition	ASPN	0.531274	ITH_intermediate
6. EMT	Cancer mesenchymal transition	MMP2	0.53976	ITH_intermediate
6. EMT	Cancer mesenchymal transition	ITGBL1	0.541289	ITH_intermediate
6. EMT	Cancer mesenchymal transition	GLT8D2	0.550592	ITH_intermediate
6. EMT	Cancer mesenchymal transition	SFRP4	0.564018	ITH_intermediate
6. EMT	Cancer mesenchymal transition	SERPINF1	0.567515	ITH_intermediate
6. EMT	Cancer mesenchymal transition	LRRC15	0.587982	ITH_intermediate
6. EMT	Cancer mesenchymal transition	ACTA2	0.597069	ITH_intermediate
6. EMT	Cancer mesenchymal transition	MFAP5	0.679938	ITH_high
6. EMT	Cancer mesenchymal transition	EPYC	0.680907	ITH_high
6. EMT	Cancer mesenchymal transition	COMP	0.782392	ITH_high
6. EMT	Epithelial mesenchymal transition	AREG	0.141625	ITH_low
6. EMT	Epithelial mesenchymal transition	PMEPA1	0.180276	ITH_low
6. EMT	Epithelial mesenchymal transition	NT5E	0.190407	ITH_low
6. EMT	Epithelial mesenchymal transition	CD44	0.190452	ITH_low
6. EMT	Epithelial mesenchymal transition	TGFBI	0.192419	ITH_low
6. EMT	Epithelial mesenchymal transition	ENO2	0.241009	ITH_low
6. EMT	Epithelial mesenchymal transition	LAMA3	0.24346	ITH_low
6. EMT	Epithelial mesenchymal transition	QSOX1	0.243469	ITH_low
6. EMT	Epithelial mesenchymal transition	PFN2	0.250184	ITH_low
6. EMT	Epithelial mesenchymal transition	TNFRSF11B	0.252729	ITH_low
6. EMT	Epithelial mesenchymal transition	PLAUR	0.270096	ITH_low
6. EMT	Epithelial mesenchymal transition	ANPEP	0.2717	ITH_low
6. EMT	Epithelial mesenchymal transition	FN1	0.277081	ITH_low
6. EMT	Epithelial mesenchymal transition	SNTB1	0.284279	ITH_low
6. EMT	Epithelial mesenchymal transition	SPP1	0.286916	ITH_low
6. EMT	Epithelial mesenchymal transition	SERPINE2	0.287201	ITH_low
6. EMT	Epithelial mesenchymal transition	MATN2	0.292006	ITH_low
6. EMT	Epithelial mesenchymal transition	SDC4	0.294106	ITH_low
6. EMT	Epithelial mesenchymal transition	LAMC2	0.295108	ITH_low
6. EMT	Epithelial mesenchymal transition	FAS	0.303008	ITH_intermediate
6. EMT	Epithelial mesenchymal transition	GEM	0.30928	ITH_intermediate
6. EMT	Epithelial mesenchymal transition	DST	0.313749	ITH_intermediate
6. EMT	Epithelial mesenchymal transition	TGFB1	0.313791	ITH_intermediate
6. EMT	Epithelial mesenchymal transition	SGCB	0.321985	ITH_intermediate
6. EMT	Epithelial mesenchymal transition	RHOB	0.322583	ITH_intermediate
6. EMT	Epithelial mesenchymal transition	POSTN	0.323691	ITH_intermediate
6. EMT	Epithelial mesenchymal transition	TGM2	0.324055	ITH_intermediate
6. EMT	Epithelial mesenchymal transition	IGFBP2	0.325852	ITH_intermediate
6. EMT	Epithelial mesenchymal transition	JUN	0.326379	ITH_intermediate
6. EMT	Epithelial mesenchymal transition	TIMP1	0.328355	ITH_intermediate
6. EMT	Epithelial mesenchymal transition	SAT1	0.329084	ITH_intermediate
6. EMT	Epithelial mesenchymal transition	SLC6A8	0.33147	ITH_intermediate
6. EMT	Epithelial mesenchymal transition	LRP1	0.34015	ITH_intermediate
6. EMT	Epithelial mesenchymal transition	IGFBP3	0.345355	ITH_intermediate
6. EMT	Epithelial mesenchymal transition	FZD8	0.348518	ITH_intermediate
6. EMT	Epithelial mesenchymal transition	PLOD2	0.35282	ITH_intermediate
6. EMT	Epithelial mesenchymal transition	TNFAIP3	0.354187	ITH_intermediate
6. EMT	Epithelial mesenchymal transition	MMP14	0.359222	ITH_intermediate
6. EMT	Epithelial mesenchymal transition	CXCL1	0.3656	ITH_intermediate
6. EMT	Epithelial mesenchymal transition	TGFBR3	0.367807	ITH_intermediate
6. EMT	Epithelial mesenchymal transition	TIMP3	0.371386	ITH_intermediate
6. EMT	Epithelial mesenchymal transition	FAP	0.372628	ITH_intermediate
6. EMT	Epithelial mesenchymal transition	ITGA5	0.374144	ITH_intermediate
6. EMT	Epithelial mesenchymal transition	COL1A1	0.379574	ITH_intermediate
6. EMT	Epithelial mesenchymal transition	BGN	0.382666	ITH_intermediate
6. EMT	Epithelial mesenchymal transition	TNC	0.382908	ITH_intermediate
6. EMT	Epithelial mesenchymal transition	VIM	0.390073	ITH_intermediate
6. EMT	Epithelial mesenchymal transition	COL4A2	0.394095	ITH_intermediate
6. EMT	Epithelial mesenchymal transition	PRSS2	0.397741	ITH_intermediate
6. EMT	Epithelial mesenchymal transition	COL6A3	0.400183	ITH_intermediate
6. EMT	Epithelial mesenchymal transition	ITGAV	0.403552	ITH_intermediate
6. EMT	Epithelial mesenchymal transition	THBS1	0.404331	ITH_intermediate
6. EMT	Epithelial mesenchymal transition	DAB2	0.406345	ITH_intermediate
6. EMT	Epithelial mesenchymal transition	GADD45B	0.407471	ITH_intermediate
6. EMT	Epithelial mesenchymal transition	INHBA	0.407623	ITH_intermediate
6. EMT	Epithelial mesenchymal transition	LOX	0.415908	ITH_intermediate
6. EMT	Epithelial mesenchymal transition	GREM1	0.42077	ITH_intermediate
6. EMT	Epithelial mesenchymal transition	PMP22	0.42773	ITH_intermediate
6. EMT	Epithelial mesenchymal transition	GLIPR1	0.428714	ITH_intermediate
6. EMT	Epithelial mesenchymal transition	PDGFRB	0.42921	ITH_intermediate
6. EMT	Epithelial mesenchymal transition	THY1	0.429863	ITH_intermediate
6. EMT	Epithelial mesenchymal transition	FLNA	0.430908	ITH_intermediate
6. EMT	Epithelial mesenchymal transition	MMP1	0.431814	ITH_intermediate
6. EMT	Epithelial mesenchymal transition	EDIL3	0.431977	ITH_intermediate
6. EMT	Epithelial mesenchymal transition	THBS2	0.434776	ITH_intermediate
6. EMT	Epithelial mesenchymal transition	COL12A1	0.437556	ITH_intermediate
6. EMT	Epithelial mesenchymal transition	COL1A2	0.439159	ITH_intermediate
6. EMT	Epithelial mesenchymal transition	ADAM12	0.439291	ITH_intermediate
6. EMT	Epithelial mesenchymal transition	PRRX1	0.440067	ITH_intermediate
6. EMT	Epithelial mesenchymal transition	MXRA5	0.442304	ITH_intermediate
6. EMT	Epithelial mesenchymal transition	CALD1	0.445353	ITH_intermediate
6. EMT	Epithelial mesenchymal transition	COL4A1	0.449137	ITH_intermediate
6. EMT	Epithelial mesenchymal transition	VCAN	0.455736	ITH_intermediate
6. EMT	Epithelial mesenchymal transition	EMP3	0.455919	ITH_intermediate
6. EMT	Epithelial mesenchymal transition	LUM	0.460993	ITH_intermediate
6. EMT	Epithelial mesenchymal transition	COL5A2	0.462232	ITH_intermediate
6. EMT	Epithelial mesenchymal transition	SPARC	0.463521	ITH_intermediate
6. EMT	Epithelial mesenchymal transition	CDH11	0.468163	ITH_intermediate
6. EMT	Epithelial mesenchymal transition	COL3A1	0.468387	ITH_intermediate
6. EMT	Epithelial mesenchymal transition	SERPINE1	0.47137	ITH_intermediate
6. EMT	Epithelial mesenchymal transition	NID2	0.472583	ITH_intermediate
6. EMT	Epithelial mesenchymal transition	CTHRC1	0.474242	ITH_intermediate
6. EMT	Epithelial mesenchymal transition	IL6	0.475562	ITH_intermediate
6. EMT	Epithelial mesenchymal transition	LAMC1	0.486706	ITH_intermediate
6. EMT	Epithelial mesenchymal transition	FSTL1	0.487404	ITH_intermediate
6. EMT	Epithelial mesenchymal transition	FBN1	0.489013	ITH_intermediate
6. EMT	Epithelial mesenchymal transition	FUCA1	0.489501	ITH_intermediate
6. EMT	Epithelial mesenchymal transition	DPYSL3	0.491264	ITH_intermediate
6. EMT	Epithelial mesenchymal transition	FMOD	0.491522	ITH_intermediate
6. EMT	Epithelial mesenchymal transition	GJA1	0.497261	ITH_intermediate
6. EMT	Epithelial mesenchymal transition	SPOCK1	0.498018	ITH_intermediate
6. EMT	Epithelial mesenchymal transition	LAMA2	0.49872	ITH_intermediate
6. EMT	Epithelial mesenchymal transition	COL11A1	0.503999	ITH_intermediate
6. EMT	Epithelial mesenchymal transition	TFPI2	0.507878	ITH_intermediate
6. EMT	Epithelial mesenchymal transition	CDH6	0.511386	ITH_intermediate
6. EMT	Epithelial mesenchymal transition	DCN	0.512195	ITH_intermediate
6. EMT	Epithelial mesenchymal transition	ITGA2	0.512408	ITH_intermediate
6. EMT	Epithelial mesenchymal transition	VCAM1	0.513357	ITH_intermediate
6. EMT	Epithelial mesenchymal transition	CCN1	0.523554	ITH_intermediate
6. EMT	Epithelial mesenchymal transition	MYL9	0.524766	ITH_intermediate
6. EMT	Epithelial mesenchymal transition	RGS4	0.531177	ITH_intermediate
6. EMT	Epithelial mesenchymal transition	CCN2	0.531926	ITH_intermediate
6. EMT	Epithelial mesenchymal transition	SCG2	0.535588	ITH_intermediate
6. EMT	Epithelial mesenchymal transition	EFEMP2	0.537767	ITH_intermediate
6. EMT	Epithelial mesenchymal transition	MMP2	0.53976	ITH_intermediate
6. EMT	Epithelial mesenchymal transition	SGCD	0.541719	ITH_intermediate
6. EMT	Epithelial mesenchymal transition	CXCL6	0.542249	ITH_intermediate
6. EMT	Epithelial mesenchymal transition	TAGLN	0.556943	ITH_intermediate
6. EMT	Epithelial mesenchymal transition	SFRP4	0.564018	ITH_intermediate
6. EMT	Epithelial mesenchymal transition	FERMT2	0.569179	ITH_intermediate
6. EMT	Epithelial mesenchymal transition	FBLN1	0.570001	ITH_intermediate
6. EMT	Epithelial mesenchymal transition	MGP	0.57791	ITH_intermediate
6. EMT	Epithelial mesenchymal transition	ABI3BP	0.578756	ITH_intermediate
6. EMT	Epithelial mesenchymal transition	CDH2	0.578786	ITH_intermediate
6. EMT	Epithelial mesenchymal transition	SLIT2	0.582005	ITH_intermediate
6. EMT	Epithelial mesenchymal transition	LRRC15	0.587982	ITH_intermediate
6. EMT	Epithelial mesenchymal transition	HTRA1	0.588337	ITH_intermediate
6. EMT	Epithelial mesenchymal transition	ACTA2	0.597069	ITH_intermediate
6. EMT	Epithelial mesenchymal transition	NNMT	0.601073	ITH_high
6. EMT	Epithelial mesenchymal transition	WNT5A	0.612946	ITH_high
6. EMT	Epithelial mesenchymal transition	FBLN5	0.619136	ITH_high
6. EMT	Epithelial mesenchymal transition	MMP3	0.678631	ITH_high
6. EMT	Epithelial mesenchymal transition	MFAP5	0.679938	ITH_high
6. EMT	Epithelial mesenchymal transition	ECM2	0.751899	ITH_high
6. EMT	Epithelial mesenchymal transition	COMP	0.782392	ITH_high
6. EMT	Epithelial mesenchymal transition	CXCL12	0.800404	ITH_high

## Sheet: Fig4a
Primary tumors		k2				Liver metastases		k2
		iCMS2-corresponding	iCMS3-corresponding	sum				iCMS2-corresponding	iCMS3-corresponding	sum
iCMS	iCMS2	339	13	352		iCMS	iCMS2	130	7	137
	iCMS3	51	240	291			iCMS3	36	84	120
	Unclassified	41	20	61			Unclassified	35	12	47
	sum	431	273	704			sum	201	103	304

## Sheet: Fig4b
Analysis	Framework	Heterogeneity	Count	Frequency
Intra-tumor heterogeneity primary	iCMS	Heterogeneous	4	0.0408163
		Homogeneous	80	0.816327
		Undetermined	14	0.142857
		Sum	98
	k2	Heterogeneous	1	0.0102041
		Homogeneous	97	0.989796
		Undetermined	0	0
		Sum	98
	k4 (cCMS)	Heterogeneous	23	0.234694
		Homogeneous	75	0.765306
		Undetermined	0	0
		Sum	98
	CMS	Heterogeneous	39	0.397959
		Homogeneous	52	0.530612
		Undetermined	7	0.0714286
		Sum	98
	CRIS	Heterogeneous	42	0.428571
		Homogeneous	44	0.44898
		Undetermined	12	0.122449
		Sum	98
Inter-metastatic	iCMS	Heterogeneous	8	0.170213
		Homogeneous	28	0.595745
		Undetermined	11	0.234043
		Sum	47
	k2	Heterogeneous	18	0.382979
		Homogeneous	29	0.617021
		Undetermined	0	0
		Sum	47

## Sheet: Fig5a
cCMS	count	frequency
cCMS1	112	0.159091
cCMS2	374	0.53125
cCMS3	149	0.211648
cCMS4	69	0.0980114
sum	704	1

## Sheet: Fig5b
		k2						CMS
		iCMS2-corresponding	iCMS3-corresponding	sum				CMS1	CMS2	CMS3	CMS4	Unclassified	sum
k4 (cCMS)	cCMS1	16	96	112		k4 (cCMS)	cCMS1	76	11	6	14	5	112
	cCMS2	373	1	374			cCMS2	2	269	40	45	18	374
	cCMS3	10	139	149			cCMS3	61	3	63	10	12	149
	cCMS4	32	37	69			cCMS4	19	4	1	42	3	69
	sum	431	273	704			sum	158	287	110	111	38	704

[truncated: 38 more sheets: Fig5c, Fig6a, Fig6b, Fig6c, Fig6d, Fig6f, SFig2AB, SFig3, SFig4A, SFig5, SFig7, SFig8A, SFig8B, SFig10, SFig11, SFig12, SFig13, SFig14, SFig16A, SFig16B …]
